# Supplementary material for: Intrinsic Immunogenic Tumor Cell Death Subtypes Delineate Prognosis and Responsiveness to Immunotherapy in Lung Adenocarcinoma
Source: Biology (Basel). 2023 Jun 2;12(6):808. doi: 10.3390/biology12060808 (PMC10295033; doi:10.3390/biology12060808)
Supplement: Supplementary file 1 [file biology-12-00808-s001.zip]

Archive with 3 entries (3 files):
- Supplementary Figure S1.tif
- supplementary Figure S2.tif
- supplementary tables.xlsx
