# Supplementary material for: Intrinsic Immunogenic Tumor Cell Death Subtypes Delineate Prognosis and Responsiveness to Immunotherapy in Lung Adenocarcinoma
Source: Biology (Basel). 2023 Jun 2;12(6):808. doi: 10.3390/biology12060808 (PMC10295033; doi:10.3390/biology12060808)
Supplement: Supplementary file 1 [file biology-12-00808-s001.zip › supplementary tables.xlsx]

## Sheet: Table S1
Table S1. Summary table of public datasets used in the present study
Cancer type	Datasets
LUAD	TCGA-LUAD
LUAD	GSE68465
LUAD	GSE72094
LUAD	GSE68571
LUAD	GSE93157
LUAD	GSE126044
LUAD	GSE135222
urologic tumor	IMvigor210
urologic tumor	JAVELIN Renal 101
urologic tumor	RCC-Braun_202
melanoma	GSE91061
melanoma	GSE93157
melanoma	Melanoma-Nathanson
melanoma	Melanoma-phs000452
melanoma	PRJEB23709

## Sheet: Table S2 
Table S2. Oligonucleotide sequences used in the present study
Primers	Sequences
CD200R1	Forward	TGGTTGTTGAAAGTCAATGGCT
	Reverse	CTCAGATGCCTTCACCTTGTTT
CCR2	Forward	CCACATCTCGTTCTCGGTTTATC
	Reverse	CAGGGAGCACCGTAATCATAATC
ATP6V1B2	Forward	AGTCAGTCGGAACTACCTCTC
	Reverse	CATCCGGTAAGGTCAAATGGAC
KBTBD8	Forward	GTTCACTAGCGGCCTTACAGA
	Reverse	GCACATTGGTCTTGGATGGAA
RAB33A	Forward	GACCAGTACGTGCAGATTCG
	Reverse	GGCTTCAGTCTTGTCTGGGAA
JAK2	Forward	TCTGGGGAGTATGTTGCAGAA
	Reverse	AGACATGGTTGGGTGGATACC
GNG2	Forward	ATGAGCGTATGGAGAAATCGTTT
	Reverse	GGAGATTGCCTACCAAGGACAA
LHFPL2	Forward	CCTCGGTTTGATACTCTACCCT
	Reverse	CTCCAGGTTTGTAGGCAGATG
GAPDH	Forward	ACAACTTTGGTATCGTGGAAGG
	Reverse	GCCATCACGCCACAGTTTC

## Sheet: Table S3
Table S3 ICD level of patients in TCGA-LUAD cohort
sample	ICD
TCGA-05-4249-01A	0.764633
TCGA-05-4250-01A	0.860327
TCGA-05-4382-01A	0.904237
TCGA-05-4384-01A	0.628152
TCGA-05-4389-01A	0.840758
TCGA-05-4390-01A	0.574782
TCGA-05-4396-01A	0.534892
TCGA-05-4397-01A	0.65142
TCGA-05-4398-01A	0.981504
TCGA-05-4402-01A	0.75591
TCGA-05-4403-01A	0.744923
TCGA-05-4405-01A	0.727621
TCGA-05-4415-01A	0.61852
TCGA-05-4417-01A	0.912948
TCGA-05-4418-01A	0.843014
TCGA-05-4420-01A	0.55547
TCGA-05-4422-01A	0.815055
TCGA-05-4424-01A	0.75073
TCGA-05-4425-01A	0.820748
TCGA-05-4426-01A	0.667031
TCGA-05-4427-01A	0.739344
TCGA-05-4430-01A	0.745919
TCGA-05-4432-01A	0.655621
TCGA-05-4433-01A	0.846891
TCGA-05-4434-01A	0.870453
TCGA-05-5420-01A	1.17824
TCGA-05-5423-01A	0.863383
TCGA-05-5425-01A	0.956058
TCGA-05-5428-01A	0.813776
TCGA-05-5429-01A	0.543832
TCGA-05-5715-01A	0.588056
TCGA-35-3615-01A	0.58554
TCGA-35-4122-01A	1.10339
TCGA-35-4123-01A	1.17055
TCGA-35-5375-01A	0.799943
TCGA-38-4625-01A	0.881332
TCGA-38-4626-01A	0.867708
TCGA-38-4627-01A	0.805004
TCGA-38-4628-01A	0.657851
TCGA-38-4629-01A	0.964359
TCGA-38-4630-01A	0.538455
TCGA-38-4631-01A	0.685307
TCGA-38-4632-01A	0.866409
TCGA-38-6178-01A	0.548432
TCGA-38-7271-01A	1.0655
TCGA-38-A44F-01A	0.80021
TCGA-44-2655-01A	0.68085
TCGA-44-2656-01A	0.994276
TCGA-44-2657-01A	1.04625
TCGA-44-2659-01A	0.804996
TCGA-44-2661-01A	1.12638
TCGA-44-2662-01A	0.88037
TCGA-44-2665-01A	0.799567
TCGA-44-2666-01A	0.47128
TCGA-44-2668-01A	1.12908
TCGA-44-3396-01A	1.10981
TCGA-44-3398-01A	0.955594
TCGA-44-3917-01A	0.74563
TCGA-44-3918-01A	1.1521
TCGA-44-3919-01A	0.912677
TCGA-44-4112-01A	0.66172
TCGA-44-5643-01A	0.61246
TCGA-44-5644-01A	0.420428
TCGA-44-5645-01A	0.788295
TCGA-44-6145-01A	0.916167
TCGA-44-6146-01A	0.565833
TCGA-44-6147-01A	0.59215
TCGA-44-6148-01A	0.619928
TCGA-44-6774-01A	0.833229
TCGA-44-6775-01A	0.79506
TCGA-44-6776-01A	0.426676
TCGA-44-6777-01A	0.983638
TCGA-44-6778-01A	1.06746
TCGA-44-6779-01A	0.99889
TCGA-44-7659-01A	0.561733
TCGA-44-7660-01A	0.513068
TCGA-44-7661-01A	0.875013
TCGA-44-7662-01A	0.771099
TCGA-44-7667-01A	0.41385
TCGA-44-7669-01A	0.544159
TCGA-44-7670-01A	0.466692
TCGA-44-7671-01A	0.444767
TCGA-44-7672-01A	0.907937
TCGA-44-8117-01A	0.57103
TCGA-44-8119-01A	0.72377
TCGA-44-8120-01A	0.542994
TCGA-44-A479-01A	0.889474
TCGA-44-A47A-01A	0.81093
TCGA-44-A47B-01A	0.648475
TCGA-44-A47G-01A	0.914369
TCGA-44-A4SS-01A	0.8036
TCGA-44-A4SU-01A	0.588903
TCGA-49-4486-01A	0.400052
TCGA-49-4487-01A	0.831055
TCGA-49-4488-01A	0.751475
TCGA-49-4490-01A	0.586402
TCGA-49-4494-01A	0.726288
TCGA-49-4501-01A	0.740097
TCGA-49-4505-01A	0.909398
TCGA-49-4506-01A	0.861248
TCGA-49-4507-01A	0.861591
TCGA-49-4510-01A	0.483598
TCGA-49-4512-01A	0.557137
TCGA-49-4514-01A	0.605602
TCGA-49-6742-01A	0.469143
TCGA-49-6743-01A	0.74434
TCGA-49-6744-01A	0.910748
TCGA-49-6745-01A	0.917542
TCGA-49-6761-01A	0.836879
TCGA-49-6767-01A	0.779585
TCGA-49-AAQV-01A	0.528875
TCGA-49-AAR0-01A	0.588317
TCGA-49-AAR2-01A	0.494204
TCGA-49-AAR3-01A	1.02776
TCGA-49-AAR4-01A	0.928755
TCGA-49-AAR9-01A	0.375491
TCGA-49-AARE-01A	0.546799
TCGA-49-AARN-01A	0.599239
TCGA-49-AARO-01A	0.762363
TCGA-49-AARQ-01A	0.687143
TCGA-49-AARR-01A	0.676736
TCGA-4B-A93V-01A	0.519161
TCGA-50-5044-01A	0.754887
TCGA-50-5045-01A	1.06986
TCGA-50-5049-01A	1.17594
TCGA-50-5051-01A	0.457134
TCGA-50-5055-01A	1.03511
TCGA-50-5066-01A	1.04552
TCGA-50-5068-01A	0.999282
TCGA-50-5072-01A	0.527267
TCGA-50-5930-01A	0.716195
TCGA-50-5931-01A	0.307112
TCGA-50-5932-01A	0.402054
TCGA-50-5933-01A	0.907784
TCGA-50-5935-01A	0.68953
TCGA-50-5936-01A	0.671371
TCGA-50-5939-01A	0.784699
TCGA-50-5941-01A	1.01505
TCGA-50-5942-01A	0.591659
TCGA-50-5944-01A	0.633279
TCGA-50-5946-01A	0.331623
TCGA-50-6590-01A	0.984738
TCGA-50-6591-01A	0.178244
TCGA-50-6592-01A	0.902001
TCGA-50-6593-01A	0.631645
TCGA-50-6594-01A	0.610168
TCGA-50-6595-01A	0.910175
TCGA-50-6597-01A	0.652207
TCGA-50-6673-01A	0.674553
TCGA-50-7109-01A	0.766286
TCGA-50-8457-01A	0.846753
TCGA-50-8459-01A	0.850946
TCGA-50-8460-01A	0.713223
TCGA-53-7624-01A	0.660557
TCGA-53-7626-01A	1.04526
TCGA-53-7813-01A	0.675178
TCGA-53-A4EZ-01A	0.395191
TCGA-55-1592-01A	0.67437
TCGA-55-1594-01A	0.633625
TCGA-55-1596-01A	0.62433
TCGA-55-5899-01A	0.621838
TCGA-55-6543-01A	0.746807
TCGA-55-6642-01A	0.783807
TCGA-55-6712-01A	0.898049
TCGA-55-6968-01A	0.678419
TCGA-55-6970-01A	0.727419
TCGA-55-6971-01A	0.988342
TCGA-55-6972-01A	0.238124
TCGA-55-6975-01A	0.636761
TCGA-55-6978-01A	1.07473
TCGA-55-6979-01A	1.07263
TCGA-55-6980-01A	0.91974
TCGA-55-6981-01A	0.622074
TCGA-55-6982-01A	0.767895
TCGA-55-6983-01A	0.730462
TCGA-55-6984-01A	0.591712
TCGA-55-6985-01A	0.867168
TCGA-55-6986-01A	0.654467
TCGA-55-6987-01A	1.0667
TCGA-55-7227-01A	0.816874
TCGA-55-7281-01A	0.92162
TCGA-55-7283-01A	0.642183
TCGA-55-7570-01A	0.425951
TCGA-55-7573-01A	0.75744
TCGA-55-7574-01A	0.827991
TCGA-55-7576-01A	0.681837
TCGA-55-7724-01A	0.870319
TCGA-55-7725-01A	0.755558
TCGA-55-7726-01A	0.783158
TCGA-55-7727-01A	0.773578
TCGA-55-7728-01A	0.810955
TCGA-55-7815-01A	0.804184
TCGA-55-7816-01A	0.883889
TCGA-55-7903-01A	0.588462
TCGA-55-7907-01A	0.876148
TCGA-55-7910-01A	0.569428
TCGA-55-7911-01A	0.909395
TCGA-55-7914-01A	0.732456
TCGA-55-7994-01A	0.99114
TCGA-55-7995-01A	0.920495
TCGA-55-8085-01A	0.74549
TCGA-55-8087-01A	0.58515
TCGA-55-8089-01A	1.05352
TCGA-55-8090-01A	0.704961
TCGA-55-8091-01A	0.833913
TCGA-55-8092-01A	0.915026
TCGA-55-8094-01A	0.288123
TCGA-55-8096-01A	0.713874
TCGA-55-8097-01A	0.589833
TCGA-55-8203-01A	0.746799
TCGA-55-8204-01A	0.733827
TCGA-55-8205-01A	1.13851
TCGA-55-8206-01A	0.821589
TCGA-55-8207-01A	0.71437
TCGA-55-8208-01A	1.0562
TCGA-55-8299-01A	0.996697
TCGA-55-8301-01A	0.917008
TCGA-55-8302-01A	0.67392
TCGA-55-8505-01A	0.525749
TCGA-55-8506-01A	0.632227
TCGA-55-8507-01A	0.569074
TCGA-55-8508-01A	0.620374
TCGA-55-8510-01A	0.85972
TCGA-55-8511-01A	0.805263
TCGA-55-8512-01A	0.505198
TCGA-55-8513-01A	0.775147
TCGA-55-8514-01A	0.718324
TCGA-55-8614-01A	0.632695
TCGA-55-8615-01A	0.389833
TCGA-55-8616-01A	0.352592
TCGA-55-8619-01A	0.847173
TCGA-55-8620-01A	0.548084
TCGA-55-8621-01A	0.856885
TCGA-55-A48X-01A	0.703874
TCGA-55-A48Y-01A	0.59126
TCGA-55-A48Z-01A	0.700356
TCGA-55-A490-01A	0.617831
TCGA-55-A491-01A	0.765654
TCGA-55-A492-01A	0.444078
TCGA-55-A493-01A	0.913561
TCGA-55-A494-01A	0.388254
TCGA-55-A4DF-01A	0.714985
TCGA-55-A4DG-01A	0.667668
TCGA-55-A57B-01A	0.669279
TCGA-62-8394-01A	0.610138
TCGA-62-8395-01A	0.492993
TCGA-62-8397-01A	0.697311
TCGA-62-8398-01A	0.705791
TCGA-62-8399-01A	0.566496
TCGA-62-8402-01A	0.910613
TCGA-62-A46O-01A	0.272134
TCGA-62-A46P-01A	0.430903
TCGA-62-A46R-01A	0.690398
TCGA-62-A46S-01A	0.63613
TCGA-62-A46V-01A	0.438292
TCGA-62-A46Y-01A	0.814621
TCGA-62-A470-01A	0.460232
TCGA-62-A471-01A	0.478865
TCGA-62-A472-01A	0.718744
TCGA-64-1676-01A	0.862357
TCGA-64-1677-01A	0.771021
TCGA-64-1678-01A	0.431709
TCGA-64-1679-01A	0.746305
TCGA-64-1680-01A	0.684187
TCGA-64-1681-01A	0.671613
TCGA-64-5774-01A	0.538319
TCGA-64-5775-01A	0.689259
TCGA-64-5778-01A	0.928667
TCGA-64-5779-01A	0.578509
TCGA-64-5781-01A	0.948221
TCGA-64-5815-01A	0.830294
TCGA-67-3770-01A	0.760244
TCGA-67-3771-01A	0.664217
TCGA-67-3772-01A	0.793646
TCGA-67-3773-01A	0.914478
TCGA-67-3774-01A	0.665878
TCGA-67-6215-01A	0.558171
TCGA-67-6216-01A	0.754721
TCGA-67-6217-01A	0.74028
TCGA-69-7760-01A	0.442227
TCGA-69-7761-01A	0.897657
TCGA-69-7763-01A	0.620618
TCGA-69-7764-01A	0.537623
TCGA-69-7765-01A	0.832437
TCGA-69-7973-01A	0.493793
TCGA-69-7974-01A	0.889089
TCGA-69-7978-01A	1.02329
TCGA-69-7979-01A	0.410991
TCGA-69-7980-01A	0.767215
TCGA-69-8253-01A	0.566424
TCGA-69-8254-01A	0.722772
TCGA-69-8255-01A	0.877844
TCGA-69-8453-01A	0.887068
TCGA-69-A59K-01A	0.621609
TCGA-71-6725-01A	0.44371
TCGA-71-8520-01A	0.570646
TCGA-73-4658-01A	0.939758
TCGA-73-4659-01A	0.557726
TCGA-73-4662-01A	0.705194
TCGA-73-4666-01A	0.978007
TCGA-73-4668-01A	0.577081
TCGA-73-4670-01A	0.602972
TCGA-73-4675-01A	0.433287
TCGA-73-4676-01A	0.702174
TCGA-73-4677-01A	0.634354
TCGA-73-7498-01A	0.555191
TCGA-73-7499-01A	0.900984
TCGA-73-A9RS-01A	0.447732
TCGA-75-5125-01A	0.890115
TCGA-75-5146-01A	0.723204
TCGA-75-5147-01A	0.75096
TCGA-75-6206-01A	0.598828
TCGA-75-6212-01A	0.804027
TCGA-75-6214-01A	0.587369
TCGA-75-7025-01A	0.727296
TCGA-75-7027-01A	0.548563
TCGA-78-7143-01A	0.616407
TCGA-78-7145-01A	0.681912
TCGA-78-7146-01A	0.73565
TCGA-78-7147-01A	0.583559
TCGA-78-7148-01A	0.652945
TCGA-78-7149-01A	0.387395
TCGA-78-7150-01A	0.541421
TCGA-78-7152-01A	0.622937
TCGA-78-7153-01A	0.532238
TCGA-78-7154-01A	0.607326
TCGA-78-7155-01A	0.335463
TCGA-78-7156-01A	0.377002
TCGA-78-7158-01A	0.502962
TCGA-78-7159-01A	0.696606
TCGA-78-7160-01A	0.88126
TCGA-78-7161-01A	0.48402
TCGA-78-7162-01A	0.68104
TCGA-78-7163-01A	0.593051
TCGA-78-7166-01A	0.473686
TCGA-78-7167-01A	0.376049
TCGA-78-7220-01A	0.506874
TCGA-78-7535-01A	0.682423
TCGA-78-7536-01A	0.622946
TCGA-78-7537-01A	0.523743
TCGA-78-7539-01A	0.89689
TCGA-78-7540-01A	0.532664
TCGA-78-7542-01A	0.59005
TCGA-78-7633-01A	0.363819
TCGA-78-8640-01A	0.543434
TCGA-78-8648-01A	1.03857
TCGA-78-8655-01A	0.790313
TCGA-78-8660-01A	0.876458
TCGA-78-8662-01A	0.412731
TCGA-80-5608-01A	0.569612
TCGA-80-5611-01A	0.766646
TCGA-83-5908-01A	1.00259
TCGA-86-6562-01A	0.635764
TCGA-86-6851-01A	1.059
TCGA-86-7701-01A	0.922882
TCGA-86-7711-01A	0.93457
TCGA-86-7713-01A	0.415554
TCGA-86-7714-01A	0.673393
TCGA-86-7953-01A	0.770308
TCGA-86-7954-01A	0.902345
TCGA-86-7955-01A	0.263244
TCGA-86-8054-01A	0.432521
TCGA-86-8055-01A	0.799772
TCGA-86-8056-01A	0.679533
TCGA-86-8073-01A	0.632981
TCGA-86-8074-01A	0.694667
TCGA-86-8075-01A	0.793805
TCGA-86-8076-01A	0.903735
TCGA-86-8278-01A	0.768255
TCGA-86-8279-01A	0.505001
TCGA-86-8280-01A	0.827665
TCGA-86-8358-01A	0.421575
TCGA-86-8359-01A	0.826746
TCGA-86-8585-01A	0.673386
TCGA-86-8668-01A	0.717341
TCGA-86-8669-01A	0.67694
TCGA-86-8671-01A	1.15105
TCGA-86-8672-01A	0.820485
TCGA-86-8673-01A	0.672913
TCGA-86-8674-01A	0.298216
TCGA-86-A456-01A	0.738633
TCGA-86-A4D0-01A	0.450732
TCGA-86-A4JF-01A	0.723098
TCGA-86-A4P7-01A	0.726768
TCGA-86-A4P8-01A	0.870416
TCGA-91-6828-01A	0.916478
TCGA-91-6829-01A	0.681195
TCGA-91-6830-01A	0.835154
TCGA-91-6831-01A	0.732937
TCGA-91-6835-01A	1.04839
TCGA-91-6836-01A	0.557482
TCGA-91-6840-01A	0.58786
TCGA-91-6847-01A	0.388498
TCGA-91-6848-01A	0.949535
TCGA-91-6849-01A	0.783892
TCGA-91-7771-01A	0.862905
TCGA-91-8496-01A	0.797596
TCGA-91-8497-01A	0.721692
TCGA-91-8499-01A	0.465651
TCGA-91-A4BC-01A	0.990105
TCGA-91-A4BD-01A	0.668686
TCGA-93-7347-01A	1.02884
TCGA-93-7348-01A	0.689307
TCGA-93-8067-01A	0.508558
TCGA-93-A4JN-01A	0.569691
TCGA-93-A4JO-01A	0.768845
TCGA-93-A4JP-01A	0.598773
TCGA-93-A4JQ-01A	0.875
TCGA-95-7039-01A	0.555864
TCGA-95-7043-01A	0.405343
TCGA-95-7562-01A	0.620348
TCGA-95-7567-01A	0.694748
TCGA-95-7944-01A	1.05001
TCGA-95-7947-01A	0.655243
TCGA-95-7948-01A	0.370538
TCGA-95-8039-01A	0.736176
TCGA-95-8494-01A	0.617755
TCGA-95-A4VK-01A	0.603911
TCGA-95-A4VN-01A	0.93241
TCGA-95-A4VP-01A	0.646336
TCGA-97-7546-01A	0.80549
TCGA-97-7547-01A	0.611974
TCGA-97-7552-01A	1.03374
TCGA-97-7553-01A	1.06363
TCGA-97-7554-01A	0.707665
TCGA-97-7937-01A	0.579592
TCGA-97-7938-01A	0.663417
TCGA-97-7941-01A	0.645942
TCGA-97-8171-01A	0.419521
TCGA-97-8172-01A	0.77116
TCGA-97-8174-01A	0.654602
TCGA-97-8175-01A	0.794344
TCGA-97-8176-01A	0.519425
TCGA-97-8177-01A	0.868771
TCGA-97-8179-01A	0.49064
TCGA-97-8547-01A	0.649523
TCGA-97-8552-01A	0.615754
TCGA-97-A4LX-01A	0.95413
TCGA-97-A4M0-01A	0.77693
TCGA-97-A4M1-01A	0.632155
TCGA-97-A4M2-01A	0.852339
TCGA-97-A4M3-01A	0.467008
TCGA-97-A4M5-01A	0.60235
TCGA-97-A4M6-01A	0.829962
TCGA-97-A4M7-01A	0.718059
TCGA-99-7458-01A	0.881719
TCGA-99-8025-01A	0.412426
TCGA-99-8028-01A	1.03383
TCGA-99-8032-01A	0.533594
TCGA-99-8033-01A	0.778456
TCGA-99-AA5R-01A	0.870941
TCGA-J2-8192-01A	0.830957
TCGA-J2-8194-01A	0.671828
TCGA-J2-A4AD-01A	0.435762
TCGA-J2-A4AE-01A	0.766311
TCGA-J2-A4AG-01A	0.819829
TCGA-L4-A4E5-01A	0.50193
TCGA-L4-A4E6-01A	0.944527
TCGA-L9-A443-01A	0.544055
TCGA-L9-A444-01A	0.94458
TCGA-L9-A50W-01A	0.712577
TCGA-L9-A5IP-01A	0.721226
TCGA-L9-A743-01A	0.934013
TCGA-L9-A7SV-01A	0.303204
TCGA-L9-A8F4-01A	0.760842
TCGA-MN-A4N1-01A	0.293343
TCGA-MN-A4N4-01A	0.581057
TCGA-MN-A4N5-01A	0.691888
TCGA-MP-A4SV-01A	0.74406
TCGA-MP-A4SW-01A	0.779948
TCGA-MP-A4SY-01A	0.52859
TCGA-MP-A4T4-01A	0.961158
TCGA-MP-A4T6-01A	0.496541
TCGA-MP-A4T7-01A	0.609328
TCGA-MP-A4T8-01A	0.443417
TCGA-MP-A4T9-01A	0.728759
TCGA-MP-A4TA-01A	0.658145
TCGA-MP-A4TC-01A	0.817165
TCGA-MP-A4TD-01A	0.577683
TCGA-MP-A4TE-01A	0.393115
TCGA-MP-A4TF-01A	0.601215
TCGA-MP-A4TH-01A	0.852134
TCGA-MP-A4TI-01A	1.12221
TCGA-MP-A4TJ-01A	1.06307
TCGA-MP-A4TK-01A	0.728161
TCGA-MP-A5C7-01A	0.360288
TCGA-NJ-A4YF-01A	0.382663
TCGA-NJ-A4YG-01A	0.719824
TCGA-NJ-A4YI-01A	0.656765
TCGA-NJ-A4YP-01A	0.612667
TCGA-NJ-A4YQ-01A	0.908352
TCGA-NJ-A55A-01A	0.641594
TCGA-NJ-A55O-01A	0.605876
TCGA-NJ-A55R-01A	0.336701
TCGA-NJ-A7XG-01A	0.387086
TCGA-O1-A52J-01A	0.774263
TCGA-S2-AA1A-01A	0.824221

## Sheet: Table S4
Table S4. KEGG enrichment analysis for 381 ICD-related genes
KEGG_A_class	KEGG_B_class	Pathway	out (231)	All (8300)	Pvalue	Qvalue	Pathway ID	Genes	K_IDs
Environmental Information Processing	Signaling molecules and interaction	Cell adhesion molecules	35	153	6.70032e-23	1.49417e-20	ko04514	ENSG00000150637;ENSG00000197646;ENSG00000160255;ENSG00000120217;ENSG00000196126;ENSG00000139626;ENSG00000121594;ENSG00000101017;ENSG00000196735;ENSG00000114013;ENSG00000197471;ENSG00000169896;ENSG00000076662;ENSG00000116824;ENSG00000163600;ENSG00000242574;ENSG00000181847;ENSG00000107738;ENSG00000010610;ENSG00000204592;ENSG00000005844;ENSG00000188404;ENSG00000163599;ENSG00000110876;ENSG00000081237…	K06567+K06708+K06464+K06745+K06752+K06590+K05412+K03160+K06752+K05413+K06477+K06461+K06486+K06449+K06713+K06752+K16350+K23268+K06454+K06751+K05718+K06495+K06538+K06544+K06478+K06470+K06751+K06752+K06456+K06752+K06752+K06752+K06458+K06483+K06744
Environmental Information Processing	Signaling molecules and interaction	Cytokine-cytokine receptor interaction	41	302	8.67109e-18	9.66827e-16	ko04060	ENSG00000100368;ENSG00000134460;ENSG00000134470;ENSG00000100385;ENSG00000102524;ENSG00000277632;ENSG00000103522;ENSG00000186810;ENSG00000124334;ENSG00000275302;ENSG00000179934;ENSG00000028137;ENSG00000276070;ENSG00000168685;ENSG00000147168;ENSG00000049249;ENSG00000183813;ENSG00000101017;ENSG00000111537;ENSG00000164136;ENSG00000172724;ENSG00000096996;ENSG00000226979;ENSG00000110324;ENSG00000117560…	K04738+K05068+K05074+K05069+K05476+K05408+K05075+K04188+K05073+K12964+K04183+K05141+K12964+K05072+K05070+K05146+K04179+K03160+K04687+K05433+K05512+K05063+K05468+K05134+K04389+K22675+K05090+K06454+K05471+K22628+K05416+K12671+K12672+K05144+K04191+K04176+K04177+K04180+K05174+K05443+K12499
Organismal Systems	Immune system	Chemokine signaling pathway	33	197	3.24194e-17	2.40985e-15	ko04062	ENSG00000124126;ENSG00000128340;ENSG00000186469;ENSG00000015285;ENSG00000141968;ENSG00000277632;ENSG00000171608;ENSG00000186810;ENSG00000275302;ENSG00000179934;ENSG00000276070;ENSG00000101336;ENSG00000183813;ENSG00000167083;ENSG00000105851;ENSG00000096968;ENSG00000134516;ENSG00000172724;ENSG00000143185;ENSG00000113263;ENSG00000166501;ENSG00000138755;ENSG00000169245;ENSG00000169248;ENSG00000158517…	K12365+K07860+K07826+K05747+K05730+K05408+K00922+K04188+K12964+K04183+K12964+K08893+K04179+K04549+K21289+K04447+K12367+K05512+K22675+K07363+K19662+K05416+K12671+K12672+K08011+K11220+K04191+K04176+K04177+K04180+K12499+K21290+K08891
Environmental Information Processing	Signaling molecules and interaction	Viral protein interaction with cytokine and cytokine receptor	24	101	2.24091e-16	1.24931e-14	ko04061	ENSG00000134460;ENSG00000100385;ENSG00000277632;ENSG00000186810;ENSG00000275302;ENSG00000179934;ENSG00000028137;ENSG00000276070;ENSG00000147168;ENSG00000183813;ENSG00000172724;ENSG00000226979;ENSG00000110324;ENSG00000143185;ENSG00000182578;ENSG00000138755;ENSG00000169245;ENSG00000169248;ENSG00000163823;ENSG00000121807;ENSG00000160791;ENSG00000115607;ENSG00000136634;ENSG00000271503	K05068+K05069+K05408+K04188+K12964+K04183+K05141+K12964+K05070+K04179+K05512+K05468+K05134+K22675+K05090+K05416+K12671+K12672+K04176+K04177+K04180+K05174+K05443+K12499
Human Diseases	Immune disease	Graft-versus-host disease	16	36	3.44294e-16	1.53555e-14	ko05332	ENSG00000180644;ENSG00000196126;ENSG00000121594;ENSG00000196735;ENSG00000114013;ENSG00000111537;ENSG00000100453;ENSG00000117560;ENSG00000242574;ENSG00000204592;ENSG00000178562;ENSG00000234745;ENSG00000204287;ENSG00000204252;ENSG00000231389;ENSG00000223865	K07818+K06752+K05412+K06752+K05413+K04687+K01353+K04389+K06752+K06751+K06470+K06751+K06752+K06752+K06752+K06752
Organismal Systems	Immune system	Th1 and Th2 cell differentiation	23	101	2.66309e-15	9.89781e-14	ko04658	ENSG00000134460;ENSG00000100385;ENSG00000196126;ENSG00000147168;ENSG00000196735;ENSG00000096968;ENSG00000111537;ENSG00000096996;ENSG00000198851;ENSG00000160654;ENSG00000242574;ENSG00000010610;ENSG00000167286;ENSG00000204287;ENSG00000204252;ENSG00000231389;ENSG00000223865;ENSG00000115415;ENSG00000115085;ENSG00000126561;ENSG00000020633;ENSG00000198821;ENSG00000182866	K05068+K05069+K06752+K05070+K06752+K04447+K04687+K05063+K06451+K06452+K06752+K06454+K06450+K06752+K06752+K06752+K06752+K11220+K07360+K11223+K09279+K06453+K05856
Organismal Systems	Immune system	Th17 cell differentiation	24	113	3.47871e-15	1.10272e-13	ko04659	ENSG00000134460;ENSG00000100385;ENSG00000196126;ENSG00000103522;ENSG00000147168;ENSG00000196735;ENSG00000096968;ENSG00000111537;ENSG00000049768;ENSG00000096996;ENSG00000198851;ENSG00000160654;ENSG00000242574;ENSG00000010610;ENSG00000167286;ENSG00000204287;ENSG00000204252;ENSG00000231389;ENSG00000223865;ENSG00000115415;ENSG00000115085;ENSG00000126561;ENSG00000198821;ENSG00000182866	K05068+K05069+K06752+K05075+K05070+K06752+K04447+K04687+K10163+K05063+K06451+K06452+K06752+K06454+K06450+K06752+K06752+K06752+K06752+K11220+K07360+K11223+K06453+K05856
Human Diseases	Endocrine and metabolic disease	Type I diabetes mellitus	17	48	3.95597e-15	1.10272e-13	ko04940	ENSG00000180644;ENSG00000196126;ENSG00000121594;ENSG00000196735;ENSG00000114013;ENSG00000111537;ENSG00000100453;ENSG00000226979;ENSG00000117560;ENSG00000242574;ENSG00000204592;ENSG00000178562;ENSG00000234745;ENSG00000204287;ENSG00000204252;ENSG00000231389;ENSG00000223865	K07818+K06752+K05412+K06752+K05413+K04687+K01353+K05468+K04389+K06752+K06751+K06470+K06751+K06752+K06752+K06752+K06752
Organismal Systems	Development and regeneration	Osteoclast differentiation	23	133	1.36633e-12	3.38546e-11	ko04380	ENSG00000089012;ENSG00000100365;ENSG00000171608;ENSG00000198053;ENSG00000010671;ENSG00000104974;ENSG00000186818;ENSG00000111537;ENSG00000182578;ENSG00000043462;ENSG00000011600;ENSG00000066336;ENSG00000158517;ENSG00000131042;ENSG00000115415;ENSG00000116701;ENSG00000104972;ENSG00000204577;ENSG00000072694;ENSG00000143226;ENSG00000203747;ENSG00000182866;ENSG00000150337	K06551+K08012+K00922+K06551+K07370+K06512+K06512+K04687+K05090+K07361+K07992+K09438+K08011+K06512+K11220+K08010+K06512+K06512+K12560+K06472+K06463+K05856+K06498
Organismal Systems	Immune system	Antigen processing and presentation	18	76	1.54973e-12	3.4559e-11	ko04612	ENSG00000134539;ENSG00000196126;ENSG00000196735;ENSG00000111537;ENSG00000164733;ENSG00000242574;ENSG00000010610;ENSG00000204592;ENSG00000166710;ENSG00000234745;ENSG00000204287;ENSG00000019582;ENSG00000168394;ENSG00000204252;ENSG00000231389;ENSG00000223865;ENSG00000153563;ENSG00000163131	K06516+K06752+K06752+K04687+K01363+K06752+K06454+K06751+K08055+K06751+K06752+K06505+K05653+K06752+K06752+K06752+K06458+K01368
Human Diseases	Infectious disease: parasitic	Leishmaniasis	23	149	1.58119e-11	3.20551e-10	ko05140	ENSG00000100365;ENSG00000165168;ENSG00000160255;ENSG00000196126;ENSG00000136869;ENSG00000196735;ENSG00000096968;ENSG00000111537;ENSG00000169896;ENSG00000242574;ENSG00000204287;ENSG00000166501;ENSG00000158517;ENSG00000204252;ENSG00000231389;ENSG00000223865;ENSG00000115415;ENSG00000116701;ENSG00000143226;ENSG00000136634;ENSG00000203747;ENSG00000115232;ENSG00000150337	K08012+K21421+K06464+K06752+K10160+K06752+K04447+K04687+K06461+K06752+K06752+K19662+K08011+K06752+K06752+K06752+K11220+K08010+K06472+K05443+K06463+K06483+K06498
Cellular Processes	Transport and catabolism	Phagosome	28	230	3.19482e-11	5.93704e-10	ko04145	ENSG00000100365;ENSG00000165168;ENSG00000160255;ENSG00000172243;ENSG00000038945;ENSG00000147416;ENSG00000196126;ENSG00000136869;ENSG00000196735;ENSG00000102879;ENSG00000169896;ENSG00000242574;ENSG00000204592;ENSG00000170458;ENSG00000090659;ENSG00000234745;ENSG00000204287;ENSG00000158517;ENSG00000168394;ENSG00000204252;ENSG00000231389;ENSG00000223865;ENSG00000116701;ENSG00000072694;ENSG00000143226…	K08012+K21421+K06464+K10074+K06558+K02147+K06752+K10160+K06752+K13882+K06461+K06752+K06751+K04391+K06563+K06751+K06752+K08011+K05653+K06752+K06752+K06752+K08010+K12560+K06472+K06463+K01368+K06498
Human Diseases	Infectious disease: viral	Human T-cell leukemia virus 1 infection	28	231	3.5479e-11	6.08601e-10	ko05166	ENSG00000134460;ENSG00000134470;ENSG00000160255;ENSG00000100385;ENSG00000171608;ENSG00000196126;ENSG00000147168;ENSG00000101017;ENSG00000134954;ENSG00000196735;ENSG00000164136;ENSG00000226979;ENSG00000198851;ENSG00000160654;ENSG00000242574;ENSG00000010610;ENSG00000204592;ENSG00000167286;ENSG00000005844;ENSG00000166710;ENSG00000066336;ENSG00000234745;ENSG00000204287;ENSG00000204252;ENSG00000231389…	K05068+K05074+K06464+K05069+K00922+K06752+K05070+K03160+K02678+K06752+K05433+K05468+K06451+K06452+K06752+K06454+K06751+K06450+K05718+K08055+K09438+K06751+K06752+K06752+K06752+K06752+K11223+K05856
Human Diseases	Immune disease	Inflammatory bowel disease	16	70	5.03666e-11	8.02268e-10	ko05321	ENSG00000196126;ENSG00000103522;ENSG00000147168;ENSG00000136869;ENSG00000196735;ENSG00000111537;ENSG00000049768;ENSG00000096996;ENSG00000242574;ENSG00000204287;ENSG00000204252;ENSG00000231389;ENSG00000223865;ENSG00000115415;ENSG00000115607;ENSG00000136634	K06752+K05075+K05070+K10160+K06752+K04687+K10163+K05063+K06752+K06752+K06752+K06752+K06752+K11220+K05174+K05443
Organismal Systems	Immune system	Hematopoietic cell lineage	24	173	5.73256e-11	8.5224e-10	ko04640	ENSG00000134460;ENSG00000196126;ENSG00000124334;ENSG00000168685;ENSG00000105383;ENSG00000196735;ENSG00000104894;ENSG00000169896;ENSG00000116824;ENSG00000198851;ENSG00000160654;ENSG00000182578;ENSG00000242574;ENSG00000010610;ENSG00000167286;ENSG00000170458;ENSG00000204287;ENSG00000204252;ENSG00000231389;ENSG00000223865;ENSG00000110448;ENSG00000153563;ENSG00000115232;ENSG00000150337	K05068+K06752+K05073+K05072+K06473+K06752+K06475+K06461+K06449+K06451+K06452+K05090+K06752+K06454+K06450+K04391+K06752+K06752+K06752+K06752+K06455+K06458+K06483+K06498
Human Diseases	Infectious disease: bacterial	Tuberculosis	29	257	9.01842e-11	1.25694e-09	ko05152	ENSG00000160255;ENSG00000172243;ENSG00000196126;ENSG00000174125;ENSG00000136869;ENSG00000196735;ENSG00000096968;ENSG00000102879;ENSG00000111537;ENSG00000169896;ENSG00000140678;ENSG00000130592;ENSG00000110324;ENSG00000242574;ENSG00000170458;ENSG00000090659;ENSG00000204287;ENSG00000019582;ENSG00000204252;ENSG00000231389;ENSG00000223865;ENSG00000115415;ENSG00000158869;ENSG00000072694;ENSG00000143226…	K06464+K10074+K06752+K05398+K10160+K06752+K04447+K13882+K04687+K06461+K06462+K14957+K05134+K06752+K04391+K06563+K06752+K06505+K06752+K06752+K06752+K11220+K07983+K12560+K06472+K05443+K06463+K01368+K06498
Organismal Systems	Immune system	T cell receptor signaling pathway	19	111	1.60377e-10	2.10377e-09	ko04660	ENSG00000141968;ENSG00000171608;ENSG00000111537;ENSG00000163600;ENSG00000198851;ENSG00000160654;ENSG00000010610;ENSG00000113263;ENSG00000167286;ENSG00000043462;ENSG00000163599;ENSG00000081237;ENSG00000178562;ENSG00000153563;ENSG00000115085;ENSG00000198821;ENSG00000136634;ENSG00000182866;ENSG00000188389	K05730+K00922+K04687+K06713+K06451+K06452+K06454+K07363+K06450+K07361+K06538+K06478+K06470+K06458+K07360+K06453+K05443+K05856+K06744
Human Diseases	Infectious disease: bacterial	Staphylococcus aureus infection	23	173	3.52656e-10	4.36902e-09	ko05150	ENSG00000160255;ENSG00000171860;ENSG00000196126;ENSG00000169403;ENSG00000196735;ENSG00000169896;ENSG00000187474;ENSG00000242574;ENSG00000171051;ENSG00000005844;ENSG00000110876;ENSG00000204287;ENSG00000204252;ENSG00000231389;ENSG00000223865;ENSG00000173372;ENSG00000159189;ENSG00000173369;ENSG00000072694;ENSG00000143226;ENSG00000136634;ENSG00000203747;ENSG00000150337	K06464+K04009+K06752+K04279+K06752+K06461+K04173+K06752+K04172+K05718+K06544+K06752+K06752+K06752+K06752+K03986+K03988+K03987+K12560+K06472+K05443+K06463+K06498
Human Diseases	Immune disease	Allograft rejection	18	111	1.23873e-09	1.45388e-08	ko05330	ENSG00000180644;ENSG00000196126;ENSG00000121594;ENSG00000101017;ENSG00000196735;ENSG00000114013;ENSG00000111537;ENSG00000100453;ENSG00000117560;ENSG00000242574;ENSG00000204592;ENSG00000178562;ENSG00000234745;ENSG00000204287;ENSG00000204252;ENSG00000231389;ENSG00000223865;ENSG00000136634	K07818+K06752+K05412+K03160+K06752+K05413+K04687+K01353+K04389+K06752+K06751+K06470+K06751+K06752+K06752+K06752+K06752+K05443
Human Diseases	Infectious disease: parasitic	Toxoplasmosis	18	113	1.6708e-09	1.79025e-08	ko05145	ENSG00000012779;ENSG00000196126;ENSG00000136869;ENSG00000101017;ENSG00000105851;ENSG00000196735;ENSG00000096968;ENSG00000111537;ENSG00000110324;ENSG00000242574;ENSG00000204287;ENSG00000204252;ENSG00000231389;ENSG00000223865;ENSG00000115415;ENSG00000160791;ENSG00000136634;ENSG00000141506	K00461+K06752+K10160+K03160+K21289+K06752+K04447+K04687+K05134+K06752+K06752+K06752+K06752+K06752+K11220+K04180+K05443+K21290
Organismal Systems	Immune system	Natural killer cell mediated cytotoxicity	23	187	1.68589e-09	1.79025e-08	ko04650	ENSG00000160255;ENSG00000128340;ENSG00000134539;ENSG00000141968;ENSG00000180644;ENSG00000171608;ENSG00000183918;ENSG00000111537;ENSG00000100453;ENSG00000204475;ENSG00000117560;ENSG00000117091;ENSG00000005844;ENSG00000043462;ENSG00000126264;ENSG00000011600;ENSG00000166501;ENSG00000122223;ENSG00000158869;ENSG00000115085;ENSG00000198821;ENSG00000203747;ENSG00000182866	K06464+K07860+K06516+K05730+K07818+K00922+K07990+K04687+K01353+K06743+K04389+K06479+K05718+K07361+K07988+K07992+K19662+K06582+K07983+K07360+K06453+K06463+K05856
Organismal Systems	Immune system	Toll-like receptor signaling pathway	17	108	5.81585e-09	5.89516e-08	ko04620	ENSG00000277632;ENSG00000171608;ENSG00000275302;ENSG00000196664;ENSG00000276070;ENSG00000101916;ENSG00000174125;ENSG00000136869;ENSG00000121594;ENSG00000101017;ENSG00000114013;ENSG00000170458;ENSG00000138755;ENSG00000169245;ENSG00000169248;ENSG00000115415;ENSG00000271503	K05408+K00922+K12964+K05404+K12964+K10170+K05398+K10160+K05412+K03160+K05413+K04391+K05416+K12671+K12672+K11220+K12499
Organismal Systems	Immune system	Intestinal immune network for IgA production	18	123	6.78327e-09	6.57683e-08	ko04672	ENSG00000134470;ENSG00000102524;ENSG00000196126;ENSG00000139626;ENSG00000121594;ENSG00000101017;ENSG00000196735;ENSG00000114013;ENSG00000164136;ENSG00000163600;ENSG00000242574;ENSG00000178562;ENSG00000204287;ENSG00000204252;ENSG00000231389;ENSG00000223865;ENSG00000136634;ENSG00000115232	K05074+K05476+K06752+K06590+K05412+K03160+K06752+K05413+K05433+K06713+K06752+K06470+K06752+K06752+K06752+K06752+K05443+K06483
Human Diseases	Immune disease	Autoimmune thyroid disease	18	126	1.00409e-08	9.32964e-08	ko05320	ENSG00000180644;ENSG00000196126;ENSG00000121594;ENSG00000101017;ENSG00000196735;ENSG00000114013;ENSG00000100453;ENSG00000117560;ENSG00000242574;ENSG00000204592;ENSG00000163599;ENSG00000178562;ENSG00000234745;ENSG00000204287;ENSG00000204252;ENSG00000231389;ENSG00000223865;ENSG00000136634	K07818+K06752+K05412+K03160+K06752+K05413+K01353+K04389+K06752+K06751+K06538+K06470+K06751+K06752+K06752+K06752+K06752+K05443
Human Diseases	Immune disease	Rheumatoid arthritis	20	167	3.25154e-08	2.90038e-07	ko05323	ENSG00000160255;ENSG00000102524;ENSG00000147416;ENSG00000277632;ENSG00000196126;ENSG00000136869;ENSG00000121594;ENSG00000196735;ENSG00000114013;ENSG00000111537;ENSG00000164136;ENSG00000242574;ENSG00000005844;ENSG00000163599;ENSG00000178562;ENSG00000204287;ENSG00000204252;ENSG00000231389;ENSG00000223865;ENSG00000271503	K06464+K05476+K02147+K05408+K06752+K10160+K05412+K06752+K05413+K04687+K05433+K06752+K05718+K06538+K06470+K06752+K06752+K06752+K06752+K12499
Human Diseases	Cancer: overview	PD-L1 expression and PD-1 checkpoint pathway in cancer	15	99	7.97956e-08	6.844e-07	ko05235	ENSG00000120217;ENSG00000171608;ENSG00000136869;ENSG00000096968;ENSG00000111537;ENSG00000198851;ENSG00000160654;ENSG00000010610;ENSG00000167286;ENSG00000178562;ENSG00000115415;ENSG00000115085;ENSG00000198821;ENSG00000182866;ENSG00000188389	K06745+K00922+K10160+K04447+K04687+K06451+K06452+K06454+K06450+K06470+K11220+K07360+K06453+K05856+K06744
Human Diseases	Cardiovascular disease	Viral myocarditis	17	133	1.40082e-07	1.15698e-06	ko05416	ENSG00000160255;ENSG00000128340;ENSG00000180644;ENSG00000196126;ENSG00000121594;ENSG00000101017;ENSG00000196735;ENSG00000114013;ENSG00000242574;ENSG00000204592;ENSG00000005844;ENSG00000178562;ENSG00000234745;ENSG00000204287;ENSG00000204252;ENSG00000231389;ENSG00000223865	K06464+K07860+K07818+K06752+K05412+K03160+K06752+K05413+K06752+K06751+K05718+K06470+K06751+K06752+K06752+K06752+K06752
Human Diseases	Infectious disease: viral	Influenza A	19	179	4.97735e-07	3.96411e-06	ko05164	ENSG00000171608;ENSG00000196126;ENSG00000196664;ENSG00000136869;ENSG00000196735;ENSG00000096968;ENSG00000111537;ENSG00000117560;ENSG00000242574;ENSG00000204287;ENSG00000166501;ENSG00000169245;ENSG00000204252;ENSG00000231389;ENSG00000223865;ENSG00000115415;ENSG00000162711;ENSG00000137752;ENSG00000271503	K00922+K06752+K05404+K10160+K06752+K04447+K04687+K04389+K06752+K06752+K19662+K12671+K06752+K06752+K06752+K11220+K12800+K01370+K12499
Human Diseases	Infectious disease: viral	Measles	17	150	8.05775e-07	6.19613e-06	ko05162	ENSG00000134460;ENSG00000100385;ENSG00000171608;ENSG00000196664;ENSG00000147168;ENSG00000136869;ENSG00000118503;ENSG00000198851;ENSG00000160654;ENSG00000117560;ENSG00000167286;ENSG00000090659;ENSG00000117090;ENSG00000178562;ENSG00000115415;ENSG00000072694;ENSG00000126561	K05068+K05069+K00922+K05404+K05070+K10160+K11859+K06451+K06452+K04389+K06450+K06563+K06536+K06470+K11220+K12560+K11223
Human Diseases	Infectious disease: bacterial	Pertussis	12	78	1.38933e-06	1.03273e-05	ko05133	ENSG00000160255;ENSG00000136869;ENSG00000140968;ENSG00000169896;ENSG00000170458;ENSG00000125347;ENSG00000162711;ENSG00000137752;ENSG00000173372;ENSG00000159189;ENSG00000173369;ENSG00000136634	K06464+K10160+K10155+K06461+K04391+K09444+K12800+K01370+K03986+K03988+K03987+K05443
Human Diseases	Infectious disease: parasitic	Chagas disease	14	109	1.73093e-06	1.24515e-05	ko05142	ENSG00000277632;ENSG00000171608;ENSG00000136869;ENSG00000111537;ENSG00000198851;ENSG00000160654;ENSG00000117560;ENSG00000167286;ENSG00000173372;ENSG00000159189;ENSG00000173369;ENSG00000198821;ENSG00000136634;ENSG00000271503	K05408+K00922+K10160+K04687+K06451+K06452+K04389+K06450+K03986+K03988+K03987+K06453+K05443+K12499
Human Diseases	Infectious disease: viral	Epstein-Barr virus infection	23	282	3.33781e-06	2.32604e-05	ko05169	ENSG00000171608;ENSG00000196126;ENSG00000010671;ENSG00000101017;ENSG00000196735;ENSG00000118503;ENSG00000198851;ENSG00000160654;ENSG00000242574;ENSG00000204592;ENSG00000167286;ENSG00000005844;ENSG00000166710;ENSG00000234745;ENSG00000204287;ENSG00000169245;ENSG00000168394;ENSG00000204252;ENSG00000231389;ENSG00000223865;ENSG00000115415;ENSG00000020633;ENSG00000198821	K00922+K06752+K07370+K03160+K06752+K11859+K06451+K06452+K06752+K06751+K06450+K05718+K08055+K06751+K06752+K12671+K05653+K06752+K06752+K06752+K11220+K09279+K06453
Human Diseases	Infectious disease: viral	Human immunodeficiency virus 1 infection	20	225	4.11521e-06	2.78088e-05	ko05170	ENSG00000128340;ENSG00000186469;ENSG00000239713;ENSG00000171608;ENSG00000028137;ENSG00000136869;ENSG00000167083;ENSG00000101347;ENSG00000198851;ENSG00000160654;ENSG00000117560;ENSG00000010610;ENSG00000204592;ENSG00000167286;ENSG00000166710;ENSG00000234745;ENSG00000166501;ENSG00000168394;ENSG00000160791;ENSG00000198821	K07860+K07826+K18750+K00922+K05141+K10160+K04549+K22544+K06451+K06452+K04389+K06454+K06751+K06450+K08055+K06751+K19662+K05653+K04180+K06453
Environmental Information Processing	Signal transduction	JAK-STAT signaling pathway	17	171	5.00782e-06	3.28454e-05	ko04630	ENSG00000100368;ENSG00000134460;ENSG00000134470;ENSG00000100385;ENSG00000171608;ENSG00000103522;ENSG00000124334;ENSG00000168685;ENSG00000147168;ENSG00000096968;ENSG00000111537;ENSG00000164136;ENSG00000096996;ENSG00000110324;ENSG00000115415;ENSG00000126561;ENSG00000136634	K04738+K05068+K05074+K05069+K00922+K05075+K05073+K05072+K05070+K04447+K04687+K05433+K05063+K05134+K11220+K11223+K05443
Human Diseases	Immune disease	Systemic lupus erythematosus	19	217	8.99837e-06	5.73325e-05	ko05322	ENSG00000196126;ENSG00000121594;ENSG00000101017;ENSG00000196735;ENSG00000114013;ENSG00000111537;ENSG00000242574;ENSG00000178562;ENSG00000204287;ENSG00000204252;ENSG00000231389;ENSG00000223865;ENSG00000173372;ENSG00000159189;ENSG00000173369;ENSG00000143226;ENSG00000136634;ENSG00000203747;ENSG00000150337	K06752+K05412+K03160+K06752+K05413+K04687+K06752+K06470+K06752+K06752+K06752+K06752+K03986+K03988+K03987+K06472+K05443+K06463+K06498
Human Diseases	Infectious disease: bacterial	Yersinia infection	14	128	1.17437e-05	7.27456e-05	ko05135	ENSG00000128340;ENSG00000015285;ENSG00000141968;ENSG00000171608;ENSG00000136869;ENSG00000043462;ENSG00000082074;ENSG00000162711;ENSG00000137752;ENSG00000115085;ENSG00000115935;ENSG00000136634;ENSG00000182866;ENSG00000115232	K07860+K05747+K05730+K00922+K10160+K07361+K17698+K12800+K01370+K07360+K19475+K05443+K05856+K06483
Organismal Systems	Immune system	NOD-like receptor signaling pathway	17	184	1.3391e-05	8.07078e-05	ko04621	ENSG00000165168;ENSG00000187688;ENSG00000136869;ENSG00000140368;ENSG00000118503;ENSG00000154451;ENSG00000089041;ENSG00000164733;ENSG00000163568;ENSG00000115415;ENSG00000162711;ENSG00000137752;ENSG00000091106;ENSG00000271503;ENSG00000117228;ENSG00000162645;ENSG00000162654	K21421+K04971+K10160+K12804+K11859+K20898+K05220+K01363+K12966+K11220+K12800+K01370+K12805+K12499+K20899+K20897+K20899
Human Diseases	Immune disease	Primary immunodeficiency	13	116	1.8612e-05	0.000109223	ko05340	ENSG00000168685;ENSG00000010671;ENSG00000147168;ENSG00000101017;ENSG00000163600;ENSG00000198851;ENSG00000010610;ENSG00000167286;ENSG00000081237;ENSG00000168394;ENSG00000153563;ENSG00000115085;ENSG00000182866	K05072+K07370+K05070+K03160+K06713+K06451+K06454+K06450+K06478+K05653+K06458+K07360+K05856
Organismal Systems	Immune system	Leukocyte transendothelial migration	13	118	2.24001e-05	0.000128083	ko04670	ENSG00000100365;ENSG00000165168;ENSG00000160255;ENSG00000128340;ENSG00000141968;ENSG00000171608;ENSG00000169896;ENSG00000113263;ENSG00000005844;ENSG00000166501;ENSG00000158517;ENSG00000116701;ENSG00000115232	K08012+K21421+K06464+K07860+K05730+K00922+K06461+K07363+K05718+K19662+K08011+K08010+K06483
Organismal Systems	Immune system	B cell receptor signaling pathway	15	155	2.52336e-05	0.000140678	ko04662	ENSG00000128340;ENSG00000141968;ENSG00000155629;ENSG00000171608;ENSG00000010671;ENSG00000137101;ENSG00000070190;ENSG00000104974;ENSG00000186818;ENSG00000168918;ENSG00000166501;ENSG00000131042;ENSG00000104972;ENSG00000204577;ENSG00000072694	K07860+K05730+K12230+K00922+K07370+K06504+K12229+K06512+K06512+K03084+K19662+K06512+K06512+K06512+K12560
Human Diseases	Infectious disease: viral	Kaposi sarcoma-associated herpesvirus infection	17	194	2.67648e-05	0.000145574	ko05167	ENSG00000124126;ENSG00000186469;ENSG00000171608;ENSG00000179934;ENSG00000163606;ENSG00000101336;ENSG00000183813;ENSG00000167083;ENSG00000105851;ENSG00000114013;ENSG00000096968;ENSG00000204592;ENSG00000234745;ENSG00000115415;ENSG00000163823;ENSG00000160791;ENSG00000141506	K12365+K07826+K00922+K04183+K21668+K08893+K04179+K04549+K21289+K05413+K04447+K06751+K06751+K11220+K04176+K04180+K21290
Human Diseases	Infectious disease: viral	Human cytomegalovirus infection	18	234	8.73565e-05	0.000463821	ko05163	ENSG00000128340;ENSG00000186469;ENSG00000277632;ENSG00000171608;ENSG00000275302;ENSG00000276070;ENSG00000167083;ENSG00000171522;ENSG00000110324;ENSG00000117560;ENSG00000204592;ENSG00000166710;ENSG00000234745;ENSG00000166501;ENSG00000168394;ENSG00000163823;ENSG00000160791;ENSG00000271503	K07860+K07826+K05408+K00922+K12964+K12964+K04549+K04261+K05134+K04389+K06751+K08055+K06751+K19662+K05653+K04176+K04180+K12499
Human Diseases	Infectious disease: parasitic	Malaria	8	55	0.000125502	0.000650862	ko05144	ENSG00000160255;ENSG00000111796;ENSG00000136869;ENSG00000101017;ENSG00000111537;ENSG00000136732;ENSG00000005844;ENSG00000136634	K06464+K06543+K10160+K03160+K04687+K06576+K05718+K05443
Organismal Systems	Immune system	Fc gamma R-mediated phagocytosis	14	170	0.000267186	0.00135414	ko04666	ENSG00000128340;ENSG00000015285;ENSG00000141968;ENSG00000171608;ENSG00000101336;ENSG00000134516;ENSG00000168918;ENSG00000081237;ENSG00000166501;ENSG00000158517;ENSG00000072694;ENSG00000143226;ENSG00000203747;ENSG00000150337	K07860+K05747+K05730+K00922+K08893+K12367+K03084+K06478+K19662+K08011+K12560+K06472+K06463+K06498
Environmental Information Processing	Signal transduction	NF-kappa B signaling pathway	14	178	0.000428478	0.00212335	ko04064	ENSG00000102524;ENSG00000275302;ENSG00000276070;ENSG00000010671;ENSG00000136869;ENSG00000101017;ENSG00000118503;ENSG00000172724;ENSG00000226979;ENSG00000140379;ENSG00000170458;ENSG00000166501;ENSG00000115085;ENSG00000182866	K05476+K12964+K12964+K07370+K10160+K03160+K11859+K05512+K05468+K02162+K04391+K19662+K07360+K05856
Human Diseases	Immune disease	Asthma	10	105	0.000654387	0.00317235	ko05310	ENSG00000196126;ENSG00000101017;ENSG00000196735;ENSG00000242574;ENSG00000204287;ENSG00000204252;ENSG00000231389;ENSG00000223865;ENSG00000158869;ENSG00000136634	K06752+K03160+K06752+K06752+K06752+K06752+K06752+K06752+K07983+K05443
Organismal Systems	Immune system	C-type lectin receptor signaling pathway	10	108	0.000816872	0.00381955	ko04625	ENSG00000172243;ENSG00000171608;ENSG00000130592;ENSG00000090659;ENSG00000125347;ENSG00000115415;ENSG00000162711;ENSG00000137752;ENSG00000158869;ENSG00000136634	K10074+K00922+K14957+K06563+K09444+K11220+K12800+K01370+K07983+K05443
Human Diseases	Cancer: specific types	Acute myeloid leukemia	8	72	0.000822145	0.00381955	ko05221	ENSG00000171608;ENSG00000169896;ENSG00000182578;ENSG00000140379;ENSG00000170458;ENSG00000066336;ENSG00000126561;ENSG00000150337	K00922+K06461+K05090+K02162+K04391+K09438+K11223+K06498
Organismal Systems	Immune system	Platelet activation	10	130	0.00330483	0.0150403	ko04611	ENSG00000077420;ENSG00000171608;ENSG00000010671;ENSG00000105851;ENSG00000043462;ENSG00000149781;ENSG00000158869;ENSG00000143226;ENSG00000169313;ENSG00000141506	K17704+K00922+K07370+K21289+K07361+K17084+K07983+K06472+K04298+K21290
Organismal Systems	Immune system	Complement and coagulation cascades	8	91	0.00371808	0.0165826	ko04610	ENSG00000155659;ENSG00000160255;ENSG00000171860;ENSG00000169896;ENSG00000140678;ENSG00000173372;ENSG00000159189;ENSG00000173369	K19822+K06464+K04009+K06461+K06462+K03986+K03988+K03987
Human Diseases	Infectious disease: bacterial	Legionellosis	6	58	0.00526473	0.0230203	ko05134	ENSG00000160255;ENSG00000136869;ENSG00000169896;ENSG00000170458;ENSG00000137752;ENSG00000091106	K06464+K10160+K06461+K04391+K01370+K12805
Organismal Systems	Immune system	Cytosolic DNA-sensing pathway	6	64	0.00849869	0.0364463	ko04623	ENSG00000275302;ENSG00000276070;ENSG00000163568;ENSG00000169245;ENSG00000137752;ENSG00000271503	K12964+K12964+K12966+K12671+K01370+K12499
Environmental Information Processing	Signal transduction	TNF signaling pathway	8	114	0.0140006	0.0589084	ko04668	ENSG00000171608;ENSG00000028137;ENSG00000118503;ENSG00000164136;ENSG00000226979;ENSG00000169245;ENSG00000125347;ENSG00000271503	K00922+K05141+K11859+K05433+K05468+K12671+K09444+K12499
Human Diseases	Neurodegenerative disease	Prion disease	4	35	0.0155636	0.0642719	ko05020	ENSG00000173372;ENSG00000159189;ENSG00000173369;ENSG00000271503	K03986+K03988+K03987+K12499
Organismal Systems	Immune system	Fc epsilon RI signaling pathway	9	141	0.0167361	0.0678572	ko04664	ENSG00000132965;ENSG00000128340;ENSG00000012779;ENSG00000141968;ENSG00000171608;ENSG00000010671;ENSG00000043462;ENSG00000168918;ENSG00000158869	K20735+K07860+K00461+K05730+K00922+K07370+K07361+K03084+K07983
Cellular Processes	Cell growth and death	Necroptosis	10	167	0.0180575	0.0719074	ko04217	ENSG00000165168;ENSG00000136869;ENSG00000096968;ENSG00000118503;ENSG00000111537;ENSG00000117560;ENSG00000115415;ENSG00000162711;ENSG00000137752;ENSG00000126561	K21421+K10160+K04447+K11859+K04687+K04389+K11220+K12800+K01370+K11223
Environmental Information Processing	Signal transduction	Rap1 signaling pathway	12	226	0.023851	0.0933118	ko04015	ENSG00000160255;ENSG00000128340;ENSG00000141968;ENSG00000077420;ENSG00000171608;ENSG00000169896;ENSG00000182578;ENSG00000171051;ENSG00000005844;ENSG00000043462;ENSG00000082074;ENSG00000166501	K06464+K07860+K05730+K17704+K00922+K06461+K05090+K04172+K05718+K07361+K17698+K19662
Cellular Processes	Cell growth and death	Apoptosis	8	142	0.0444017	0.167857	ko04210	ENSG00000100368;ENSG00000180644;ENSG00000171608;ENSG00000100453;ENSG00000164733;ENSG00000117560;ENSG00000140379;ENSG00000163131	K04738+K07818+K00922+K01353+K01363+K04389+K02162+K01368
Cellular Processes	Cell motility	Regulation of actin cytoskeleton	11	221	0.0444106	0.167857	ko04810	ENSG00000160255;ENSG00000128340;ENSG00000141968;ENSG00000129675;ENSG00000171608;ENSG00000139626;ENSG00000123338;ENSG00000169896;ENSG00000140678;ENSG00000005844;ENSG00000115232	K06464+K07860+K05730+K05729+K00922+K06590+K05750+K06461+K06462+K05718+K06483
Organismal Systems	Nervous system	Cholinergic synapse	7	118	0.046186	0.171658	ko04725	ENSG00000186469;ENSG00000171608;ENSG00000167083;ENSG00000105851;ENSG00000096968;ENSG00000166501;ENSG00000141506	K07826+K00922+K04549+K21289+K04447+K19662+K21290
Human Diseases	Cancer: overview	Pathways in cancer	22	551	0.0546995	0.199967	ko05200	ENSG00000100368;ENSG00000134460;ENSG00000134470;ENSG00000100385;ENSG00000128340;ENSG00000186469;ENSG00000171608;ENSG00000168685;ENSG00000147168;ENSG00000167083;ENSG00000134954;ENSG00000096968;ENSG00000111537;ENSG00000164136;ENSG00000171522;ENSG00000096996;ENSG00000117560;ENSG00000182578;ENSG00000066336;ENSG00000166501;ENSG00000115415;ENSG00000126561	K04738+K05068+K05074+K05069+K07860+K07826+K00922+K05072+K05070+K04549+K02678+K04447+K04687+K05433+K04261+K05063+K04389+K05090+K09438+K19662+K11220+K11223
Organismal Systems	Endocrine system	Prolactin signaling pathway	5	78	0.0657407	0.236455	ko04917	ENSG00000171608;ENSG00000096968;ENSG00000125347;ENSG00000115415;ENSG00000126561	K00922+K04447+K09444+K11220+K11223
Human Diseases	Endocrine and metabolic disease	AGE-RAGE signaling pathway in diabetic complications	6	103	0.0670918	0.237484	ko04933	ENSG00000165168;ENSG00000171608;ENSG00000096968;ENSG00000166501;ENSG00000115415;ENSG00000126561	K21421+K00922+K04447+K19662+K11220+K11223
Human Diseases	Cancer: overview	Transcriptional misregulation in cancer	12	268	0.0706947	0.246327	ko05202	ENSG00000100385;ENSG00000139626;ENSG00000101017;ENSG00000114013;ENSG00000151702;ENSG00000169896;ENSG00000100453;ENSG00000182578;ENSG00000140379;ENSG00000170458;ENSG00000066336;ENSG00000150337	K05069+K06590+K03160+K05413+K09436+K06461+K01353+K05090+K02162+K04391+K09438+K06498
Environmental Information Processing	Signal transduction	Ras signaling pathway	11	250	0.089324	0.30645	ko04014	ENSG00000128340;ENSG00000186469;ENSG00000171608;ENSG00000105122;ENSG00000117215;ENSG00000167083;ENSG00000134954;ENSG00000117560;ENSG00000182578;ENSG00000166501;ENSG00000115085	K07860+K07826+K00922+K17634+K01047+K04549+K02678+K04389+K05090+K19662+K07360
Cellular Processes	Transport and catabolism	Endocytosis	11	256	0.101201	0.341935	ko04144	ENSG00000100055;ENSG00000134460;ENSG00000100385;ENSG00000147168;ENSG00000165457;ENSG00000204592;ENSG00000234745;ENSG00000072818;ENSG00000160791;ENSG00000135439;ENSG00000115935	K18441+K05068+K05069+K05070+K13649+K06751+K06751+K12489+K04180+K17848+K19475
Human Diseases	Infectious disease: parasitic	Amoebiasis	8	177	0.120499	0.396785	ko05146	ENSG00000160255;ENSG00000171608;ENSG00000136869;ENSG00000111537;ENSG00000169896;ENSG00000170458;ENSG00000166501;ENSG00000136634	K06464+K00922+K10160+K04687+K06461+K04391+K19662+K05443
Environmental Information Processing	Signal transduction	HIF-1 signaling pathway	6	121	0.120993	0.396785	ko04066	ENSG00000165168;ENSG00000171608;ENSG00000136869;ENSG00000111537;ENSG00000160883;ENSG00000166501	K21421+K00922+K10160+K04687+K00844+K19662
Metabolism	Biosynthesis of other secondary metabolites	Neomycin, kanamycin and gentamicin biosynthesis	1	5	0.131653	0.425488	ko00524	ENSG00000160883	K00844
Metabolism	Amino acid metabolism	Phenylalanine, tyrosine and tryptophan biosynthesis	1	6	0.155835	0.496446	ko00400	ENSG00000104951	K03334
Organismal Systems	Digestive system	Carbohydrate digestion and absorption	3	50	0.161898	0.508497	ko04973	ENSG00000171608;ENSG00000160883;ENSG00000166501	K00922+K00844+K19662
Human Diseases	Infectious disease: bacterial	Pathogenic Escherichia coli infection	11	285	0.17094	0.522399	ko05130	ENSG00000100055;ENSG00000142347;ENSG00000136869;ENSG00000101336;ENSG00000180353;ENSG00000123338;ENSG00000117560;ENSG00000162711;ENSG00000137752;ENSG00000143226;ENSG00000115935	K18441+K10356+K10160+K08893+K06106+K05750+K04389+K12800+K01370+K06472+K19475
Human Diseases	Infectious disease: bacterial	Salmonella infection	9	224	0.172329	0.522399	ko05132	ENSG00000100055;ENSG00000136869;ENSG00000123338;ENSG00000170458;ENSG00000081237;ENSG00000177105;ENSG00000162711;ENSG00000137752;ENSG00000091106	K18441+K10160+K05750+K04391+K06478+K07863+K12800+K01370+K12805
Human Diseases	Infectious disease: viral	Herpes simplex virus 1 infection	20	573	0.173352	0.522399	ko05168	ENSG00000171608;ENSG00000196126;ENSG00000196735;ENSG00000096968;ENSG00000085514;ENSG00000111537;ENSG00000226979;ENSG00000117560;ENSG00000242574;ENSG00000204592;ENSG00000166710;ENSG00000234745;ENSG00000204287;ENSG00000019582;ENSG00000168394;ENSG00000204252;ENSG00000231389;ENSG00000223865;ENSG00000115415;ENSG00000271503	K00922+K06752+K06752+K04447+K15411+K04687+K05468+K04389+K06752+K06751+K08055+K06751+K06752+K06505+K05653+K06752+K06752+K06752+K11220+K12499
Environmental Information Processing	Signal transduction	PI3K-Akt signaling pathway	16	445	0.175984	0.52326	ko04151	ENSG00000134460;ENSG00000100385;ENSG00000186469;ENSG00000155629;ENSG00000171608;ENSG00000139626;ENSG00000168685;ENSG00000147168;ENSG00000136869;ENSG00000167083;ENSG00000105851;ENSG00000096968;ENSG00000117560;ENSG00000182578;ENSG00000141506;ENSG00000115232	K05068+K05069+K07826+K12230+K00922+K06590+K05072+K05070+K10160+K04549+K21289+K04447+K04389+K05090+K21290+K06483
Metabolism	Glycan biosynthesis and metabolism	Glycosphingolipid biosynthesis - lacto and neolacto series	2	28	0.182475	0.532469	ko00601	ENSG00000180549;ENSG00000204136	K07635+K00743
Human Diseases	Infectious disease: viral	Hepatitis B	7	167	0.183857	0.532469	ko05161	ENSG00000171608;ENSG00000136869;ENSG00000096968;ENSG00000117560;ENSG00000166501;ENSG00000115415;ENSG00000126561	K00922+K10160+K04447+K04389+K19662+K11220+K11223
Human Diseases	Cancer: specific types	Pancreatic cancer	4	81	0.188528	0.538997	ko05212	ENSG00000128340;ENSG00000129675;ENSG00000171608;ENSG00000115415	K07860+K05729+K00922+K11220
Environmental Information Processing	Signal transduction	VEGF signaling pathway	3	63	0.255691	0.721761	ko04370	ENSG00000128340;ENSG00000171608;ENSG00000166501	K07860+K00922+K19662
Human Diseases	Infectious disease: bacterial	Shigellosis	9	250	0.261334	0.724192	ko05131	ENSG00000171608;ENSG00000136869;ENSG00000180353;ENSG00000160883;ENSG00000170458;ENSG00000162711;ENSG00000137752;ENSG00000091106;ENSG00000271503	K00922+K10160+K06106+K00844+K04391+K12800+K01370+K12805+K12499
Organismal Systems	Endocrine system	Growth hormone synthesis, secretion and action	5	124	0.263047	0.724192	ko04935	ENSG00000171608;ENSG00000096968;ENSG00000166501;ENSG00000115415;ENSG00000126561	K00922+K04447+K19662+K11220+K11223
Human Diseases	Cancer: specific types	Non-small cell lung cancer	3	70	0.308992	0.840308	ko05223	ENSG00000171608;ENSG00000166501;ENSG00000126561	K00922+K19662+K11223
Organismal Systems	Sensory system	Inflammatory mediator regulation of TRP channels	4	103	0.322247	0.865795	ko04750	ENSG00000187688;ENSG00000171608;ENSG00000171522;ENSG00000166501	K04971+K00922+K04261+K19662
Organismal Systems	Excretory system	Aldosterone-regulated sodium reabsorption	2	42	0.327092	0.868352	ko04960	ENSG00000171608;ENSG00000166501	K00922+K19662
Environmental Information Processing	Signal transduction	FoxO signaling pathway	5	139	0.344853	0.880884	ko04068	ENSG00000171608;ENSG00000168685;ENSG00000117560;ENSG00000135439;ENSG00000136634	K00922+K05072+K04389+K17848+K05443
Cellular Processes	Cellular community - eukaryotes	Focal adhesion	7	205	0.345156	0.880884	ko04510	ENSG00000138964;ENSG00000128340;ENSG00000141968;ENSG00000171608;ENSG00000139626;ENSG00000166501;ENSG00000115232	K06275+K07860+K05730+K00922+K06590+K19662+K06483
Metabolism	Carbohydrate metabolism	Inositol phosphate metabolism	3	75	0.347342	0.880884	ko00562	ENSG00000171608;ENSG00000105851;ENSG00000168918	K00922+K21289+K03084
Human Diseases	Cancer: overview	Choline metabolism in cancer	4	107	0.347667	0.880884	ko05231	ENSG00000128340;ENSG00000015285;ENSG00000171608;ENSG00000166501	K07860+K05747+K00922+K19662
Human Diseases	Infectious disease: parasitic	African trypanosomiasis	4	108	0.354031	0.880884	ko05143	ENSG00000111537;ENSG00000117560;ENSG00000166501;ENSG00000136634	K04687+K04389+K19662+K05443
Human Diseases	Cardiovascular disease	Fluid shear stress and atherosclerosis	5	142	0.361515	0.880884	ko05418	ENSG00000128340;ENSG00000171608;ENSG00000111537;ENSG00000158517;ENSG00000116701	K07860+K00922+K04687+K08011+K08010
Human Diseases	Infectious disease: bacterial	Bacterial invasion of epithelial cells	3	77	0.362645	0.880884	ko05100	ENSG00000171608;ENSG00000180353;ENSG00000177105	K00922+K06106+K07863
Human Diseases	Cancer: overview	Viral carcinogenesis	7	209	0.363414	0.880884	ko05203	ENSG00000171608;ENSG00000179934;ENSG00000183813;ENSG00000204592;ENSG00000234745;ENSG00000160791;ENSG00000126561	K00922+K04183+K04179+K06751+K06751+K04180+K11223
Environmental Information Processing	Membrane transport	ABC transporters	2	46	0.367812	0.881957	ko02010	ENSG00000173208;ENSG00000168394	K05676+K05653
Genetic Information Processing	Folding, sorting and degradation	Proteasome	2	48	0.387819	0.920039	ko03050	ENSG00000111537;ENSG00000240065	K04687+K02741
Metabolism	Amino acid metabolism	Phenylalanine metabolism	1	18	0.39866	0.935803	ko00360	ENSG00000104951	K03334
Organismal Systems	Nervous system	Serotonergic synapse	4	116	0.404828	0.936934	ko04726	ENSG00000012779;ENSG00000186469;ENSG00000167083;ENSG00000166501	K00461+K07826+K04549+K19662
Human Diseases	Endocrine and metabolic disease	Type II diabetes mellitus	2	50	0.407545	0.936934	ko04930	ENSG00000171608;ENSG00000160883	K00922+K00844
Metabolism	Carbohydrate metabolism	Amino sugar and nucleotide sugar metabolism	2	51	0.417293	0.94489	ko00520	ENSG00000160883;ENSG00000135838	K00844+K01639
Human Diseases	Drug resistance: antineoplastic	EGFR tyrosine kinase inhibitor resistance	3	85	0.423108	0.94489	ko01521	ENSG00000171608;ENSG00000096968;ENSG00000166501	K00922+K04447+K19662
Organismal Systems	Nervous system	Glutamatergic synapse	4	119	0.423718	0.94489	ko04724	ENSG00000186469;ENSG00000167083;ENSG00000166501;ENSG00000079215	K07826+K04549+K19662+K05614
Environmental Information Processing	Signal transduction	ErbB signaling pathway	3	88	0.445308	0.983205	ko04012	ENSG00000171608;ENSG00000166501;ENSG00000126561	K00922+K19662+K11223
Environmental Information Processing	Signal transduction	Sphingolipid signaling pathway	4	125	0.461022	1	ko04071	ENSG00000128340;ENSG00000171608;ENSG00000166501;ENSG00000158869	K07860+K00922+K19662+K07983
Organismal Systems	Nervous system	Neurotrophin signaling pathway	4	126	0.467163	1	ko04722	ENSG00000007264;ENSG00000171608;ENSG00000111252;ENSG00000117560	K08888+K00922+K12459+K04389
Organismal Systems	Nervous system	GABAergic synapse	3	92	0.47437	1	ko04727	ENSG00000186469;ENSG00000167083;ENSG00000166501	K07826+K04549+K19662
Human Diseases	Infectious disease: viral	Hepatitis C	5	163	0.477207	1	ko05160	ENSG00000171608;ENSG00000111537;ENSG00000117560;ENSG00000169245;ENSG00000115415	K00922+K04687+K04389+K12671+K11220
Human Diseases	Neurodegenerative disease	Amyotrophic lateral sclerosis	2	58	0.483105	1	ko05014	ENSG00000028137;ENSG00000137752	K05141+K01370
Human Diseases	Infectious disease: viral	Human papillomavirus infection	10	346	0.497788	1	ko05165	ENSG00000147416;ENSG00000171608;ENSG00000139626;ENSG00000171522;ENSG00000117560;ENSG00000204592;ENSG00000234745;ENSG00000125347;ENSG00000115415;ENSG00000115232	K02147+K00922+K06590+K04261+K04389+K06751+K06751+K09444+K11220+K06483
Human Diseases	Substance dependence	Morphine addiction	3	96	0.502722	1	ko05032	ENSG00000186469;ENSG00000167083;ENSG00000166501	K07826+K04549+K19662
Organismal Systems	Immune system	IL-17 signaling pathway	3	97	0.509689	1	ko04657	ENSG00000118503;ENSG00000111537;ENSG00000169245	K11859+K04687+K12671
Metabolism	Lipid metabolism	alpha-Linolenic acid metabolism	1	26	0.520494	1	ko00592	ENSG00000117215	K01047
Organismal Systems	Excretory system	Collecting duct acid secretion	1	27	0.533881	1	ko04966	ENSG00000147416	K02147
Human Diseases	Cancer: overview	Proteoglycans in cancer	6	212	0.542114	1	ko05205	ENSG00000141968;ENSG00000171608;ENSG00000136869;ENSG00000180353;ENSG00000117560;ENSG00000166501	K05730+K00922+K10160+K06106+K04389+K19662
Environmental Information Processing	Signal transduction	Phosphatidylinositol signaling system	3	102	0.543734	1	ko04070	ENSG00000171608;ENSG00000168918;ENSG00000166501	K00922+K03084+K19662
Organismal Systems	Environmental adaptation	Circadian entrainment	3	102	0.543734	1	ko04713	ENSG00000186469;ENSG00000167083;ENSG00000166501	K07826+K04549+K19662
Environmental Information Processing	Signal transduction	Apelin signaling pathway	4	141	0.555736	1	ko04371	ENSG00000186469;ENSG00000167083;ENSG00000105851;ENSG00000141506	K07826+K04549+K21289+K21290
Organismal Systems	Endocrine system	GnRH secretion	2	67	0.560657	1	ko04929	ENSG00000171608;ENSG00000166501	K00922+K19662
Metabolism	Lipid metabolism	Linoleic acid metabolism	1	30	0.57185	1	ko00591	ENSG00000117215	K01047
Human Diseases	Drug resistance: antineoplastic	Antifolate resistance	1	31	0.58381	1	ko01523	ENSG00000165457	K13649
Metabolism	Lipid metabolism	Arachidonic acid metabolism	2	70	0.584604	1	ko00590	ENSG00000012779;ENSG00000117215	K00461+K01047
Organismal Systems	Endocrine system	Adipocytokine signaling pathway	2	70	0.584604	1	ko04920	ENSG00000028137;ENSG00000096968	K05141+K04447
Human Diseases	Infectious disease: bacterial	Epithelial cell signaling in Helicobacter pylori infection	2	70	0.584604	1	ko05120	ENSG00000147416;ENSG00000271503	K02147+K12499
Cellular Processes	Cellular community - eukaryotes	Adherens junction	2	72	0.600029	1	ko04520	ENSG00000128340;ENSG00000015285	K07860+K05747
Metabolism	Carbohydrate metabolism	Galactose metabolism	1	33	0.606739	1	ko00052	ENSG00000160883	K00844
Organismal Systems	Endocrine system	Renin secretion	2	73	0.607579	1	ko04924	ENSG00000171522;ENSG00000164733	K04261+K01363
Human Diseases	Cancer: overview	Central carbon metabolism in cancer	2	74	0.61502	1	ko05230	ENSG00000171608;ENSG00000160883	K00922+K00844
Human Diseases	Drug resistance: antineoplastic	Platinum drug resistance	2	75	0.622354	1	ko01524	ENSG00000171608;ENSG00000117560	K00922+K04389
Human Diseases	Cancer: specific types	Renal cell carcinoma	2	75	0.622354	1	ko05211	ENSG00000171608;ENSG00000134954	K00922+K02678
Metabolism	Carbohydrate metabolism	Fructose and mannose metabolism	1	35	0.628411	1	ko00051	ENSG00000160883	K00844
Genetic Information Processing	Folding, sorting and degradation	SNARE interactions in vesicular transport	1	36	0.638796	1	ko04130	ENSG00000135604	K08487
Metabolism	Carbohydrate metabolism	Starch and sucrose metabolism	1	37	0.648893	1	ko00500	ENSG00000160883	K00844
Organismal Systems	Nervous system	Synaptic vesicle cycle	2	79	0.650614	1	ko04721	ENSG00000147416;ENSG00000079215	K02147+K05614
Human Diseases	Cancer: specific types	Glioma	2	79	0.650614	1	ko05214	ENSG00000171608;ENSG00000166501	K00922+K19662
Human Diseases	Cancer: specific types	Chronic myeloid leukemia	2	79	0.650614	1	ko05220	ENSG00000171608;ENSG00000126561	K00922+K11223
Human Diseases	Cardiovascular disease	Arrhythmogenic right ventricular cardiomyopathy	2	79	0.650614	1	ko05412	ENSG00000139626;ENSG00000115232	K06590+K06483
Environmental Information Processing	Signaling molecules and interaction	Neuroactive ligand-receptor interaction	9	352	0.651354	1	ko04080	ENSG00000078589;ENSG00000171860;ENSG00000169403;ENSG00000145649;ENSG00000089041;ENSG00000171522;ENSG00000187474;ENSG00000171051;ENSG00000181631	K04274+K04009+K04279+K01352+K05220+K04261+K04173+K04172+K08388
Metabolism	Amino acid metabolism	Tyrosine metabolism	1	39	0.668251	1	ko00350	ENSG00000104951	K03334
Metabolism	Amino acid metabolism	Alanine, aspartate and glutamate metabolism	1	40	0.677527	1	ko00250	ENSG00000104951	K03334
Cellular Processes	Cell growth and death	Cellular senescence	4	166	0.683881	1	ko04218	ENSG00000171608;ENSG00000134954;ENSG00000204592;ENSG00000234745	K00922+K02678+K06751+K06751
Organismal Systems	Digestive system	Fat digestion and absorption	1	41	0.686546	1	ko04975	ENSG00000117215	K01047
Organismal Systems	Endocrine system	Thyroid hormone signaling pathway	3	128	0.696678	1	ko04919	ENSG00000171608;ENSG00000166501;ENSG00000115415	K00922+K19662+K11220
Cellular Processes	Cell growth and death	Ferroptosis	1	43	0.703836	1	ko04216	ENSG00000165168	K21421
Metabolism	Amino acid metabolism	Tryptophan metabolism	1	45	0.720176	1	ko00380	ENSG00000104951	K03334
Environmental Information Processing	Signaling molecules and interaction	ECM-receptor interaction	2	91	0.725364	1	ko04512	ENSG00000139626;ENSG00000115232	K06590+K06483
Organismal Systems	Endocrine system	Relaxin signaling pathway	3	135	0.730563	1	ko04926	ENSG00000186469;ENSG00000171608;ENSG00000167083	K07826+K00922+K04549
Organismal Systems	Digestive system	Salivary secretion	2	93	0.736423	1	ko04970	ENSG00000090382;ENSG00000166501	K13915+K19662
Human Diseases	Cardiovascular disease	Hypertrophic cardiomyopathy	2	93	0.736423	1	ko05410	ENSG00000139626;ENSG00000115232	K06590+K06483
Human Diseases	Cancer: specific types	Colorectal cancer	2	94	0.74181	1	ko05210	ENSG00000128340;ENSG00000171608	K07860+K00922
Organismal Systems	Nervous system	Dopaminergic synapse	3	138	0.744151	1	ko04728	ENSG00000186469;ENSG00000167083;ENSG00000166501	K07826+K04549+K19662
Environmental Information Processing	Signal transduction	MAPK signaling pathway	7	304	0.748289	1	ko04010	ENSG00000128340;ENSG00000117560;ENSG00000182578;ENSG00000170458;ENSG00000104814;ENSG00000166501;ENSG00000143851	K07860+K04389+K05090+K04391+K04408+K19662+K18019
Cellular Processes	Transport and catabolism	Lysosome	3	139	0.748558	1	ko04142	ENSG00000162511;ENSG00000164733;ENSG00000163131	K12387+K01363+K01368
Metabolism	Lipid metabolism	Ether lipid metabolism	1	49	0.750212	1	ko00565	ENSG00000117215	K01047
Metabolism	Amino acid metabolism	Valine, leucine and isoleucine degradation	1	50	0.757206	1	ko00280	ENSG00000104951	K03334
Human Diseases	Infectious disease: bacterial	Vibrio cholerae infection	1	51	0.764004	1	ko05110	ENSG00000147416	K02147
Environmental Information Processing	Signal transduction	Phospholipase D signaling pathway	5	229	0.769616	1	ko04072	ENSG00000100055;ENSG00000171608;ENSG00000105851;ENSG00000158869;ENSG00000141506	K18441+K00922+K21289+K07983+K21290
Metabolism	Amino acid metabolism	Arginine and proline metabolism	1	52	0.770613	1	ko00330	ENSG00000002549	K11142
Human Diseases	Neurodegenerative disease	Spinocerebellar ataxia	2	100	0.772192	1	ko05017	ENSG00000171608;ENSG00000166501	K00922+K19662
Metabolism	Amino acid metabolism	Cysteine and methionine metabolism	1	53	0.777037	1	ko00270	ENSG00000104951	K03334
Organismal Systems	Excretory system	Endocrine and other factor-regulated calcium reabsorption	1	54	0.783282	1	ko04961	ENSG00000166501	K19662
Organismal Systems	Endocrine system	Ovarian steroidogenesis	1	55	0.789353	1	ko04913	ENSG00000012779	K00461
Organismal Systems	Digestive system	Pancreatic secretion	2	105	0.795091	1	ko04972	ENSG00000117215;ENSG00000166501	K01047+K19662
Organismal Systems	Nervous system	Retrograde endocannabinoid signaling	3	155	0.811114	1	ko04723	ENSG00000186469;ENSG00000167083;ENSG00000166501	K07826+K04549+K19662
Organismal Systems	Endocrine system	Parathyroid hormone synthesis, secretion and action	2	109	0.811927	1	ko04928	ENSG00000204103;ENSG00000166501	K09036+K19662
Organismal Systems	Endocrine system	Progesterone-mediated oocyte maturation	2	110	0.81594	1	ko04914	ENSG00000171608;ENSG00000072786	K00922+K08837
Metabolism	Metabolism of other amino acids	Glutathione metabolism	1	60	0.81726	1	ko00480	ENSG00000002549	K11142
Organismal Systems	Endocrine system	Oxytocin signaling pathway	3	159	0.824541	1	ko04921	ENSG00000105851;ENSG00000166501;ENSG00000141506	K21289+K19662+K21290
Organismal Systems	Nervous system	Long-term depression	1	62	0.827363	1	ko04730	ENSG00000166501	K19662
Human Diseases	Endocrine and metabolic disease	Insulin resistance	2	114	0.831236	1	ko04931	ENSG00000171608;ENSG00000166501	K00922+K19662
Organismal Systems	Endocrine system	Regulation of lipolysis in adipocytes	1	63	0.832204	1	ko04923	ENSG00000171608	K00922
Human Diseases	Cancer: specific types	Endometrial cancer	1	63	0.832204	1	ko05213	ENSG00000171608	K00922
Environmental Information Processing	Signal transduction	mTOR signaling pathway	3	163	0.837149	1	ko04150	ENSG00000147416;ENSG00000171608;ENSG00000166501	K02147+K00922+K19662
Metabolism	Lipid metabolism	Steroid hormone biosynthesis	1	65	0.841484	1	ko00140	ENSG00000117594	K15680
Organismal Systems	Aging	Longevity regulating pathway - multiple species	1	68	0.854454	1	ko04213	ENSG00000171608	K00922
Organismal Systems	Nervous system	Long-term potentiation	1	69	0.858539	1	ko04720	ENSG00000166501	K19662
Human Diseases	Substance dependence	Amphetamine addiction	1	70	0.862509	1	ko05031	ENSG00000166501	K19662
Metabolism	Carbohydrate metabolism	Glycolysis / Gluconeogenesis	1	71	0.866368	1	ko00010	ENSG00000160883	K00844
Organismal Systems	Immune system	RIG-I-like receptor signaling pathway	1	71	0.866368	1	ko04622	ENSG00000169245	K12671
Cellular Processes	Cellular community - eukaryotes	Tight junction	3	176	0.872885	1	ko04530	ENSG00000015285;ENSG00000166128;ENSG00000180353	K05747+K07902+K06106
Human Diseases	Cancer: overview	MicroRNAs in cancer	3	176	0.872885	1	ko05206	ENSG00000171608;ENSG00000166501;ENSG00000169554	K00922+K19662+K23560
Organismal Systems	Endocrine system	Thyroid hormone synthesis	1	74	0.87731	1	ko04918	ENSG00000166501	K19662
Metabolism	Xenobiotics biodegradation and metabolism	Metabolism of xenobiotics by cytochrome P450	1	75	0.880755	1	ko00980	ENSG00000117594	K15680
Human Diseases	Cancer: specific types	Melanoma	1	76	0.884104	1	ko05218	ENSG00000171608	K00922
Organismal Systems	Digestive system	Gastric acid secretion	1	77	0.887359	1	ko04971	ENSG00000166501	K19662
Organismal Systems	Circulatory system	Vascular smooth muscle contraction	2	135	0.894252	1	ko04270	ENSG00000117215;ENSG00000166501	K01047+K19662
Organismal Systems	Development and regeneration	Axon guidance	3	187	0.897538	1	ko04360	ENSG00000128340;ENSG00000171608;ENSG00000136040	K07860+K00922+K06572
Cellular Processes	Transport and catabolism	Peroxisome	1	86	0.91285	1	ko04146	ENSG00000173208	K05676
Human Diseases	Cancer: overview	Chemical carcinogenesis - DNA adducts	1	86	0.91285	1	ko05204	ENSG00000117594	K15680
Organismal Systems	Endocrine system	Insulin signaling pathway	2	145	0.915876	1	ko04910	ENSG00000171608;ENSG00000160883	K00922+K00844
Cellular Processes	Transport and catabolism	Autophagy - animal	2	149	0.923307	1	ko04140	ENSG00000171608;ENSG00000164733	K00922+K01363
Organismal Systems	Endocrine system	Insulin secretion	1	91	0.924437	1	ko04911	ENSG00000166501	K19662
Cellular Processes	Cellular community - eukaryotes	Signaling pathways regulating pluripotency of stem cells	2	150	0.925067	1	ko04550	ENSG00000171608;ENSG00000096968	K00922+K04447
Organismal Systems	Circulatory system	Adrenergic signaling in cardiomyocytes	2	152	0.928472	1	ko04261	ENSG00000105851;ENSG00000141506	K21289+K21290
Cellular Processes	Cellular community - eukaryotes	Gap junction	1	93	0.92863	1	ko04540	ENSG00000166501	K19662
Organismal Systems	Endocrine system	GnRH signaling pathway	1	94	0.930639	1	ko04912	ENSG00000166501	K19662
Human Diseases	Cancer: specific types	Small cell lung cancer	1	94	0.930639	1	ko05222	ENSG00000171608	K00922
Organismal Systems	Aging	Longevity regulating pathway	1	95	0.932592	1	ko04211	ENSG00000171608	K00922
Environmental Information Processing	Signal transduction	TGF-beta signaling pathway	1	96	0.934489	1	ko04350	ENSG00000111537	K04687
Organismal Systems	Digestive system	Protein digestion and absorption	1	97	0.936334	1	ko04974	ENSG00000155465	K13867
Organismal Systems	Endocrine system	Aldosterone synthesis and secretion	1	99	0.939869	1	ko04925	ENSG00000166501	K19662
Metabolism	Lipid metabolism	Glycerophospholipid metabolism	1	101	0.943209	1	ko00564	ENSG00000117215	K01047
Organismal Systems	Endocrine system	Melanogenesis	1	102	0.944809	1	ko04916	ENSG00000166501	K19662
Human Diseases	Endocrine and metabolic disease	Non-alcoholic fatty liver disease	2	164	0.946031	1	ko04932	ENSG00000171608;ENSG00000117560	K00922+K04389
Human Diseases	Cancer: specific types	Prostate cancer	1	103	0.946365	1	ko05215	ENSG00000171608	K00922
Human Diseases	Drug resistance: antineoplastic	Endocrine resistance	1	104	0.947876	1	ko01522	ENSG00000171608	K00922
Environmental Information Processing	Signal transduction	Wnt signaling pathway	2	167	0.949734	1	ko04310	ENSG00000128340;ENSG00000166501	K07860+K19662
Human Diseases	Cardiovascular disease	Dilated cardiomyopathy	2	168	0.950914	1	ko05414	ENSG00000139626;ENSG00000115232	K06590+K06483
Environmental Information Processing	Signal transduction	cAMP signaling pathway	3	223	0.951043	1	ko04024	ENSG00000128340;ENSG00000141968;ENSG00000171608	K07860+K05730+K00922
Human Diseases	Cancer: specific types	Hepatocellular carcinoma	2	171	0.954297	1	ko05225	ENSG00000171608;ENSG00000166501	K00922+K19662
Environmental Information Processing	Signal transduction	cGMP-PKG signaling pathway	2	175	0.958464	1	ko04022	ENSG00000105851;ENSG00000141506	K21289+K21290
Metabolism	Global and overview maps	Carbon metabolism	1	123	0.96974	1	ko01200	ENSG00000160883	K00844
Environmental Information Processing	Signal transduction	AMPK signaling pathway	1	126	0.972233	1	ko04152	ENSG00000171608	K00922
Human Diseases	Substance dependence	Alcoholism	2	195	0.974403	1	ko05034	ENSG00000186469;ENSG00000167083	K07826+K04549
Organismal Systems	Endocrine system	Estrogen signaling pathway	1	141	0.981944	1	ko04915	ENSG00000171608	K00922
Genetic Information Processing	Folding, sorting and degradation	Ubiquitin mediated proteolysis	1	144	0.983435	1	ko04120	ENSG00000156587	K04553
Environmental Information Processing	Signal transduction	Calcium signaling pathway	3	273	0.983595	1	ko04020	ENSG00000169403;ENSG00000089041;ENSG00000166501	K04279+K05220+K19662
Metabolism	Energy metabolism	Oxidative phosphorylation	1	145	0.983904	1	ko00190	ENSG00000147416	K02147
Human Diseases	Cancer: specific types	Gastric cancer	1	153	0.987211	1	ko05226	ENSG00000171608	K00922
Human Diseases	Neurodegenerative disease	Parkinson disease	1	155	0.987926	1	ko05012	ENSG00000156587	K04553
Human Diseases	Cancer: specific types	Breast cancer	1	156	0.988269	1	ko05224	ENSG00000171608	K00922
Environmental Information Processing	Signal transduction	Hippo signaling pathway	1	159	0.989239	1	ko04390	ENSG00000160255	K06464
Genetic Information Processing	Folding, sorting and degradation	Protein processing in endoplasmic reticulum	1	168	0.991696	1	ko04141	ENSG00000147570	K09525
Human Diseases	Neurodegenerative disease	Alzheimer disease	2	359	0.999628	1	ko05010	ENSG00000165168;ENSG00000171608	K21421+K00922
Human Diseases	Neurodegenerative disease	Huntington disease	1	288	0.999745	1	ko05016	ENSG00000079215	K05614
Metabolism	Global and overview maps	Metabolic pathways	12	1552	1	1	ko01100	ENSG00000012779;ENSG00000147416;ENSG00000171608;ENSG00000117215;ENSG00000105851;ENSG00000180549;ENSG00000104951;ENSG00000160883;ENSG00000117594;ENSG00000168918;ENSG00000002549;ENSG00000135838	K00461+K02147+K00922+K01047+K21289+K07635+K03334+K00844+K15680+K03084+K11142+K01639

## Sheet: Table S5
Table S5 Clinicopathological data and ICDrisk score of TCGA-LUAD samples
samples	ICD	ICDScore	age_at_initial_pathologic_diagnosis	gender	ajcc_pathologic_tumor_stage	vital_status	OS.time	ICDriskgroup	ICDrisk
TCGA-05-4250	0.120111	High	79	FEMALE	Stage IIIA	1	121	High	-0.0978055
TCGA-05-4382	0.232687	High	68	MALE	Stage IB	0	607	Low	-0.486564
TCGA-05-4389	0.173675	High	70	MALE	Stage IA	0	1369	Low	-1.09262
TCGA-05-4398	0.179068	High	47	FEMALE	Stage IIIB	0	1431	Low	-0.804329
TCGA-05-4403	0.145362	High	76	MALE	Stage IB	0	578	Low	-0.480992
TCGA-05-4417	0.180651	High	51	FEMALE	Stage IB	0	455	Low	-0.915033
TCGA-05-4418	0.123416	High	69	MALE	Stage IIIA	1	274	High	-0.398575
TCGA-05-4422	0.15501	High	68	MALE	Stage IB	0	365	Low	-1.24113
TCGA-05-4424	0.116818	High	70	MALE	Stage IIB	0	913	Low	-0.56969
TCGA-05-4425	0.188599	High	70	FEMALE	Stage IV	0	669	High	-0.411926
TCGA-05-4430	0.114468	High	59	FEMALE	Stage IB	0	761	Low	-0.807752
TCGA-05-4433	0.182136	High	82	MALE	Stage IB	0	730	High	-0.421154
TCGA-05-4434	0.268028	High	67	FEMALE	Stage IV	1	457	Low	-0.928009
TCGA-05-5420	0.454107	High	67	MALE	Stage IIIA	0	457	Low	-1.44349
TCGA-05-5423	0.191228	High	65	MALE	Stage IIB	0	151	Low	-1.22085
TCGA-05-5425	0.240817	High	68	MALE	Stage IIB	0	882	Low	-0.777485
TCGA-35-4122	0.336042	High	69	MALE	Stage IA	0	225	Low	-0.934401
TCGA-35-4123	0.305518	High	38	MALE	Stage IA	0	182	Low	-1.13515
TCGA-35-5375	0.0563395	High	61	MALE	Stage IIIA	0	264	High	-0.088787
TCGA-38-4625	0.101531	High	66	FEMALE	Stage IB	0	2973	High	-0.297832
TCGA-38-4627	0.154365	High	64	FEMALE	Stage IIA	1	1147	High	-0.41414
TCGA-38-4629	0.277019	High	68	MALE	Stage IIB	1	864	High	-0.199299
TCGA-38-4632	0.149197	High	42	MALE	Stage IV	1	1357	Low	-0.923768
TCGA-38-7271	0.423516	High	72	FEMALE	Stage IA	1	800	Low	-0.574774
TCGA-38-A44F	0.226051	High	80	MALE	Stage IB	0	133	Low	-0.778539
TCGA-44-2656	0.334478	High	59	MALE	Stage IB	0	1429	Low	-0.556843
TCGA-44-2657	0.368001	High	74	FEMALE	Stage IB	0	1351	Low	-1.78415
TCGA-44-2659	0.112425	High	65	FEMALE	Stage IIB	0	1367	Low	-0.972799
TCGA-44-2661	0.397846	High	69	FEMALE	Stage IA	0	1159	Low	-1.86502
TCGA-44-2662	0.167606	High	65	MALE	Stage IB	0	1280	High	-0.337931
TCGA-44-2665	0.0781268	High	55	FEMALE	Stage IIB	0	1301	Low	-0.586895
TCGA-44-2668	0.220807	High	51	MALE	Stage IB	1	761	High	-0.365606
TCGA-44-3396	0.248494	High	74	FEMALE	Stage IIIA	0	1130	Low	-0.493282
TCGA-44-3398	0.213399	High	77	FEMALE	Stage IA	0	1163	Low	-0.872461
TCGA-44-3917	0.0555269	High	33	FEMALE	Stage IB	0	1183	Low	-0.771221
TCGA-44-3918	0.359943	High	60	FEMALE	Stage IA	0	1036	Low	-0.803165
TCGA-44-3919	0.204778	High	71	FEMALE	Stage IA	1	1026	Low	-0.948717
TCGA-44-5645	0.180609	High	61	FEMALE	Stage IA	0	852	Low	-1.57661
TCGA-44-6145	0.250044	High	62	FEMALE	Stage IA	0	595	High	-0.0656898
TCGA-44-6774	0.0735571	High	56	FEMALE	Stage IIIA	0	658	High	-0.285039
TCGA-44-6775	0.168716	High	72	FEMALE	Stage IB	0	705	Low	-1.01624
TCGA-44-6777	0.386512	High	85	FEMALE	Stage IB	1	987	Low	-0.762069
TCGA-44-6778	0.432851	High	59	MALE	Stage IA	0	1864	Low	-1.41306
TCGA-44-6779	0.287449	High	50	FEMALE	Stage IIB	1	500	High	-0.10413
TCGA-44-7661	0.212539	High	69	FEMALE	Stage IB	1	557	Low	-0.645726
TCGA-44-7662	0.0662711	High	61	MALE	Stage IB	0	218	High	0.0836169
TCGA-44-7672	0.285364	High	52	FEMALE	Stage IA	0	719	High	-0.439979
TCGA-44-A479	0.313514	High	73	FEMALE	Stage IB	0	486	Low	-0.884433
TCGA-44-A47A	0.0998879	High	78	FEMALE	Stage IB	0	466	Low	-0.631053
TCGA-44-A47G	0.302795	High	73	FEMALE	Stage IA	0	351	Low	-0.484978
TCGA-44-A4SS	0.199697	High	73	MALE	Stage IA	0	415	High	-0.0851337
TCGA-49-4487	0.215331	High	72	FEMALE	Stage IA	1	855	Low	-0.664928
TCGA-49-4505	0.149368	High	61	FEMALE	Stage IIB	1	428	High	-0.0244684
TCGA-49-4506	0.0854989	High	68	FEMALE	Stage IIB	1	999	Low	-0.699814
TCGA-49-4507	0.15282	High	73	FEMALE	Stage IIIA	1	268	High	-0.0857662
TCGA-49-6744	0.232415	High	64	FEMALE	Stage IIA	0	1683	Low	-0.88981
TCGA-49-6745	0.177526	High	82	MALE	Stage IIIA	0	522	Low	-0.611429
TCGA-49-6761	0.0678763	High	68	FEMALE	Stage IIIA	0	354	High	0.787192
TCGA-49-6767	0.0563879	High	46	FEMALE	Stage IIB	0	677	High	-0.0660963
TCGA-49-AAR0	0.0939641	High	57	MALE	Stage IA	0	4765	Low	-0.681215
TCGA-49-AAR3	0.312404	High	69	MALE	Stage IIB	0	1893	High	-0.204565
TCGA-49-AAR4	0.206217	High	51	MALE	Stage IIIA	1	879	Low	-0.632853
TCGA-49-AARO	0.177438	High	39	FEMALE	Stage IA	0	3759	Low	-0.688521
TCGA-49-AARR	0.065824	High	68	MALE	Stage IA	0	4992	High	-0.0269355
TCGA-50-5049	0.469037	High	70	MALE	Stage IA	0	3094	Low	-1.10696
TCGA-50-5055	0.373441	High	79	FEMALE	Stage IIA	1	1830	Low	-0.921461
TCGA-50-5066	0.307489	High	72	MALE	Stage IB	0	1442	Low	-0.722022
TCGA-50-5068	0.266649	High	59	FEMALE	Stage IIB	1	1499	Low	-1.27716
TCGA-50-5930	0.0693997	High	47	MALE	Stage IIIA	1	282	High	-0.272534
TCGA-50-5933	0.206097	High	72	MALE	Stage IIIB	1	2393	High	-0.221761
TCGA-50-5939	0.122603	High	85	MALE	Stage IB	1	460	High	-0.0279841
TCGA-50-5941	0.322822	High	55	FEMALE	Stage IIIA	0	1474	Low	-0.624823
TCGA-50-6590	0.263718	High	72	FEMALE	Stage IB	1	1288	High	-0.356251
TCGA-50-6592	0.156193	High	71	FEMALE	Stage IB	1	777	High	0.0719359
TCGA-50-6595	0.101026	High	74	FEMALE	Stage IIIA	1	189	High	0.664279
TCGA-50-8457	0.177848	High	63	FEMALE	Stage IA	0	1125	Low	-0.849923
TCGA-50-8459	0.269695	High	68	MALE	Stage IIB	0	1119	High	-0.310445
TCGA-50-8460	0.0844274	High	74	MALE	Stage IA	0	829	Low	-1.28637
TCGA-53-7626	0.26195	High	76	FEMALE	Stage IIA	1	929	Low	-0.994508
TCGA-55-6642	0.0707698	High	63	MALE	Stage IB	0	2449	High	-0.422077
TCGA-55-6712	0.210921	High	71	MALE	Stage IIA	1	171	High	-0.439183
TCGA-55-6968	0.139965	High	61	MALE	Stage IV	1	1293	Low	-0.764977
TCGA-55-6970	0.0947208	High	67	FEMALE	Stage IIIA	1	464	Low	-0.932962
TCGA-55-6971	0.338254	High	59	FEMALE	Stage IB	0	1400	Low	-1.08192
TCGA-55-6978	0.353923	High	81	MALE	Stage IIA	1	176	High	-0.289493
TCGA-55-6979	0.381297	High	59	FEMALE	Stage IIB	1	237	Low	-0.542088
TCGA-55-6980	0.135653	High	56	MALE	Stage IA	0	2109	Low	-0.831488
TCGA-55-6982	0.0811365	High	79	FEMALE	Stage IIB	1	995	High	-0.218775
TCGA-55-6983	0.0846138	High	81	MALE	Stage IIB	0	2823	Low	-0.700081
TCGA-55-6985	0.109948	High	58	FEMALE	Stage IB	0	1233	Low	-0.667848
TCGA-55-6987	0.405363	High	77	MALE	Stage IA	0	2137	Low	-0.686087
TCGA-55-7227	0.173801	High	77	MALE	Stage IIIA	1	952	High	-0.339078
TCGA-55-7281	0.18197	High	70	FEMALE	Stage IA	0	872	Low	-0.655376
TCGA-55-7573	0.0732773	High	72	FEMALE	Stage IA	0	487	Low	-1.08362
TCGA-55-7574	0.242476	High	64	FEMALE	Stage IB	1	995	Low	-0.531452
TCGA-55-7724	0.198657	High	76	FEMALE	Stage IB	0	705	Low	-0.528175
TCGA-55-7725	0.159928	High	68	FEMALE	Stage IA	0	442	Low	-0.712626
TCGA-55-7728	0.360493	High	64	FEMALE	Stage IB	0	704	Low	-0.72255
TCGA-55-7815	0.119614	High	76	MALE	Stage IB	0	773	Low	-1.0708
TCGA-55-7816	0.29373	High	49	FEMALE	Stage IV	1	468	Low	-0.755678
TCGA-55-7907	0.093426	High	77	MALE	Stage IIA	1	343	High	-0.425375
TCGA-55-7911	0.191562	High	70	FEMALE	Stage IA	0	537	High	-0.448645
TCGA-55-7994	0.254277	High	81	MALE	Stage IIB	0	603	High	-0.451503
TCGA-55-7995	0.286721	High	73	FEMALE	Stage IA	0	889	Low	-0.899864
TCGA-55-8085	0.123012	High	64	MALE	Stage IA	0	904	Low	-0.737659
TCGA-55-8089	0.419248	High	56	MALE	Stage IA	1	702	High	-0.389288
TCGA-55-8091	0.13455	High	74	MALE	Stage IB	0	600	Low	-0.705141
TCGA-55-8092	0.140641	High	75	MALE	Stage IIB	1	154	Low	-0.465869
TCGA-55-8096	0.0946595	High	67	FEMALE	Stage IB	1	719	High	-0.230597
TCGA-55-8205	0.395028	High	76	FEMALE	Stage IIA	0	599	Low	-0.957404
TCGA-55-8206	0.206961	High	56	MALE	Stage IA	0	888	Low	-1.76664
TCGA-55-8207	0.0723618	High	73	MALE	Stage IB	0	977	High	-0.417112
TCGA-55-8208	0.417707	High	73	FEMALE	Stage IA	0	674	Low	-0.798359
TCGA-55-8299	0.287688	High	61	FEMALE	Stage IA	1	469	High	-0.128417
TCGA-55-8301	0.319234	High	58	MALE	Stage IB	0	534	Low	-0.761625
TCGA-55-8510	0.237462	High	55	FEMALE	Stage IB	0	539	Low	-1.05777
TCGA-55-8511	0.111348	High	73	FEMALE	Stage IB	0	552	High	-0.135506
TCGA-55-8513	0.23657	High	77	FEMALE	Stage IIB	0	791	Low	-0.977821
TCGA-55-8619	0.295613	High	72	FEMALE	Stage IIB	0	416	Low	-0.799528
TCGA-55-8621	0.302351	High	75	FEMALE	Stage IA	0	515	Low	-0.740269
TCGA-55-A48X	0.112451	High	63	FEMALE	Stage IIA	0	689	Low	-0.686661
TCGA-55-A491	0.0819213	High	81	FEMALE	Stage IA	0	626	High	-0.15591
TCGA-55-A493	0.200152	High	54	FEMALE	Stage IB	0	28	Low	-0.683629
TCGA-55-A4DF	0.126759	High	88	MALE	Stage IA	1	614	Low	-0.474324
TCGA-62-8402	0.146334	High	73	FEMALE	Stage IIIA	1	1498	High	-0.232956
TCGA-62-A46Y	0.117481	High	70	FEMALE	Stage IIIA	1	414	Low	-0.636196
TCGA-64-1676	0.191249	High	58	MALE	Stage IA	0	1728	Low	-0.569823
TCGA-64-5778	0.212106	High	60	MALE	Stage IB	0	1305	Low	-0.715855
TCGA-64-5781	0.0793821	High	55	FEMALE	Stage IB	0	1559	High	-0.291199
TCGA-64-5815	0.150022	High	74	MALE	Stage IIB	0	866	High	0.281237
TCGA-67-3770	0.0745033	High	70	FEMALE	Stage IA	0	610	Low	-0.702373
TCGA-67-3771	0.109631	High	77	FEMALE	Stage IA	0	610	Low	-0.482117
TCGA-67-3772	0.0579386	High	82	FEMALE	Stage IB	0	573	Low	-0.691031
TCGA-67-3773	0.171646	High	84	FEMALE	Stage IB	0	427	Low	-0.529549
TCGA-67-3774	0.0643283	High	73	FEMALE	Stage IB	0	385	Low	-0.784541
TCGA-67-6216	0.0691992	High	57	FEMALE	Stage IA	0	141	High	-0.413274
TCGA-67-6217	0.0637703	High	73	FEMALE	Stage IIA	0	422	High	-0.412237
TCGA-69-7761	0.258691	High	84	MALE	Stage IB	0	186	Low	-0.623291
TCGA-69-7974	0.21635	High	54	FEMALE	Stage IIIA	0	184	Low	-0.847833
TCGA-69-7978	0.353638	High	59	MALE	Stage IIB	0	134	Low	-0.688167
TCGA-69-7980	0.0786233	High	70	FEMALE	Stage I	0	411	High	-0.44795
TCGA-69-8255	0.157303	High	71	MALE	Stage IA	0	129	Low	-0.848656
TCGA-69-8453	0.319939	High	77	MALE	Stage IIB	0	813	Low	-0.628392
TCGA-73-4658	0.261572	High	80	FEMALE	Stage IB	1	1600	Low	-0.564132
TCGA-73-4662	0.100686	High	65	FEMALE	Stage IA	0	2515	Low	-0.61703
TCGA-73-4666	0.265802	High	52	FEMALE	Stage IV	0	800	High	-0.164234
TCGA-73-7499	0.182148	High	81	FEMALE	Stage IB	1	1531	Low	-0.672376
TCGA-75-5125	0.220361	High	#N/A	MALE	Stage IIB	1	2027	Low	-0.472453
TCGA-75-5147	0.0754026	High	#N/A	FEMALE	Stage IB	0	1333	Low	-1.29831
TCGA-75-6212	0.141988	High	#N/A	FEMALE	Stage IIB	1	1516	Low	-0.807684
TCGA-78-7160	0.195718	High	61	MALE	Stage IV	1	697	Low	-0.630642
TCGA-78-7539	0.144026	High	75	FEMALE	Stage IIA	0	791	Low	-0.846435
TCGA-78-8648	0.39565	High	58	FEMALE	Stage IIB	1	1209	Low	-0.97742
TCGA-78-8655	0.0971108	High	77	FEMALE	Stage IA	0	2360	Low	-0.831644
TCGA-78-8660	0.199042	High	69	MALE	Stage IIB	1	321	High	-0.0804243
TCGA-80-5611	0.174871	High	#N/A	MALE	Stage IB	0	2595	Low	-0.478732
TCGA-83-5908	0.274133	High	59	FEMALE	Stage IA	0	824	High	-0.398474
TCGA-86-6851	0.362239	High	73	FEMALE	Stage IIA	0	179	Low	-1.31191
TCGA-86-7701	0.181181	High	66	MALE	Stage IV	0	947	Low	-0.992914
TCGA-86-7711	0.0974019	High	70	MALE	Stage IIA	1	1046	High	0.432987
TCGA-86-7953	0.11926	High	69	FEMALE	Stage IA	0	997	High	-0.455085
TCGA-86-7954	0.25465	High	68	FEMALE	Stage IB	0	605	Low	-0.600757
TCGA-86-8076	0.206598	High	42	MALE	Stage IA	0	993	Low	-0.899172
TCGA-86-8280	0.180826	High	54	FEMALE	Stage IIA	0	701	Low	-1.05152
TCGA-86-8585	0.175066	High	57	MALE	Stage IB	0	353	Low	-0.662868
TCGA-86-8668	0.0724028	High	61	FEMALE	Stage IA	0	423	Low	-0.718399
TCGA-86-8671	0.488539	High	72	FEMALE	Stage IIB	0	839	Low	-1.2688
TCGA-86-8672	0.128879	High	59	MALE	Stage IIB	1	19	High	0.183347
TCGA-86-A456	0.0903184	High	78	FEMALE	Stage IA	0	896	High	-0.373954
TCGA-86-A4P7	0.136683	High	63	FEMALE	Stage IB	0	415	High	-0.336004
TCGA-86-A4P8	0.371368	High	59	FEMALE	Stage IIIA	0	805	Low	-1.03177
TCGA-91-6828	0.209572	High	70	MALE	Stage IA	0	323	Low	-0.950972
TCGA-91-6830	0.0900959	High	65	FEMALE	Stage IIA	0	60	High	-0.324813
TCGA-91-6835	0.407881	High	81	FEMALE	Stage IA	0	79	Low	-1.28816
TCGA-91-6848	0.232067	High	59	MALE	Stage IIIA	0	224	Low	-0.472857
TCGA-91-6849	0.0646171	High	75	FEMALE	Stage IIIA	0	35	Low	-0.60564
TCGA-91-7771	0.21118	High	62	MALE	Stage IIB	0	492	Low	-0.643788
TCGA-91-8496	0.179697	High	63	FEMALE	Stage IB	0	505	Low	-1.19822
TCGA-91-8497	0.180455	High	75	FEMALE	Stage IA	1	434	Low	-1.62731
TCGA-91-A4BC	0.305316	High	59	MALE	Stage IIA	0	44	Low	-0.811286
TCGA-91-A4BD	0.0891682	High	78	MALE	Stage IIA	0	603	Low	-1.03031
TCGA-93-7347	0.306198	High	76	FEMALE	Stage IA	0	683	Low	-1.19389
TCGA-93-A4JO	0.220038	High	70	MALE	Stage IA	1	33	Low	-0.873517
TCGA-93-A4JP	0.0749157	High	64	MALE	Stage IV	0	578	High	-0.288083
TCGA-93-A4JQ	0.200591	High	49	MALE	Stage IA	0	526	Low	-0.948958
TCGA-95-7944	0.259422	High	71	MALE	Stage IA	0	377	High	-0.292139
TCGA-95-8039	0.111752	High	72	MALE	Stage IA	0	830	Low	-0.997813
TCGA-95-A4VN	0.217168	High	62	FEMALE	Stage IIA	0	553	Low	-0.489117
TCGA-97-7546	0.0833194	High	76	FEMALE	Stage IA	0	1285	Low	-0.494243
TCGA-97-7552	0.351756	High	70	MALE	Stage IB	0	1932	Low	-1.2641
TCGA-97-7553	0.356229	High	58	FEMALE	Stage IA	0	1870	Low	-1.05852
TCGA-97-8172	0.194288	High	75	FEMALE	Stage IB	0	545	Low	-1.48336
TCGA-97-8174	0.0743133	High	67	MALE	Stage IIA	1	164	Low	-0.576731
TCGA-97-8175	0.0508802	High	55	FEMALE	Stage IB	0	551	Low	-0.969323
TCGA-97-8177	0.178851	High	59	FEMALE	Stage IB	0	499	Low	-0.616938
TCGA-97-8552	0.0865046	High	55	FEMALE	Stage I	0	626	Low	-1.21619
TCGA-97-A4LX	0.3931	High	81	MALE	Stage IB	0	614	Low	-1.31733
TCGA-97-A4M0	0.132832	High	60	FEMALE	Stage IB	0	652	Low	-0.717251
TCGA-97-A4M2	0.281113	High	66	MALE	Stage IA	0	624	Low	-1.12006
TCGA-97-A4M5	0.0741196	High	83	MALE	Stage IA	0	634	Low	-0.49498
TCGA-97-A4M6	0.166407	High	45	FEMALE	Stage IA	0	568	Low	-1.24749
TCGA-97-A4M7	0.167144	High	74	MALE	Stage IA	0	629	Low	-1.07152
TCGA-99-7458	0.187716	High	74	FEMALE	Stage IIIA	0	747	Low	-0.597474
TCGA-99-8028	0.427234	High	50	FEMALE	Stage IA	0	1118	Low	-0.591452
TCGA-99-AA5R	0.299555	High	70	FEMALE	Stage IA	0	658	Low	-0.762451
TCGA-J2-8192	0.150542	High	65	FEMALE	Stage IIA	0	739	Low	-0.999043
TCGA-J2-A4AG	0.0945162	High	66	FEMALE	Stage IA	0	988	High	-0.241626
TCGA-L4-A4E6	0.340102	High	67	MALE	Stage IA	0	435	Low	-0.601814
TCGA-L9-A444	0.330757	High	60	FEMALE	Stage IA	0	307	Low	-0.749754
TCGA-L9-A743	0.240911	High	56	MALE	Stage IIA	0	664	High	-0.332095
TCGA-L9-A8F4	0.179545	High	64	FEMALE	Stage IB	0	476	Low	-0.851308
TCGA-MP-A4SV	0.0700436	High	67	MALE	Stage IB	1	2620	Low	-0.618526
TCGA-MP-A4SW	0.0673201	High	53	MALE	Stage IIB	1	1778	High	-0.421695
TCGA-MP-A4T4	0.291479	High	68	FEMALE	Stage IIB	1	2617	Low	-0.559581
TCGA-MP-A4TC	0.0789539	High	77	MALE	Stage IIIA	1	74	High	0.261417
TCGA-MP-A4TH	0.20227	High	70	FEMALE	Stage IA	0	741	Low	-1.69723
TCGA-MP-A4TI	0.436489	High	72	MALE	Stage IIA	1	429	Low	-0.791493
TCGA-MP-A4TJ	0.375256	High	62	FEMALE	Stage IA	1	339	Low	-0.818678
TCGA-MP-A4TK	0.12945	High	56	FEMALE	Stage IIB	1	582	Low	-0.506442
TCGA-NJ-A4YQ	0.288626	High	69	FEMALE	Stage IA	0	1432	Low	-1.26645
TCGA-NJ-A55A	0.0918067	High	76	FEMALE	Stage IB	0	15	Low	-1.07039
TCGA-O1-A52J	0.0739579	High	74	FEMALE	Stage IA	1	1798	Low	-0.750659
TCGA-S2-AA1A	0.215363	High	68	FEMALE	Stage IA	0	513	Low	-0.875418
TCGA-05-4249	0.0361651	Low	67	MALE	Stage IB	0	1523	Low	-1.09516
TCGA-05-4384	-0.0206331	Low	66	MALE	Stage IIIA	0	426	High	-0.437162
TCGA-05-4390	-0.144581	Low	58	FEMALE	Stage IB	0	1126	High	0.156013
TCGA-05-4396	-0.25334	Low	76	MALE	Stage IIIB	1	303	Low	-0.813553
TCGA-05-4397	-0.0372912	Low	65	MALE	Stage IIB	1	731	High	-0.203182
TCGA-05-4402	0.0205842	Low	57	FEMALE	Stage IV	1	244	Low	-0.570509
TCGA-05-4405	-0.0192444	Low	74	FEMALE	Stage IB	0	610	High	-0.311814
TCGA-05-4415	-0.141146	Low	57	MALE	Stage IIIB	1	91	High	-0.147198
TCGA-05-4420	-0.253391	Low	41	MALE	Stage IB	0	912	High	-0.407011
TCGA-05-4426	-0.0492825	Low	71	MALE	Stage IB	0	791	Low	-0.794336
TCGA-05-4427	0.0263574	Low	65	FEMALE	Stage IIB	0	791	High	-0.443684
TCGA-05-4432	0.0242146	Low	66	MALE	Stage IIB	0	761	Low	-0.759448
TCGA-05-5428	-0.00469925	Low	57	MALE	Stage IIA	0	670	High	-0.314309
TCGA-05-5429	-0.212115	Low	60	MALE	Stage IIIA	1	275	High	0.465021
TCGA-05-5715	0.0188094	Low	69	FEMALE	Stage IB	0	62	Low	-0.509862
TCGA-35-3615	-0.0973933	Low	57	MALE	Stage IB	0	14	Low	-0.477913
TCGA-38-4628	-0.0500015	Low	65	FEMALE	Stage IIB	1	1492	High	-0.148892
TCGA-38-4630	-0.205672	Low	75	FEMALE	Stage IB	1	1073	Low	-0.663049
TCGA-38-4631	-0.134152	Low	72	FEMALE	Stage IB	1	354	High	-0.320856
TCGA-38-6178	-0.133118	Low	70	FEMALE	Stage IIIA	0	448	High	-0.165491
TCGA-44-2655	-0.0371561	Low	65	FEMALE	Stage IA	0	1324	Low	-0.977744
TCGA-44-2666	-0.249879	Low	43	MALE	Stage IB	1	97	High	0.27424
TCGA-44-4112	-0.0437669	Low	60	FEMALE	Stage IB	1	808	High	0.145644
TCGA-44-5643	-0.0528933	Low	53	MALE	Stage IIIA	0	1013	Low	-0.502545
TCGA-44-5644	-0.38042	Low	51	FEMALE	Stage IB	0	863	High	-0.366526
TCGA-44-6146	-0.294036	Low	64	MALE	Stage IIB	0	728	High	-0.274784
TCGA-44-6147	0.0112723	Low	67	FEMALE	Stage IA	0	845	High	-0.200517
TCGA-44-6148	-0.0301747	Low	60	MALE	Stage IA	0	704	Low	-2.15265
TCGA-44-6776	-0.310823	Low	60	FEMALE	Stage IA	0	2616	High	-0.426866
TCGA-44-7659	-0.116503	Low	70	MALE	Stage IA	0	691	High	0.137561
TCGA-44-7660	-0.14666	Low	72	MALE	Stage IB	0	592	High	-0.132613
TCGA-44-7667	-0.209256	Low	49	FEMALE	Stage IIB	0	1097	Low	-0.659268
TCGA-44-7669	0.0340629	Low	59	MALE	Stage IIA	1	574	High	-0.249817
TCGA-44-7670	-0.250921	Low	47	FEMALE	Stage IIA	0	882	High	-0.00186193
TCGA-44-7671	-0.283276	Low	64	MALE	Stage IB	0	889	High	-0.00565295
TCGA-44-8117	-0.134132	Low	54	FEMALE	Stage IB	0	385	High	0.367943
TCGA-44-8119	0.0074338	Low	73	MALE	Stage IIB	0	285	High	0.244394
TCGA-44-8120	-0.101165	Low	58	MALE	Stage IB	0	260	High	-0.275877
TCGA-44-A47B	-0.0331355	Low	79	MALE	Stage IB	0	287	High	0.175063
TCGA-44-A4SU	-0.114172	Low	67	FEMALE	Stage IA	1	409	Low	-0.894303
TCGA-49-4486	-0.333676	Low	72	MALE	Stage IA	1	2318	High	-0.402584
TCGA-49-4488	0.0051058	Low	74	FEMALE	Stage IA	1	869	High	0.332197
TCGA-49-4490	-0.146102	Low	45	FEMALE	Stage IIIA	1	385	High	-0.260041
TCGA-49-4494	-0.00562292	Low	77	MALE	Stage IIIA	1	1081	High	-0.090318
TCGA-49-4501	0.0503675	Low	67	FEMALE	Stage IB	1	1421	High	-0.417707
TCGA-49-4510	-0.187838	Low	51	FEMALE	Stage IIB	1	896	High	-0.306255
TCGA-49-4512	0.0173588	Low	69	FEMALE	Stage IIIA	1	905	High	-0.25944
TCGA-49-4514	-0.0504404	Low	79	FEMALE	Stage IA	0	1700	Low	-0.619974
TCGA-49-6742	-0.273023	Low	70	MALE	Stage IIA	1	488	High	0.178194
TCGA-49-6743	-0.0297294	Low	81	FEMALE	Stage IIIA	0	1621	High	-0.302499
TCGA-49-AAQV	-0.0486009	Low	63	FEMALE	Stage II	1	677	High	0.463569
TCGA-49-AAR2	-0.0442867	Low	64	MALE	Stage IB	0	2224	Low	-0.565929
TCGA-49-AAR9	-0.301752	Low	61	MALE	Stage IIB	1	260	High	0.646901
TCGA-49-AARE	-0.114735	Low	51	FEMALE	Stage IA	1	1229	High	-0.346503
TCGA-49-AARN	-0.114785	Low	56	FEMALE	Stage IA	1	1135	High	0.0262457
TCGA-49-AARQ	-0.0747264	Low	41	FEMALE	Stage I	0	6732	Low	-0.521172
TCGA-4B-A93V	-0.12492	Low	52	FEMALE	Stage IA	1	300	High	-0.44335
TCGA-50-5044	0.0430071	Low	72	FEMALE	Stage IIIB	1	624	High	0.250997
TCGA-50-5051	-0.29378	Low	42	FEMALE	Stage IIIA	1	478	Low	-0.990558
TCGA-50-5072	-0.17211	Low	74	MALE	Stage IIIA	1	250	High	0.375929
TCGA-50-5931	-0.391139	Low	75	FEMALE	Stage IB	1	434	High	0.191926
TCGA-50-5932	-0.248274	Low	75	MALE	Stage IIB	1	1235	Low	-0.496232
TCGA-50-5935	-0.000248872	Low	86	FEMALE	Stage IA	1	653	High	-0.353936
TCGA-50-5936	-0.0393701	Low	58	MALE	Stage IIIA	1	257	High	0.172938
TCGA-50-5942	-0.10141	Low	67	FEMALE	Stage IA	0	1847	Low	-1.14601
TCGA-50-5944	-0.0623052	Low	69	FEMALE	Stage IA	0	1750	Low	-0.561037
TCGA-50-5946	-0.355557	Low	62	MALE	Stage IA	0	1617	High	-0.290809
TCGA-50-6591	-0.472014	Low	63	FEMALE	Stage IV	1	119	High	1.61807
TCGA-50-6593	0.0416475	Low	49	FEMALE	Stage IIIA	1	336	High	-0.330651
TCGA-50-6594	-0.0922189	Low	79	FEMALE	Stage IIIA	1	370	High	0.388702
TCGA-50-6597	0.0425098	Low	79	FEMALE	Stage IB	1	1268	Low	-0.474125
TCGA-50-6673	-0.0631636	Low	84	FEMALE	Stage I	1	22	High	-0.320282
TCGA-50-7109	-0.0220876	Low	60	MALE	Stage IA	1	308	Low	-0.979044
TCGA-53-7624	-0.115913	Low	40	FEMALE	Stage IV	1	1043	High	0.612038
TCGA-53-7813	-0.156402	Low	51	FEMALE	Stage IIIB	0	424	Low	-0.863493
TCGA-53-A4EZ	-0.238549	Low	63	MALE	Stage IIA	0	1071	High	-0.380826
TCGA-55-1592	-0.00169945	Low	65	MALE	Stage IA	1	701	Low	-0.655607
TCGA-55-1594	-0.0548957	Low	68	MALE	Stage IIIA	0	1178	Low	-0.581588
TCGA-55-1596	-0.151639	Low	55	MALE	Stage IIB	0	2065	High	-0.286315
TCGA-55-6543	0.0472502	Low	60	FEMALE	Stage IA	0	435	High	-0.374549
TCGA-55-6972	-0.468274	Low	72	MALE	Stage IB	1	1632	Low	-1.04466
TCGA-55-6975	-0.131762	Low	61	MALE	Stage IIB	1	118	High	0.23079
TCGA-55-6981	-0.14464	Low	53	FEMALE	Stage IIIA	1	1379	Low	-0.558841
TCGA-55-6984	-0.180463	Low	71	FEMALE	Stage IIB	1	760	High	0.255261
TCGA-55-6986	-0.0447807	Low	74	FEMALE	Stage IB	0	3261	Low	-0.975187
TCGA-55-7283	-0.0201058	Low	76	FEMALE	Stage IIIA	0	609	Low	-0.877762
TCGA-55-7570	-0.326327	Low	60	MALE	Stage IA	0	824	High	-0.322691
TCGA-55-7576	0.0059527	Low	54	MALE	Stage IB	0	670	Low	-0.525312
TCGA-55-7726	-0.0347569	Low	72	FEMALE	Stage IA	0	652	High	0.487169
TCGA-55-7727	0.038698	Low	70	MALE	Stage IIIA	0	119	Low	-0.553049
TCGA-55-7903	-0.0139801	Low	64	MALE	Stage IA	0	567	High	0.166837
TCGA-55-7910	-0.239385	Low	50	FEMALE	Stage IIA	0	1040	High	-0.352795
TCGA-55-7914	-0.0433852	Low	71	FEMALE	Stage IIA	1	187	High	-0.186596
TCGA-55-8087	-0.175715	Low	59	FEMALE	Stage IB	0	462	Low	-0.655616
TCGA-55-8090	-0.0369053	Low	80	MALE	Stage IA	1	598	High	-0.416022
TCGA-55-8094	-0.438132	Low	51	MALE	Stage IV	0	541	High	-0.391414
TCGA-55-8097	-0.0816868	Low	60	FEMALE	Stage IA	0	476	Low	-0.551277
TCGA-55-8203	0.0259043	Low	69	FEMALE	Stage IA	0	547	Low	-1.16343
TCGA-55-8204	-0.0431738	Low	87	FEMALE	Stage IB	0	515	Low	-0.62374
TCGA-55-8302	-0.00172325	Low	54	MALE	Stage IB	0	478	High	-0.435515
TCGA-55-8505	-0.252403	Low	62	MALE	Stage IIIA	0	440	High	0.0835112
TCGA-55-8506	-0.0407888	Low	62	FEMALE	Stage IIB	0	11	High	0.0313231
TCGA-55-8507	-0.138147	Low	53	MALE	Stage IA	0	418	Low	-0.748593
TCGA-55-8508	-0.0653548	Low	60	FEMALE	Stage IIA	0	617	Low	-0.707691
TCGA-55-8512	-0.1913	Low	41	MALE	Stage IV	1	607	Low	-0.517565
TCGA-55-8514	-0.0973735	Low	70	FEMALE	Stage IB	0	520	High	-0.218143
TCGA-55-8614	-0.14921	Low	76	MALE	Stage IB	0	536	Low	-0.711277
TCGA-55-8615	-0.310464	Low	67	MALE	Stage IIIA	0	446	Low	-0.814983
TCGA-55-8616	-0.187936	Low	58	FEMALE	Stage IB	0	48	High	0.137694
TCGA-55-8620	-0.0303636	Low	60	MALE	Stage IV	1	375	Low	-0.975604
TCGA-55-A48Y	-0.0995831	Low	69	MALE	Stage IIA	0	630	High	-0.117315
TCGA-55-A48Z	0.00628592	Low	60	FEMALE	Stage IIIB	0	651	High	-0.109857
TCGA-55-A490	-0.0293217	Low	78	MALE	Stage IIA	1	99	High	-0.272552
TCGA-55-A492	-0.221453	Low	70	FEMALE	Stage IA	0	596	Low	-0.677272
TCGA-55-A494	-0.511461	Low	61	FEMALE	Stage IB	0	481	Low	-0.577776
TCGA-55-A4DG	-0.0502987	Low	71	MALE	Stage IA	0	608	Low	-0.834351
TCGA-55-A57B	-0.0179468	Low	80	FEMALE	Stage IA	0	546	Low	-0.760729
TCGA-62-8394	-0.123811	Low	65	FEMALE	Stage IIIB	1	139	High	0.0746705
TCGA-62-8395	-0.141104	Low	80	FEMALE	Stage IIB	0	1216	Low	-0.774098
TCGA-62-8397	-0.0581114	Low	70	FEMALE	Stage IIB	0	1289	High	-0.282333
TCGA-62-8398	-0.0136846	Low	55	MALE	Stage IIIA	1	444	High	-0.194079
TCGA-62-8399	-0.178058	Low	62	MALE	Stage IIIA	0	2696	Low	-0.585391
TCGA-62-A46O	-0.495012	Low	65	FEMALE	Stage IB	1	1454	High	0.563942
TCGA-62-A46P	-0.239758	Low	65	MALE	Stage IB	1	594	High	-0.212769
TCGA-62-A46R	0.0427611	Low	54	FEMALE	Stage IB	1	1725	High	-0.214921
TCGA-62-A46S	-0.0661103	Low	73	MALE	Stage IB	1	1653	Low	-0.798614
TCGA-62-A46V	-0.178252	Low	78	FEMALE	Stage IB	0	2199	High	-0.360229
TCGA-62-A470	-0.161111	Low	84	MALE	Stage IB	1	1194	High	-0.216535
TCGA-62-A471	-0.291364	Low	64	MALE	Stage IIB	0	1246	High	-0.273522
TCGA-62-A472	0.00149906	Low	70	MALE	Stage IIB	0	910	High	-0.311451
TCGA-64-1677	-0.0187284	Low	77	FEMALE	Stage IIIA	1	628	Low	-0.517939
TCGA-64-1679	0.0209962	Low	58	FEMALE	Stage IIIA	0	2488	High	-0.173536
TCGA-64-1680	-0.193177	Low	63	MALE	Stage IV	0	1126	High	-0.171002
TCGA-64-1681	-0.00482116	Low	61	FEMALE	Stage IA	1	1167	High	-0.0638144
TCGA-64-5774	-0.31854	Low	60	MALE	Stage IB	0	2676	High	-0.132629
TCGA-64-5775	-0.0306216	Low	71	MALE	Stage IIIA	1	62	High	0.637301
TCGA-64-5779	-0.0423547	Low	61	MALE	Stage IIIA	0	864	Low	-0.502925
TCGA-67-6215	-0.0753253	Low	52	FEMALE	Stage IB	0	174	High	-0.336892
TCGA-69-7760	-0.344767	Low	73	MALE	Stage IIB	0	202	High	0.167852
TCGA-69-7763	-0.0748036	Low	69	MALE	Stage IA	0	690	High	-0.119745
TCGA-69-7764	-0.153556	Low	75	MALE	Stage IA	0	414	Low	-0.865905
TCGA-69-7973	-0.212793	Low	42	FEMALE	Stage IB	0	230	High	-0.176872
TCGA-69-7979	-0.224553	Low	71	FEMALE	Stage IB	0	408	High	0.150685
TCGA-69-8253	-0.180113	Low	59	FEMALE	Stage IIA	0	426	High	0.198289
TCGA-69-A59K	0.0321228	Low	60	FEMALE	Stage IIB	0	591	High	-0.115547
TCGA-71-6725	-0.226407	Low	48	FEMALE	Stage IB	0	256	High	-0.210928
TCGA-71-8520	-0.163414	Low	60	FEMALE	Stage IB	1	210	High	-0.0900216
TCGA-73-4659	0.00279951	Low	66	MALE	Stage IIIA	1	711	High	-0.0959427
TCGA-73-4668	-0.208528	Low	66	FEMALE	Stage IIB	0	467	High	0.144247
TCGA-73-4670	-0.17234	Low	69	FEMALE	Stage IV	0	131	High	0.241964
TCGA-73-4675	-0.131605	Low	59	MALE	Stage IIIA	1	922	High	-0.448159
TCGA-73-4676	-0.0615179	Low	45	MALE	Stage IIA	1	281	High	0.400079
TCGA-73-7498	-0.0811063	Low	58	FEMALE	Stage IA	0	1189	Low	-0.773867
TCGA-73-A9RS	-0.251647	Low	41	MALE	Stage IIB	1	340	High	0.090981
TCGA-75-5146	0.0231621	Low	#N/A	MALE	Stage IB	0	2368	Low	-1.06519
TCGA-75-6206	-0.0568294	Low	#N/A	MALE	Stage IB	0	2590	Low	-0.580009
TCGA-75-6214	-0.292274	Low	#N/A	FEMALE	Stage IIIA	1	1115	High	0.234856
TCGA-75-7025	0.022271	Low	#N/A	MALE	Stage IB	0	3305	Low	-1.02975
TCGA-75-7027	-0.197878	Low	#N/A	MALE	Stage IB	0	3059	High	-0.172998
TCGA-78-7143	-0.0550951	Low	62	FEMALE	Stage IB	1	4961	Low	-0.806457
TCGA-78-7145	-0.0836556	Low	52	FEMALE	Stage IV	1	826	High	-0.153164
TCGA-78-7146	-0.0969938	Low	71	FEMALE	Stage IIIA	1	173	High	-0.197865
TCGA-78-7147	-0.118728	Low	67	FEMALE	Stage IIB	1	586	High	-0.183321
TCGA-78-7148	-0.131626	Low	71	MALE	Stage IIB	1	626	High	-0.280618
TCGA-78-7149	-0.281824	Low	71	MALE	Stage IIIB	0	3940	Low	-0.493039
TCGA-78-7150	-0.290533	Low	59	MALE	Stage IIB	1	666	High	0.484234
TCGA-78-7152	0.0122334	Low	65	MALE	Stage IB	1	1215	High	0.132656
TCGA-78-7153	-0.214792	Low	65	FEMALE	Stage IB	0	3635	High	-0.326081
TCGA-78-7154	-0.195239	Low	72	MALE	Stage IIIA	1	593	High	-0.0498828
TCGA-78-7155	-0.273753	Low	68	MALE	Stage IB	1	1171	High	0.1151
TCGA-78-7156	-0.305862	Low	62	MALE	Stage IV	1	976	Low	-0.559277
TCGA-78-7158	-0.225448	Low	59	FEMALE	Stage IIIB	1	179	High	-0.46462
TCGA-78-7159	-0.165624	Low	60	FEMALE	Stage IA	0	1974	High	-0.434735
TCGA-78-7161	-0.397841	Low	69	FEMALE	Stage IIB	1	291	High	-0.259727
TCGA-78-7162	0.0454082	Low	75	MALE	Stage IA	1	3169	Low	-0.709967
TCGA-78-7163	-0.318251	Low	60	MALE	Stage IB	0	7248	Low	-0.515374
TCGA-78-7166	-0.214785	Low	84	MALE	Stage IIB	1	258	High	-0.116966
TCGA-78-7167	-0.363871	Low	77	MALE	Stage IV	1	2681	Low	-0.644238
TCGA-78-7220	-0.278569	Low	53	FEMALE	Stage IIIA	1	807	High	0.129499
TCGA-78-7535	0.0389944	Low	45	MALE	Stage IB	1	949	High	-0.432998
TCGA-78-7536	0.0103861	Low	69	MALE	Stage IIIA	1	244	High	-0.10279
TCGA-78-7537	-0.170246	Low	72	MALE	Stage IB	1	1622	Low	-0.576052
TCGA-78-7540	-0.102383	Low	66	FEMALE	Stage IB	1	1197	High	-0.0158756
TCGA-78-7542	-0.130064	Low	56	MALE	Stage IB	1	321	High	0.721074
TCGA-78-7633	-0.335699	Low	67	MALE	Stage IB	1	1528	High	-0.0554057
TCGA-78-8640	-0.0634468	Low	59	MALE	Stage IIA	0	7062	Low	-0.883567
TCGA-78-8662	-0.352722	Low	53	FEMALE	Stage IB	1	3361	Low	-0.622109
TCGA-80-5608	-0.158255	Low	#N/A	FEMALE	Stage IA	0	2832	High	-0.277293
TCGA-86-6562	-0.0670684	Low	52	MALE	Stage IIA	1	376	High	-0.16391
TCGA-86-7713	-0.309967	Low	70	MALE	Stage IIA	0	1157	High	-0.333228
TCGA-86-7714	-0.0392968	Low	61	FEMALE	Stage IIIA	1	625	Low	-0.487869
TCGA-86-7955	-0.452459	Low	62	MALE	Stage IB	0	1072	High	0.107578
TCGA-86-8054	-0.313077	Low	61	MALE	Stage IIB	0	1148	High	-0.347935
TCGA-86-8055	0.0364815	Low	79	MALE	Stage IIA	1	124	High	-0.232406
TCGA-86-8056	0.000258397	Low	63	FEMALE	Stage IIIA	0	139	Low	-0.909838
TCGA-86-8073	-0.0329809	Low	58	MALE	Stage IB	0	740	Low	-0.609699
TCGA-86-8074	-0.0119456	Low	62	FEMALE	Stage IIA	0	24	High	-0.298145
TCGA-86-8075	0.0243892	Low	66	FEMALE	Stage IB	1	694	High	0.00131382
TCGA-86-8278	-0.0426835	Low	63	FEMALE	Stage IIB	0	944	High	-0.36733
TCGA-86-8279	-0.222568	Low	46	MALE	Stage IIA	0	949	High	-0.105831
TCGA-86-8358	-0.183263	Low	44	MALE	Stage IB	0	653	Low	-0.562766
TCGA-86-8359	0.010223	Low	52	MALE	Stage IIIA	1	444	High	-0.22234
TCGA-86-8669	-0.00407363	Low	64	MALE	Stage IA	0	938	Low	-0.84936
TCGA-86-8673	-0.0999334	Low	61	MALE	Stage IB	0	862	High	-0.196299
TCGA-86-8674	-0.41081	Low	50	MALE	Stage IIA	0	806	Low	-0.55529
TCGA-86-A4D0	-0.223093	Low	48	MALE	Stage IIA	1	116	High	-0.352033
TCGA-86-A4JF	0.0311687	Low	56	MALE	Stage IIB	1	737	High	0.351098
TCGA-91-6829	-0.0802164	Low	78	MALE	Stage IB	1	1258	High	0.344959
TCGA-91-6831	0.000410389	Low	66	MALE	Stage IB	0	310	High	-0.18333
TCGA-91-6836	-0.192639	Low	52	FEMALE	Stage IB	0	417	High	-0.013188
TCGA-91-6840	-0.0325746	Low	59	FEMALE	Stage IA	0	372	Low	-0.741561
TCGA-91-6847	-0.448516	Low	62	FEMALE	Stage IB	0	842	High	0.624521
TCGA-91-8499	-0.016565	Low	76	FEMALE	Stage IA	0	36	High	-0.369438
TCGA-93-7348	-0.0694412	Low	75	FEMALE	Stage IA	0	531	Low	-0.570215
TCGA-93-8067	-0.194176	Low	77	MALE	Stage IB	0	186	High	0.209688
TCGA-93-A4JN	-0.0787	Low	71	MALE	Stage IV	0	718	Low	-0.541952
TCGA-95-7039	-0.13609	Low	54	FEMALE	Stage IIB	0	1272	High	-0.0455301
TCGA-95-7043	-0.354435	Low	63	FEMALE	Stage IA	1	503	High	-0.0922164
TCGA-95-7562	-0.0313565	Low	71	MALE	Stage IIA	1	87	High	0.06762
TCGA-95-7567	0.0106215	Low	61	MALE	Stage IIB	0	568	Low	-0.484529
TCGA-95-7947	-0.0513694	Low	67	MALE	Stage IA	0	477	High	-0.40522
TCGA-95-7948	-0.230793	Low	42	FEMALE	Stage IB	0	476	Low	-0.658104
TCGA-95-8494	-0.0183714	Low	67	MALE	Stage IIA	0	84	High	-0.083145
TCGA-95-A4VK	-0.0839589	Low	74	FEMALE	Stage IIIA	0	651	High	-0.141298
TCGA-95-A4VP	0.0220006	Low	66	FEMALE	Stage IIIA	0	605	High	-0.397833
TCGA-97-7547	-0.0638166	Low	67	FEMALE	Stage IB	0	1965	Low	-0.602418
TCGA-97-7554	0.0424004	Low	83	FEMALE	Stage IIIA	0	775	High	-0.111807
TCGA-97-7937	-0.244697	Low	65	MALE	Stage IB	0	564	High	-0.209125
TCGA-97-7938	-0.131342	Low	76	FEMALE	Stage IA	1	18	High	0.04318
TCGA-97-7941	-0.0339896	Low	72	FEMALE	Stage IA	0	484	Low	-0.608299
TCGA-97-8171	-0.33657	Low	81	MALE	Stage IV	0	568	High	-0.211719
TCGA-97-8176	-0.0876887	Low	63	MALE	Stage IIIA	1	468	High	-0.336498
TCGA-97-8179	-0.186024	Low	72	MALE	Stage IA	0	435	High	-0.422044
TCGA-97-8547	-0.000705239	Low	78	FEMALE	Stage IIIA	0	657	High	0.31895
TCGA-97-A4M1	0.0309298	Low	52	FEMALE	Stage IA	0	601	Low	-0.845626
TCGA-97-A4M3	-0.262857	Low	69	FEMALE	Stage IA	0	540	High	0.031901
TCGA-99-8025	-0.216981	Low	72	FEMALE	Stage IIIA	0	1060	High	0.126614
TCGA-99-8032	-0.12937	Low	61	MALE	Stage IA	0	44	High	-0.280671
TCGA-99-8033	0.0387332	Low	74	FEMALE	Stage IV	1	656	High	-0.343449
TCGA-J2-8194	-0.0732864	Low	69	FEMALE	Stage IIB	0	724	High	-0.253772
TCGA-J2-A4AD	-0.348941	Low	61	FEMALE	Stage IA	1	550	High	-0.0940764
TCGA-J2-A4AE	0.00634534	Low	77	FEMALE	Stage IA	0	1079	Low	-0.535418
TCGA-L4-A4E5	-0.232067	Low	48	FEMALE	Stage I	0	578	High	-0.0112221
TCGA-L9-A443	-0.119146	Low	63	FEMALE	Stage IA	1	193	High	0.26797
TCGA-L9-A50W	-0.0913236	Low	75	MALE	Stage IIA	1	442	High	0.103049
TCGA-L9-A5IP	-0.135562	Low	40	FEMALE	Stage IV	1	58	High	0.53189
TCGA-L9-A7SV	-0.298156	Low	69	MALE	Stage IIA	0	565	High	-0.246654
TCGA-MN-A4N1	-0.323082	Low	60	MALE	Stage IIA	0	827	High	0.0109305
TCGA-MN-A4N4	-0.114602	Low	57	MALE	Stage IA	0	1175	High	-0.325402
TCGA-MN-A4N5	-0.0165464	Low	63	MALE	Stage IA	0	84	High	0.376284
TCGA-MP-A4SY	-0.100495	Low	61	MALE	Stage IIB	1	1501	High	0.201553
TCGA-MP-A4T6	-0.0639212	Low	76	FEMALE	Stage IIIA	1	1790	Low	-0.817644
TCGA-MP-A4T7	-0.053038	Low	75	FEMALE	Stage IV	1	167	High	-0.298843
TCGA-MP-A4T8	-0.327495	Low	68	MALE	Stage IIIA	1	161	High	0.0326437
TCGA-MP-A4T9	0.0486494	Low	54	FEMALE	Stage IIIA	1	1265	High	-0.369026
TCGA-MP-A4TA	-0.0431343	Low	75	FEMALE	Stage IA	1	950	High	-0.185081
TCGA-MP-A4TD	-0.0479701	Low	71	MALE	Stage IIIA	1	307	Low	-0.545634
TCGA-MP-A4TE	-0.411592	Low	56	MALE	Stage IIA	1	896	Low	-0.541884
TCGA-MP-A4TF	-0.188139	Low	58	FEMALE	Stage IIA	1	336	High	0.414071
TCGA-MP-A5C7	-0.384655	Low	76	FEMALE	Stage IB	0	2248	Low	-0.783139
TCGA-NJ-A4YF	-0.260824	Low	50	FEMALE	Stage IA	0	2161	High	0.0406769
TCGA-NJ-A4YG	0.0268538	Low	65	MALE	Stage IB	0	2261	High	-0.214744
TCGA-NJ-A4YI	-0.0280425	Low	87	FEMALE	Stage IIIA	1	4	Low	-0.618736
TCGA-NJ-A4YP	-0.0546405	Low	52	MALE	Stage IB	0	50	High	0.0145808
TCGA-NJ-A55O	0.0253917	Low	56	FEMALE	Stage IIA	0	13	Low	-0.587306
TCGA-NJ-A55R	-0.270419	Low	67	MALE	Stage IA	0	603	High	-0.268849
TCGA-NJ-A7XG	-0.387928	Low	49	MALE	Stage IIIA	0	617	High	-0.0186096

## Sheet: Table S6 HUBgene GO&KEGG
Table S6. GO&KEGG enrichment analysis for ICD-related genes
	Description	"-log10FDR"	qvalue	GeneRatio	BgRatio	pvalue	p.adjust	Count	log10(FDR)	geneID
GO-BP	REGULATION_OF_IMMUNE_SYSTEM_PROCESS	106	1.1e-106	193/353	1593/17949	5.02e-110	1.57e-106	193	106	AIF1/BTK/BTLA/C1QA/C1QB/C1QC/C3AR1/CCL19/CCL3/CCR1/CCR2/CD2/CD200R1/CD209/CD226/CD244/CD247/CD27/CD28/CD300A/CD300C/CD300LF/CD33/CD3D/CD3E/CD3G/CD4/CD40/CD48/CD5/CD6/CD74/CD80/CD84/CD86/CD8A/CD96/CLEC10A/CLEC4A/CLEC7A/CLECL1/CMKLR1/CORO1A/CRTAM/CSF1R/CST7/CTLA4/CXCR3/DOCK8/EBI3/ETS1/EVI2B/FCER1G/FCGR1A/FCGR1B/FCGR2A/FCGR2B/FCGR3A/FGL2/FGR/FOXP3/FPR1/FPR3/FUT7/FYB1/GPR183/HAVCR2/HCK/HCLS1/HCST/HLA…
GO-BP	CELL_ACTIVATION	102	1.57e-102	183/353	1461/17949	1.43e-105	2.25e-102	183	102	AIF1/ALOX5/APBB1IP/ARHGAP9/ATP8B4/BIN2/BTK/BTLA/C1QA/C3AR1/CCL19/CCL3/CCR2/CD14/CD180/CD2/CD209/CD226/CD244/CD27/CD28/CD300A/CD300LF/CD33/CD3D/CD3E/CD3G/CD4/CD40/CD5/CD53/CD6/CD74/CD80/CD84/CD86/CD8A/CLEC4A/CLEC7A/CLECL1/CORO1A/COTL1/CRTAM/CST7/CTLA4/CTSB/CTSS/CYBB/DOCK10/DOCK2/DOCK8/EBI3/EOMES/FCER1G/FCGR2A/FCGR2B/FERMT3/FGL2/FGR/FOXP3/FPR1/FUT7/GLIPR1/GMFG/GNG2/GPR183/GPR84/HAVCR2/HK3/HLA-DMB/H…
GO-BP	REGULATION_OF_IMMUNE_RESPONSE	87.1	8.53e-88	146/353	993/17949	1.17e-90	1.22e-87	146	87.1	BTK/BTLA/C1QA/C1QB/C1QC/C3AR1/CCL19/CCR2/CD200R1/CD209/CD226/CD247/CD28/CD300A/CD300C/CD300LF/CD33/CD3D/CD3E/CD3G/CD4/CD40/CD48/CD74/CD80/CD84/CD86/CD8A/CD96/CLEC10A/CLEC4A/CMKLR1/CRTAM/CTLA4/FCER1G/FCGR1A/FCGR1B/FCGR2A/FCGR2B/FCGR3A/FGL2/FGR/FOXP3/FPR1/FPR3/FUT7/FYB1/HAVCR2/HCK/HCST/HLA-DMB/HLA-DPA1/HLA-DPB1/HLA-DQA1/HLA-DRA/HLA-DRB1/ICAM3/IL10/IL12RB1/IL18RAP/IL2RA/IL7R/INPP5D/ITGA4/ITGAL/ITGAM…
GO-BP	LYMPHOCYTE_ACTIVATION	83.4	4.24e-84	128/353	745/17949	7.76e-87	6.08e-84	128	83.4	AIF1/APBB1IP/BTK/BTLA/CCL19/CCR2/CD180/CD2/CD209/CD244/CD27/CD28/CD300A/CD3D/CD3E/CD3G/CD4/CD40/CD5/CD6/CD74/CD80/CD86/CD8A/CLEC4A/CLEC7A/CLECL1/CORO1A/CRTAM/CTLA4/DOCK10/DOCK2/DOCK8/EBI3/EOMES/FCER1G/FCGR2B/FGL2/FGR/FOXP3/FUT7/GPR183/HAVCR2/HLA-DMB/HLA-DOA/HLA-DPA1/HLA-DPB1/HLA-DRA/HLA-DRB1/ICOS/IKZF1/IL10/IL12RB1/IL21R/IL2RA/IL7R/INPP5D/ITGA4/ITGAL/ITGB2/ITK/JAML/LAPTM5/LAT2/LCK/LCP1/LILRB1/LIL…
GO-BP	POSITIVE_REGULATION_OF_IMMUNE_SYSTEM_PROCESS	79.4	4.38e-80	142/353	1050/17949	1e-82	6.28e-80	142	79.4	AIF1/BTK/BTLA/C1QA/C1QB/C1QC/C3AR1/CCL19/CCL3/CCR1/CCR2/CD2/CD209/CD226/CD244/CD247/CD27/CD28/CD300A/CD3D/CD3E/CD3G/CD4/CD40/CD5/CD6/CD74/CD80/CD84/CD86/CLEC10A/CLEC4A/CLEC7A/CLECL1/CMKLR1/CORO1A/CRTAM/CSF1R/CTLA4/DOCK8/EBI3/EVI2B/FCER1G/FCGR1A/FCGR2A/FCGR2B/FCGR3A/FGR/FOXP3/FPR1/FPR3/FYB1/GPR183/HAVCR2/HCK/HCLS1/HLA-DMB/HLA-DPA1/HLA-DPB1/HLA-DQA1/HLA-DRA/HLA-DRB1/ICAM3/ICOS/IL10/IL12RB1/IL18RAP/…
GO-BP	T_CELL_ACTIVATION	73.6	2.68e-74	101/353	474/17949	7.36e-77	3.84e-74	101	73.6	AIF1/APBB1IP/BTLA/CCL19/CCR2/CD2/CD209/CD27/CD28/CD300A/CD3D/CD3E/CD3G/CD4/CD5/CD6/CD74/CD80/CD86/CD8A/CLEC4A/CLEC7A/CLECL1/CORO1A/CRTAM/CTLA4/DOCK2/DOCK8/EBI3/EOMES/FCER1G/FCGR2B/FGL2/FOXP3/FUT7/GPR183/HAVCR2/HLA-DMB/HLA-DOA/HLA-DPA1/HLA-DPB1/HLA-DRA/HLA-DRB1/ICOS/IL10/IL12RB1/IL2RA/IL7R/ITGAL/ITK/JAML/LAPTM5/LCK/LCP1/LILRB1/LILRB2/LILRB4/MAFB/NCKAP1L/NLRC3/NLRP3/PDCD1/PDCD1LG2/PIK3CD/PIK3CG/PLA…
GO-BP	DEFENSE_RESPONSE	69	9.8e-70	165/353	1790/17949	3.14e-72	1.41e-69	165	69	ABCD2/AIF1/ALOX5/AOAH/APOL3/BTK/C1QA/C1QB/C1QC/C3AR1/CASP1/CCL19/CCL3/CCR1/CCR2/CCR4/CCR5/CD14/CD163/CD180/CD200R1/CD209/CD226/CD244/CD28/CD300C/CD4/CD40/CD48/CD6/CD74/CD84/CD96/CLEC10A/CLEC4A/CLEC7A/CMKLR1/CORO1A/COTL1/CRTAM/CSF1R/CST7/CXCR3/CXCR6/CYBB/ETS1/FCER1G/FCGR1A/FCGR1B/FCGR2B/FGL2/FGR/FOLR2/FOXP3/FPR1/FPR3/FUT7/HAVCR2/HCK/HLA-DPA1/HLA-DPB1/HLA-DQA1/HLA-DRA/HLA-DRB1/ICAM3/IL10/IL12RB1/IL…
GO-BP	IMMUNE_EFFECTOR_PROCESS	66.1	8.19e-67	141/353	1296/17949	3e-69	1.18e-66	141	66.1	ALOX5/APBB1IP/ARHGAP9/ATP8B4/BIN2/BTK/C1QA/C1QB/C1QC/C3AR1/CCL19/CCL3/CCR2/CD14/CD180/CD226/CD244/CD247/CD27/CD28/CD300A/CD33/CD3G/CD40/CD53/CD74/CD80/CD84/CD86/CD8A/CD96/CLEC7A/CORO1A/COTL1/CRTAM/CTSB/CTSS/CYBB/DOCK10/DOCK2/EOMES/FCER1G/FCGR1A/FCGR2A/FCGR2B/FCGR3A/FGL2/FGR/FOXP3/FPR1/FUT7/GLIPR1/GMFG/GPR183/GPR84/HAVCR2/HCK/HK3/HLA-DMB/HLA-DRA/HLA-DRB1/HVCN1/IL10/IL12RB1/IL18RAP/IL2RA/IL7R/INPP5…
GO-BP	REGULATION_OF_CELL_ACTIVATION	63.5	3.46e-64	103/353	626/17949	1.43e-66	4.96e-64	103	63.5	AIF1/BTK/BTLA/CCL19/CCL3/CCR2/CD2/CD209/CD226/CD27/CD28/CD300A/CD300LF/CD33/CD3E/CD4/CD40/CD5/CD6/CD74/CD80/CD84/CD86/CLEC7A/CLECL1/CORO1A/CRTAM/CST7/CTLA4/DOCK8/EBI3/FCER1G/FCGR2B/FGL2/FGR/FOXP3/GPR183/HAVCR2/HLA-DMB/HLA-DOA/HLA-DPA1/HLA-DPB1/HLA-DRA/HLA-DRB1/ICOS/IL10/IL12RB1/IL2RA/IL7R/INPP5D/ITGAM/ITGB2/JAK2/LAPTM5/LCK/LILRB1/LILRB2/LILRB4/LST1/MILR1/MNDA/NCKAP1L/NFAM1/NLRP3/PDCD1/PDCD1LG2/PL…
GO-BP	LEUKOCYTE_CELL_CELL_ADHESION	58	9.17e-59	80/353	366/17949	4.2e-61	1.32e-58	80	58	AIF1/ALOX5/BTLA/CCL19/CCR2/CD209/CD27/CD28/CD300A/CD3E/CD4/CD5/CD6/CD74/CD80/CD86/CLECL1/CORO1A/CRTAM/CTLA4/DOCK8/EBI3/ETS1/FCGR2B/FERMT3/FGL2/FOXP3/FUT7/HAVCR2/HLA-DMB/HLA-DPA1/HLA-DPB1/HLA-DRA/HLA-DRB1/ICOS/IL10/IL12RB1/IL2RA/IL7R/ITGA4/ITGAL/ITGB2/ITGB7/LAPTM5/LCK/LILRB1/LILRB2/LILRB4/NCKAP1L/NLRP3/PDCD1/PDCD1LG2/PLA2G2D/PTAFR/PTPN22/PTPRC/RAC2/RASAL3/RUNX3/SASH3/SELL/SELPLG/SIRPA/SIRPG/SPN/ST…
GO-BP	REGULATION_OF_LYMPHOCYTE_ACTIVATION	57	1.11e-57	89/353	501/17949	5.58e-60	1.59e-57	89	57	AIF1/BTK/BTLA/CCL19/CCR2/CD2/CD209/CD27/CD28/CD300A/CD3E/CD4/CD40/CD5/CD6/CD74/CD80/CD86/CLEC7A/CLECL1/CORO1A/CRTAM/CTLA4/DOCK8/EBI3/FCGR2B/FGL2/FGR/FOXP3/GPR183/HAVCR2/HLA-DMB/HLA-DOA/HLA-DPA1/HLA-DPB1/HLA-DRA/HLA-DRB1/ICOS/IL10/IL12RB1/IL2RA/IL7R/INPP5D/LAPTM5/LCK/LILRB1/LILRB2/LILRB4/LST1/MNDA/NCKAP1L/NFAM1/NLRP3/PDCD1/PDCD1LG2/PLA2G2D/PTPN22/PTPRC/RAC2/RASAL3/RUNX3/SAMSN1/SASH3/SIRPA/SIRPG/SI…
GO-BP	POSITIVE_REGULATION_OF_IMMUNE_RESPONSE	56.6	2.58e-57	104/353	751/17949	1.42e-59	3.71e-57	104	56.6	BTK/C1QA/C1QB/C1QC/C3AR1/CCL19/CCR2/CD209/CD226/CD247/CD28/CD300A/CD3D/CD3E/CD3G/CD4/CD40/CD74/CD80/CD86/CLEC10A/CLEC4A/CMKLR1/CRTAM/CTLA4/FCER1G/FCGR1A/FCGR2A/FCGR2B/FCGR3A/FGR/FOXP3/FPR1/FPR3/FYB1/HAVCR2/HCK/HLA-DMB/HLA-DPA1/HLA-DPB1/HLA-DQA1/HLA-DRA/HLA-DRB1/ICAM3/IL10/IL12RB1/IL18RAP/INPP5D/ITGAM/ITGB2/ITK/KLHL6/LAPTM5/LAT2/LCK/LCP2/LILRB1/LILRB4/LPXN/LTA/MNDA/NCKAP1L/NCR3/NFAM1/NLRC4/NLRP3/P…
GO-BP	ADAPTIVE_IMMUNE_RESPONSE	55.9	1.26e-56	100/353	693/17949	7.5e-59	1.81e-56	100	55.9	BTK/BTLA/C1QA/C1QB/C1QC/CCL19/CCR2/CD209/CD226/CD244/CD247/CD27/CD28/CD3D/CD3E/CD3G/CD4/CD40/CD48/CD6/CD74/CD80/CD84/CD86/CD8A/CLEC10A/CLEC4A/CTLA4/CTSS/EBI3/EOMES/FCER1G/FCGR1B/FCGR2B/FOXP3/FUT7/GPR183/HAVCR2/HLA-DMB/HLA-DOA/HLA-DPA1/HLA-DPB1/HLA-DQA1/HLA-DRA/HLA-DRB1/IL10/IL12RB1/IL18BP/IL7R/INPP5D/ITK/JAK2/KLHL6/LAIR1/LAT2/LILRA1/LILRB1/LILRB2/LILRB3/LILRB4/LTA/NLRP3/PDCD1/PDCD1LG2/PIK3CD/PIK3…
GO-BP	REGULATION_OF_T_CELL_ACTIVATION	54.6	2.31e-55	74/353	327/17949	1.48e-57	3.31e-55	74	54.6	AIF1/BTLA/CCL19/CCR2/CD2/CD209/CD27/CD28/CD300A/CD3E/CD4/CD5/CD6/CD74/CD80/CD86/CLECL1/CORO1A/CRTAM/CTLA4/DOCK8/EBI3/FCGR2B/FGL2/FOXP3/HAVCR2/HLA-DMB/HLA-DOA/HLA-DPA1/HLA-DPB1/HLA-DRA/HLA-DRB1/ICOS/IL10/IL12RB1/IL2RA/IL7R/LAPTM5/LCK/LILRB1/LILRB2/LILRB4/NCKAP1L/NLRP3/PDCD1/PDCD1LG2/PLA2G2D/PTPN22/PTPRC/RAC2/RASAL3/RUNX3/SASH3/SIRPA/SIRPG/SIT1/SPN/TESPA1/TIGIT/TNFAIP8L2/TNFRSF1B/TNFSF13B/TNFSF8/VA…
GO-BP	RESPONSE_TO_BIOTIC_STIMULUS	51.7	2.01e-52	138/353	1606/17949	1.38e-54	2.89e-52	138	51.7	AIF1/BTK/C1QA/C1QB/C1QC/CASP1/CCL19/CCL3/CCR4/CCR5/CD14/CD180/CD209/CD226/CD244/CD4/CD40/CD6/CD74/CD80/CD84/CD86/CD96/CLEC10A/CLEC4A/CLEC7A/CORO1A/COTL1/CRTAM/CSF1R/CSF2RB/CYBB/FCER1G/FCGR1A/FCGR1B/FCGR2B/FGL2/FGR/FOXP3/GFI1/HAVCR2/HCK/HLA-DPA1/HLA-DPB1/HLA-DQA1/HLA-DRA/HLA-DRB1/ICAM3/IL10/IL10RA/IL12RB1/IL18RAP/IL2RA/IL7R/IRF8/ITGAM/JAK2/LAPTM5/LCK/LILRB1/LILRB2/LTA/LY86/LYZ/MNDA/MPEG1/NCF1/NCF2…
GO-BP	DEFENSE_RESPONSE_TO_OTHER_ORGANISM	50.4	3.8e-51	120/353	1208/17949	2.78e-53	5.45e-51	120	50.4	AIF1/BTK/C1QA/C1QB/C1QC/CASP1/CCL19/CCL3/CD14/CD180/CD209/CD226/CD244/CD4/CD40/CD6/CD74/CD84/CD96/CLEC10A/CLEC4A/CLEC7A/CORO1A/COTL1/CRTAM/CSF1R/CYBB/FCER1G/FCGR1A/FCGR1B/FCGR2B/FGL2/FGR/HAVCR2/HCK/HLA-DPA1/HLA-DPB1/HLA-DQA1/HLA-DRA/HLA-DRB1/ICAM3/IL10/IL12RB1/IL18RAP/IL2RA/IL7R/IRF8/ITGAM/JAK2/LCK/LILRB1/LTA/LY86/LYZ/MNDA/MPEG1/NCF1/NCF2/NCR3/NLRC3/NLRC4/NLRP3/PIK3CD/PIK3CG/PRF1/PSTPIP1/PTAFR/PT…
GO-BP	CYTOKINE_PRODUCTION	48.8	1.45e-49	100/353	823/17949	1.13e-51	2.08e-49	100	48.8	ABCD2/AIF1/ALOX5/BTK/C3AR1/CASP1/CCL19/CCL3/CCR2/CD14/CD2/CD200R1/CD226/CD244/CD28/CD33/CD3E/CD4/CD40/CD6/CD74/CD80/CD84/CD86/CD96/CLEC4A/CLEC7A/CLECL1/CMKLR1/CRTAM/CSF1R/EBI3/FCER1G/FCGR2B/FGR/FOXP3/HAVCR2/HLA-DPA1/HLA-DPB1/HLA-DRB1/IL10/IL12RB1/IL16/INPP5D/IRF8/ITK/JAK2/LAPTM5/LILRB1/LILRB2/LILRB4/LTA/MNDA/NCKAP1L/NFAM1/NLRC3/NLRC4/NLRP3/NRROS/P2RX7/PDCD1LG2/PIK3CD/PIK3CG/PTAFR/PTGER4/PTPN22/PT…
GO-BP	POSITIVE_REGULATION_OF_LEUKOCYTE_CELL_CELL_ADHESION	48.5	3.27e-49	61/353	234/17949	2.69e-51	4.69e-49	61	48.5	AIF1/ALOX5/BTLA/CCL19/CCR2/CD209/CD27/CD28/CD3E/CD4/CD5/CD6/CD74/CD80/CD86/CLECL1/CORO1A/CTLA4/DOCK8/EBI3/ETS1/FOXP3/FUT7/HAVCR2/HLA-DMB/HLA-DPA1/HLA-DPB1/HLA-DRA/HLA-DRB1/ICOS/IL12RB1/IL2RA/IL7R/ITGA4/ITGB2/LCK/LILRB1/LILRB2/LILRB4/NCKAP1L/NLRP3/PDCD1/PDCD1LG2/PTAFR/PTPN22/PTPRC/RASAL3/RUNX3/SASH3/SIRPA/SIRPG/TESPA1/TNFSF13B/VAV1/VSIR/ZAP70/CCL5/CD274/HLA-E/IFNG/IL15
GO-BP	LEUKOCYTE_MEDIATED_IMMUNITY	48.4	4.27e-49	102/353	873/17949	3.72e-51	6.13e-49	102	48.4	ALOX5/ARHGAP9/ATP8B4/BIN2/BTK/C1QA/C1QB/C1QC/C3AR1/CCL3/CCR2/CD14/CD226/CD27/CD28/CD300A/CD33/CD40/CD53/CD74/CD84/CD8A/CD96/CLEC7A/CORO1A/COTL1/CRTAM/CTSB/CTSS/CYBB/DOCK2/FCER1G/FCGR2A/FCGR2B/FGL2/FGR/FOXP3/FPR1/FUT7/GLIPR1/GMFG/GPR84/HAVCR2/HK3/HLA-DRA/HLA-DRB1/HVCN1/IL10/IL12RB1/IL18RAP/IL7R/INPP5D/ITGAL/ITGAM/ITGAX/ITGB2/LAIR1/LAT2/LILRB1/LILRB2/LILRB3/LILRB4/LTA/LYZ/MILR1/MNDA/NCKAP1L/NCR3/NF…
GO-BP	REGULATION_OF_CELL_CELL_ADHESION	47.4	3.93e-48	76/353	437/17949	3.59e-50	5.63e-48	76	47.4	AIF1/ALOX5/BTLA/CCL19/CCR2/CD209/CD27/CD28/CD300A/CD3E/CD4/CD5/CD6/CD74/CD80/CD86/CLECL1/CORO1A/CRTAM/CTLA4/DOCK8/EBI3/ETS1/FCGR2B/FERMT3/FGL2/FOXP3/FUT7/HAVCR2/HLA-DMB/HLA-DPA1/HLA-DPB1/HLA-DRA/HLA-DRB1/ICOS/IL10/IL12RB1/IL2RA/IL7R/ITGA4/ITGB2/JAK2/LAPTM5/LCK/LILRB1/LILRB2/LILRB4/NCKAP1L/NLRP3/PDCD1/PDCD1LG2/PLA2G2D/PTAFR/PTPN22/PTPRC/RASAL3/RUNX3/SASH3/SH2B3/SIRPA/SIRPG/SPN/TESPA1/TIGIT/TNFAIP8…
GO-BP	LEUKOCYTE_DIFFERENTIATION	46.7	2.2e-47	81/353	525/17949	2.12e-49	3.16e-47	81	46.7	BTK/C1QC/CCL19/CCL3/CCR1/CCR2/CD2/CD27/CD28/CD3D/CD3E/CD3G/CD4/CD74/CD80/CD86/CD8A/CRTAM/CSF1R/CTLA4/DOCK10/DOCK2/EOMES/EVI2B/FCER1G/FCGR2B/FGL2/FOXP3/FUT7/GAB3/GPR183/HCLS1/HLA-DOA/HLA-DRA/HLA-DRB1/IKZF1/IL10/IL12RB1/IL2RA/IL7R/INPP5D/IRF8/ITGA4/ITK/LCK/LILRB1/LILRB2/LILRB3/LILRB4/MAFB/NCKAP1L/NFAM1/NLRP3/NRROS/PIK3CD/PLA2G2D/PREX1/PTGER4/PTPN22/PTPRC/RUNX3/SASH3/SLAMF6/SLAMF8/SPI1/SPN/TESPA1/TH…
GO-BP	LEUKOCYTE_PROLIFERATION	46.4	3.64e-47	66/353	312/17949	3.67e-49	5.22e-47	66	46.4	AIF1/BTK/CCL19/CCR2/CD180/CD209/CD28/CD300A/CD3E/CD4/CD40/CD6/CD74/CD80/CD86/CLECL1/CORO1A/CRTAM/CSF1R/CTLA4/DOCK2/DOCK8/EBI3/FCGR2B/FOXP3/GPR183/HAVCR2/HLA-DMB/HLA-DPA1/HLA-DPB1/HLA-DRB1/IL10/IL12RB1/IL2RA/IL7R/INPP5D/LILRB1/LILRB2/LILRB4/LST1/MNDA/NCKAP1L/PDCD1LG2/PIK3CG/PLA2G2D/PTPN22/PTPRC/RAC2/RASAL3/SASH3/SPN/TLR4/TNFAIP3/TNFRSF1B/TNFSF13B/TNFSF8/TYROBP/VSIG4/VSIR/ZAP70/BTN3A1/CCL5/CD274/HL…
GO-BP	REGULATION_OF_LEUKOCYTE_PROLIFERATION	46.4	3.64e-47	60/353	241/17949	3.83e-49	5.22e-47	60	46.4	AIF1/BTK/CCL19/CCR2/CD209/CD28/CD300A/CD3E/CD4/CD40/CD6/CD74/CD80/CD86/CLECL1/CORO1A/CRTAM/CSF1R/CTLA4/EBI3/FCGR2B/FOXP3/GPR183/HAVCR2/HLA-DMB/HLA-DPA1/HLA-DPB1/HLA-DRB1/IL10/IL12RB1/IL2RA/INPP5D/LILRB1/LILRB2/LILRB4/LST1/MNDA/NCKAP1L/PDCD1LG2/PLA2G2D/PTPN22/PTPRC/RAC2/RASAL3/SASH3/SPN/TLR4/TNFAIP3/TNFRSF1B/TNFSF13B/TNFSF8/TYROBP/VSIG4/VSIR/ZAP70/CCL5/CD274/HLA-E/IL15/IRF1
GO-BP	INNATE_IMMUNE_RESPONSE	45.7	1.96e-46	105/353	997/17949	2.15e-48	2.81e-46	105	45.7	AIF1/BTK/C1QA/C1QB/C1QC/CASP1/CCL19/CCL3/CD14/CD180/CD209/CD226/CD244/CD40/CD6/CD74/CD84/CD96/CLEC10A/CLEC4A/CLEC7A/CORO1A/CRTAM/CSF1R/CYBB/FCER1G/FCGR1A/FCGR1B/FCGR2B/FGR/HAVCR2/HCK/HLA-DPA1/HLA-DPB1/HLA-DQA1/HLA-DRA/HLA-DRB1/ICAM3/IL12RB1/IL18RAP/IRF8/ITGAM/JAK2/LCK/LILRB1/LY86/MNDA/MPEG1/NCF1/NCF2/NCR3/NLRC3/NLRC4/NLRP3/PIK3CD/PIK3CG/PSTPIP1/PTAFR/PTPN22/PYHIN1/RNASE6/SAMHD1/SH2D1A/SIGLEC10/SI…
GO-BP	POSITIVE_REGULATION_OF_CELL_ACTIVATION	45.5	3.33e-46	72/353	405/17949	3.81e-48	4.78e-46	72	45.5	AIF1/BTK/BTLA/CCL19/CCL3/CCR2/CD2/CD209/CD226/CD27/CD28/CD3E/CD4/CD40/CD5/CD6/CD74/CD80/CD86/CLEC7A/CLECL1/CORO1A/CTLA4/DOCK8/EBI3/FGR/FOXP3/GPR183/HAVCR2/HLA-DMB/HLA-DPA1/HLA-DPB1/HLA-DRA/HLA-DRB1/ICOS/IL10/IL12RB1/IL2RA/IL7R/INPP5D/ITGAM/ITGB2/JAK2/LCK/LILRB1/LILRB2/LILRB4/NCKAP1L/NLRP3/PDCD1/PDCD1LG2/PLEK/PTAFR/PTPN22/PTPRC/RASAL3/RUNX3/SASH3/SIRPA/SIRPG/TESPA1/TLR4/TNFSF13B/TYROBP/VAV1/VSIR/Z…
GO-BP	POSITIVE_REGULATION_OF_CELL_CELL_ADHESION	45.2	6.49e-46	62/353	276/17949	7.72e-48	9.31e-46	62	45.2	AIF1/ALOX5/BTLA/CCL19/CCR2/CD209/CD27/CD28/CD3E/CD4/CD5/CD6/CD74/CD80/CD86/CLECL1/CORO1A/CTLA4/DOCK8/EBI3/ETS1/FOXP3/FUT7/HAVCR2/HLA-DMB/HLA-DPA1/HLA-DPB1/HLA-DRA/HLA-DRB1/ICOS/IL10/IL12RB1/IL2RA/IL7R/ITGA4/ITGB2/LCK/LILRB1/LILRB2/LILRB4/NCKAP1L/NLRP3/PDCD1/PDCD1LG2/PTAFR/PTPN22/PTPRC/RASAL3/RUNX3/SASH3/SIRPA/SIRPG/TESPA1/TNFSF13B/VAV1/VSIR/ZAP70/CCL5/CD274/HLA-E/IFNG/IL15
GO-BP	CELL_ACTIVATION_INVOLVED_IN_IMMUNE_RESPONSE	44.5	3.3e-45	90/353	722/17949	4.08e-47	4.74e-45	90	44.5	ALOX5/APBB1IP/ARHGAP9/ATP8B4/BIN2/BTK/C3AR1/CCL19/CCL3/CCR2/CD14/CD180/CD244/CD28/CD300A/CD33/CD40/CD53/CD74/CD80/CD84/CD86/CLEC7A/CORO1A/COTL1/CTSB/CTSS/CYBB/DOCK10/DOCK2/EOMES/FCER1G/FCGR2A/FCGR2B/FGL2/FGR/FOXP3/FPR1/GLIPR1/GMFG/GPR183/GPR84/HAVCR2/HK3/HLA-DMB/HLA-DRA/HLA-DRB1/HVCN1/IL10/IL12RB1/ITGAL/ITGAM/ITGAX/ITGB2/LAIR1/LAT2/LCP1/LILRB1/LILRB2/LILRB3/LYZ/MILR1/MNDA/NCKAP1L/NFAM1/NLRP3/PIK3…
GO-BP	MONONUCLEAR_CELL_DIFFERENTIATION	44	1.12e-44	71/353	411/17949	1.44e-46	1.61e-44	71	44	BTK/CCL19/CCR2/CD2/CD27/CD28/CD3D/CD3E/CD3G/CD4/CD74/CD80/CD86/CD8A/CRTAM/CSF1R/CTLA4/DOCK10/DOCK2/EOMES/FCER1G/FCGR2B/FGL2/FOXP3/FUT7/GPR183/HLA-DOA/HLA-DRA/HLA-DRB1/IKZF1/IL10/IL12RB1/IL2RA/IL7R/INPP5D/IRF8/ITGA4/ITK/LCK/LILRB1/LILRB2/LILRB4/MAFB/NCKAP1L/NFAM1/NLRP3/PIK3CD/PLA2G2D/PREX1/PTGER4/PTPN22/PTPRC/RUNX3/SASH3/SLAMF6/SLAMF8/SPI1/SPN/TESPA1/THEMIS/TNFSF8/VAV1/VSIR/ZAP70/B2M/HLA-B/IFNG/IL…
GO-BP	MYELOID_LEUKOCYTE_ACTIVATION	42	1.06e-42	84/353	659/17949	1.4e-44	1.52e-42	84	42	AIF1/ALOX5/ARHGAP9/ATP8B4/BIN2/BTK/C1QA/C3AR1/CCL3/CCR2/CD14/CD2/CD226/CD300A/CD300LF/CD33/CD53/CD74/CD84/COTL1/CST7/CTSB/CTSS/CYBB/DOCK2/FCER1G/FCGR2A/FCGR2B/FGL2/FGR/FPR1/GLIPR1/GMFG/GPR84/HAVCR2/HK3/HVCN1/IL10/IL18RAP/ITGAL/ITGAM/ITGAX/ITGB2/JAK2/LAIR1/LAT2/LCP2/LILRB2/LILRB3/LILRB4/LYZ/MILR1/MNDA/NCKAP1L/NFAM1/PIK3CD/PIK3CG/PLEKHO2/PREX1/PTAFR/PTPRC/RAC2/RHOG/SELL/SIGLEC14/SIGLEC9/SIRPA/SLAMF…
GO-BP	IMMUNE_SYSTEM_DEVELOPMENT	41.7	2.01e-42	100/353	989/17949	2.76e-44	2.88e-42	100	41.7	BTK/C1QC/CCL19/CCL3/CCR1/CCR2/CCR4/CD2/CD27/CD28/CD3D/CD3E/CD3G/CD4/CD40/CD74/CD80/CD86/CD8A/CRTAM/CSF1R/CTLA4/DOCK10/DOCK2/EOMES/ETS1/EVI2B/FCER1G/FCGR2B/FGL2/FLI1/FOXP3/FUT7/GAB3/GFI1/GPR183/HAVCR2/HCLS1/HLA-DOA/HLA-DRA/HLA-DRB1/ICOS/IKZF1/IL10/IL12RB1/IL2RA/IL7R/INPP5D/IRF8/ITGA4/ITK/JAK2/LCK/LILRB1/LILRB2/LILRB3/LILRB4/LTA/MAFB/NCKAP1L/NFAM1/NLRP3/NRROS/PIK3CD/PLA2G2D/PLEK/PREX1/PRKCB/PTGER4/…
GO-BP	BIOLOGICAL_ADHESION	41.2	5.71e-42	120/353	1481/17949	8.1e-44	8.19e-42	120	41.2	AIF1/ALOX5/APBB1IP/BTLA/CCL19/CCR1/CCR2/CCR8/CD2/CD200R1/CD209/CD226/CD27/CD28/CD300A/CD33/CD3E/CD4/CD5/CD6/CD72/CD74/CD80/CD84/CD86/CD96/CLEC4A/CLECL1/CORO1A/CRTAM/CTLA4/CXCR3/CYTIP/DOCK8/EBI3/ETS1/FCGR2B/FERMT3/FGL2/FOLR2/FOXP3/FUT7/HAVCR2/HCK/HLA-DMB/HLA-DPA1/HLA-DPB1/HLA-DRA/HLA-DRB1/ICAM3/ICOS/IL10/IL12RB1/IL2RA/IL7R/ITGA4/ITGAL/ITGAM/ITGAX/ITGB2/ITGB7/JAK2/JAML/LAPTM5/LCK/LILRB1/LILRB2/LILR…
GO-BP	REGULATION_OF_CELL_ADHESION	41.2	6.24e-42	87/353	732/17949	9.14e-44	8.95e-42	87	41.2	AIF1/ALOX5/APBB1IP/BTLA/CCL19/CCR2/CD209/CD27/CD28/CD300A/CD3E/CD4/CD5/CD6/CD74/CD80/CD86/CLECL1/CORO1A/CRTAM/CTLA4/CXCR3/CYTIP/DOCK8/EBI3/ETS1/FCGR2B/FERMT3/FGL2/FOXP3/FUT7/HAVCR2/HLA-DMB/HLA-DPA1/HLA-DPB1/HLA-DRA/HLA-DRB1/ICOS/IL10/IL12RB1/IL2RA/IL7R/ITGA4/ITGB2/JAK2/LAPTM5/LCK/LILRB1/LILRB2/LILRB4/LPXN/NCKAP1L/NLRP3/P2RY12/PDCD1/PDCD1LG2/PIK3CG/PLA2G2D/PLXNC1/PREX1/PTAFR/PTPN22/PTPRC/PTPRO/RAC…
GO-BP	T_CELL_DIFFERENTIATION	41	1.08e-41	56/353	246/17949	1.63e-43	1.54e-41	56	41	CCL19/CCR2/CD2/CD27/CD28/CD3D/CD3E/CD3G/CD4/CD74/CD80/CD86/CD8A/CRTAM/CTLA4/DOCK2/EOMES/FCER1G/FGL2/FOXP3/FUT7/GPR183/HLA-DOA/HLA-DRA/HLA-DRB1/IL12RB1/IL2RA/IL7R/ITK/LCK/LILRB2/LILRB4/MAFB/NCKAP1L/NLRP3/PIK3CD/PLA2G2D/PREX1/PTGER4/PTPN22/PTPRC/RUNX3/SASH3/SLAMF6/SPN/TESPA1/THEMIS/TNFSF8/VAV1/VSIR/ZAP70/B2M/IFNG/IL15/IRF1/ZNF683
GO-BP	CELL_CELL_ADHESION	40.9	1.15e-41	94/353	880/17949	1.79e-43	1.65e-41	94	40.9	AIF1/ALOX5/BTLA/CCL19/CCR2/CD2/CD200R1/CD209/CD27/CD28/CD300A/CD33/CD3E/CD4/CD5/CD6/CD74/CD80/CD84/CD86/CLECL1/CORO1A/CRTAM/CTLA4/DOCK8/EBI3/ETS1/FCGR2B/FERMT3/FGL2/FOXP3/FUT7/HAVCR2/HLA-DMB/HLA-DPA1/HLA-DPB1/HLA-DRA/HLA-DRB1/ICAM3/ICOS/IL10/IL12RB1/IL2RA/IL7R/ITGA4/ITGAL/ITGAM/ITGAX/ITGB2/ITGB7/JAK2/JAML/LAPTM5/LCK/LILRB1/LILRB2/LILRB4/MILR1/NCKAP1L/NLRP3/P2RY12/PDCD1/PDCD1LG2/PIK3CG/PLA2G2D/PLE…
GO-BP	T_CELL_PROLIFERATION	40.4	3.88e-41	51/353	195/17949	6.22e-43	5.57e-41	51	40.4	AIF1/CCL19/CCR2/CD209/CD28/CD3E/CD4/CD6/CD80/CD86/CLECL1/CORO1A/CRTAM/CTLA4/DOCK2/DOCK8/EBI3/FOXP3/HAVCR2/HLA-DMB/HLA-DPA1/HLA-DPB1/HLA-DRB1/IL10/IL12RB1/IL2RA/LILRB1/LILRB2/LILRB4/NCKAP1L/PDCD1LG2/PIK3CG/PLA2G2D/PTPN22/PTPRC/RAC2/RASAL3/SASH3/SPN/TNFRSF1B/TNFSF13B/TNFSF8/VSIG4/VSIR/ZAP70/BTN3A1/CCL5/CD274/HLA-E/IL15/IRF1
GO-BP	RESPONSE_TO_CYTOKINE	40.3	4.62e-41	107/353	1188/17949	7.62e-43	6.63e-41	107	40.3	AIF1/ALOX5/BTK/CASP1/CCL19/CCL3/CCR1/CCR2/CCR4/CCR5/CCR8/CD14/CD27/CD300LF/CD4/CD40/CD74/CD80/CD86/CMKLR1/CORO1A/CSF1R/CSF2RB/CXCR3/CXCR6/DOCK8/EBI3/ETS1/FCER1G/FCGR1A/FCGR1B/FPR1/GFI1/HCK/HCLS1/HLA-DPA1/HLA-DPB1/HLA-DQA1/HLA-DRA/HLA-DRB1/IL10/IL10RA/IL12RB1/IL16/IL18BP/IL18RAP/IL21R/IL2RA/IL2RB/IL2RG/IL7R/IL9R/INPP5D/IRF8/ITGA4/ITGAM/ITGAX/ITGB2/JAK2/LAPTM5/LCP1/LILRB2/LILRB4/LTA/MNDA/PIK3CD/PTA…
GO-BP	CYTOKINE_MEDIATED_SIGNALING_PATHWAY	38.9	1.19e-39	88/353	803/17949	2.01e-41	1.7e-39	88	38.9	ALOX5/CASP1/CCL19/CCL3/CCR1/CCR2/CCR4/CCR5/CCR8/CD27/CD300LF/CD4/CD40/CD74/CD80/CD86/CMKLR1/CSF1R/CSF2RB/CXCR3/CXCR6/EBI3/FCER1G/FCGR1A/FCGR1B/FPR1/GFI1/HCK/HLA-DPA1/HLA-DPB1/HLA-DQA1/HLA-DRA/HLA-DRB1/IL10/IL10RA/IL12RB1/IL16/IL18BP/IL18RAP/IL21R/IL2RA/IL2RB/IL2RG/IL7R/IL9R/INPP5D/IRF8/ITGAM/ITGAX/ITGB2/JAK2/LAPTM5/LCP1/LILRB2/LILRB4/LTA/PIK3CD/PTAFR/PTPRC/SAMHD1/SH2B3/SPI1/STAT5A/TNFAIP3/TNFRSF1…
GO-BP	IMMUNE_RESPONSE_REGULATING_SIGNALING_PATHWAY	38.5	2.85e-39	72/353	510/17949	4.95e-41	4.08e-39	72	38.5	BTK/BTLA/C3AR1/CD200R1/CD209/CD226/CD247/CD28/CD300A/CD33/CD3D/CD3E/CD3G/CD4/CD40/CLEC10A/CLEC4A/CMKLR1/CTLA4/FCER1G/FCGR1A/FCGR1B/FCGR2A/FCGR2B/FCGR3A/FGR/FOXP3/FPR1/FPR3/FYB1/HCK/HLA-DPA1/HLA-DPB1/HLA-DQA1/HLA-DRA/HLA-DRB1/ICAM3/INPP5D/ITK/KLHL6/LAPTM5/LAT2/LCK/LCP2/LILRB1/LILRB2/LILRB4/LPXN/MNDA/NCKAP1L/NCR3/NFAM1/PIK3CD/PRKCB/PTPN22/PTPRC/SH2D1A/SLA2/TESPA1/THEMIS/TRAT1/TYROBP/UBASH3A/VAV1/WA…
GO-BP	NEGATIVE_REGULATION_OF_IMMUNE_SYSTEM_PROCESS	38.1	7.08e-39	65/353	403/17949	1.26e-40	1.02e-38	65	38.1	BTK/C1QC/CCL3/CCR2/CD200R1/CD300A/CD300LF/CD74/CD80/CD84/CD86/CD96/CRTAM/CST7/CTLA4/FCGR2B/FGL2/FGR/FOXP3/HAVCR2/HLA-DOA/HLA-DRB1/IL10/IL2RA/IL7R/INPP5D/LAPTM5/LILRB1/LILRB2/LILRB3/LILRB4/LPXN/LST1/MAFB/MILR1/MNDA/NLRC3/PDCD1/PDCD1LG2/PLA2G2D/PTGER4/PTPN22/PTPRC/RUNX3/SAMHD1/SAMSN1/SH2D1A/SLA2/SLAMF8/SPN/TBC1D10C/TIGIT/TLR4/TNFAIP3/TNFAIP8L2/TYROBP/UBASH3A/VSIG4/VSIR/CD274/GBP1/HLA-B/HLA-E/IRF1/K…
GO-BP	POSITIVE_REGULATION_OF_CELL_ADHESION	37.7	1.87e-38	66/353	425/17949	3.43e-40	2.69e-38	66	37.7	AIF1/ALOX5/APBB1IP/BTLA/CCL19/CCR2/CD209/CD27/CD28/CD3E/CD4/CD5/CD6/CD74/CD80/CD86/CLECL1/CORO1A/CTLA4/DOCK8/EBI3/ETS1/FOXP3/FUT7/HAVCR2/HLA-DMB/HLA-DPA1/HLA-DPB1/HLA-DRA/HLA-DRB1/ICOS/IL10/IL12RB1/IL2RA/IL7R/ITGA4/ITGB2/JAK2/LCK/LILRB1/LILRB2/LILRB4/NCKAP1L/NLRP3/P2RY12/PDCD1/PDCD1LG2/PREX1/PTAFR/PTPN22/PTPRC/RASAL3/RUNX3/SASH3/SIRPA/SIRPG/TESPA1/TNFSF13B/VAV1/VSIR/ZAP70/CCL5/CD274/HLA-E/IFNG/IL…
GO-BP	INFLAMMATORY_RESPONSE	37.6	2.53e-38	85/353	773/17949	4.75e-40	3.63e-38	85	37.6	ABCD2/AIF1/ALOX5/AOAH/APOL3/BTK/C3AR1/CASP1/CCL19/CCL3/CCR1/CCR2/CCR4/CCR5/CD14/CD163/CD180/CD200R1/CD28/CD40/CD6/CD96/CLEC7A/CMKLR1/CSF1R/CST7/CXCR3/CXCR6/CYBB/ETS1/FCGR2B/FOLR2/FOXP3/FPR1/FPR3/FUT7/HAVCR2/HCK/HLA-DRB1/IL10/IL16/IL18RAP/IL2RA/ITGAL/ITGB2/JAK2/LILRB4/LTA/LY86/LYZ/NCR3/NFAM1/NLRC3/NLRC4/NLRP3/NRROS/PIK3AP1/PIK3CD/PIK3CG/PLA2G2D/PSTPIP1/PTAFR/PTGER4/PTPRC/SIGLEC10/SIRPA/SLAMF8/TLR1…
GO-BP	POSITIVE_REGULATION_OF_CYTOKINE_PRODUCTION	37	1.08e-37	66/353	437/17949	2.07e-39	1.54e-37	66	37	AIF1/C3AR1/CASP1/CCL19/CCL3/CCR2/CD14/CD2/CD226/CD244/CD28/CD3E/CD4/CD40/CD6/CD74/CD80/CD86/CLEC7A/CRTAM/CSF1R/EBI3/FCER1G/FGR/FOXP3/HAVCR2/HLA-DPA1/HLA-DPB1/IL10/IL12RB1/IL16/IRF8/JAK2/LAPTM5/LILRB1/LILRB2/LTA/MNDA/NFAM1/NLRC4/NLRP3/P2RX7/PTAFR/PTGER4/PTPN22/PTPRC/PYHIN1/SASH3/SCIMP/SLAMF6/SPN/TIGIT/TLR1/TLR4/TLR7/TLR8/TYROBP/AIM2/B2M/CD274/GBP5/HLA-E/IFNG/IL15/IRF1/STAT1
GO-BP	ACTIVATION_OF_IMMUNE_RESPONSE	36.6	2.46e-37	73/353	563/17949	4.84e-39	3.53e-37	73	36.6	BTK/C1QA/C1QB/C1QC/C3AR1/CD209/CD226/CD247/CD28/CD300A/CD3D/CD3E/CD3G/CD4/CLEC10A/CLEC4A/CMKLR1/CTLA4/FCER1G/FCGR1A/FCGR2A/FCGR2B/FCGR3A/FGR/FOXP3/FPR1/FPR3/FYB1/HCK/HLA-DPA1/HLA-DPB1/HLA-DQA1/HLA-DRA/HLA-DRB1/ICAM3/INPP5D/ITK/KLHL6/LAPTM5/LAT2/LCK/LCP2/LILRB4/LPXN/MNDA/NCKAP1L/NCR3/NFAM1/NLRC4/PIK3CD/PRKCB/PTPN22/PTPRC/PYHIN1/SH2D1A/SLA2/TESPA1/THEMIS/TLR4/TRAT1/TYROBP/UBASH3A/VAV1/VSIG4/WAS/WIP…
GO-BP	REGULATION_OF_IMMUNE_EFFECTOR_PROCESS	36.3	4.7e-37	67/353	464/17949	9.47e-39	6.74e-37	67	36.3	BTK/C1QA/C1QB/C1QC/C3AR1/CCL19/CCR2/CD226/CD244/CD28/CD300A/CD40/CD74/CD80/CD84/CD86/CD96/CLEC7A/CRTAM/FCGR2B/FGL2/FGR/FOXP3/FUT7/HAVCR2/HLA-DMB/HLA-DRA/HLA-DRB1/IL10/IL12RB1/IL18RAP/IL2RA/IL7R/ITGAM/ITGB2/LAPTM5/LILRB1/LILRB4/LTA/NCR3/NLRP3/PTAFR/PTPN22/PTPRC/RAC2/SASH3/SCIMP/SH2D1A/SLAMF6/SLAMF8/TLR4/TNFAIP3/TNFRSF1B/TYROBP/VAV1/VSIG4/WAS/AIM2/APOBEC3G/B2M/HLA-B/HLA-E/IFNG/IL15/KLRD1/STAT1/ZNF6…
GO-BP	REGULATION_OF_RESPONSE_TO_EXTERNAL_STIMULUS	35.1	8.38e-36	94/353	1036/17949	1.73e-37	1.2e-35	94	35.1	AIF1/ALOX5/AOAH/BTK/C3AR1/CASP1/CCL19/CCL3/CCR1/CCR2/CCR4/CD180/CD200R1/CD209/CD226/CD28/CD74/CD96/CLEC10A/CLEC4A/CMKLR1/CRTAM/CSF1R/CST7/ETS1/FCER1G/FCGR2B/FGL2/FGR/FOXP3/FUT7/GPR183/HAVCR2/HCK/HLA-DRB1/ICAM3/IL10/IL12RB1/IL16/IL18RAP/IL2RA/JAK2/LILRB1/LTA/LY86/MNDA/NCKAP1L/NCR3/NLRC3/NLRC4/NLRP3/P2RY12/PIK3AP1/PIK3CG/PLA2G2D/PTGER4/PTPN22/PTPRC/PTPRO/PYHIN1/RAC2/SAMHD1/SCIMP/SH2B3/SH2D1A/SIGLEC…
GO-BP	ALPHA_BETA_T_CELL_ACTIVATION	33.2	6.57e-34	41/353	149/17949	1.38e-35	9.42e-34	41	33.2	CCL19/CCR2/CD28/CD300A/CD3E/CD80/CD86/CLEC4A/CRTAM/DOCK2/EBI3/EOMES/FOXP3/FUT7/GPR183/HLA-DRA/HLA-DRB1/IL12RB1/ITK/LILRB1/LILRB4/NCKAP1L/NLRP3/PLA2G2D/PTGER4/PTPN22/PTPRC/RASAL3/RUNX3/SASH3/SLAMF6/SPN/TNFSF8/VSIR/ZAP70/CD274/HLA-E/IFNG/IL15/IRF1/ZNF683
GO-BP	LEUKOCYTE_MIGRATION	32	1.05e-32	65/353	507/17949	2.26e-34	1.51e-32	65	32	AIF1/ALOX5/C3AR1/CCL19/CCL3/CCR1/CCR2/CCR5/CD2/CD200R1/CD244/CD300A/CD48/CD74/CD84/CMKLR1/CORO1A/CRTAM/CSF1R/CXCR3/DOCK8/DOK2/FCER1G/FUT7/GPR183/GYPC/HCK/IL10/IL16/INPP5D/ITGA4/ITGAL/ITGAM/ITGAX/ITGB2/ITGB7/JAML/LCK/NCKAP1L/NLRP3/P2RY12/PIK3CD/PIK3CG/PREX1/PTAFR/PTGER4/PTPRO/RAC2/RHOG/SELL/SELPLG/SIRPA/SIRPG/SLAMF8/SLC7A7/SPN/STK10/VAV1/ZAP70/CCL4/CCL5/CXCL10/CXCL11/CXCL9/XCL2
GO-BP	REGULATION_OF_DEFENSE_RESPONSE	31.5	3.42e-32	74/353	692/17949	7.52e-34	4.91e-32	74	31.5	ALOX5/AOAH/BTK/CASP1/CCL3/CCR2/CD200R1/CD209/CD226/CD28/CD96/CLEC10A/CLEC4A/CRTAM/CST7/ETS1/FCER1G/FCGR2B/FGL2/FGR/FOXP3/FUT7/HAVCR2/HCK/HLA-DRB1/ICAM3/IL10/IL12RB1/IL16/IL18RAP/IL2RA/JAK2/LILRB1/LTA/MNDA/NCR3/NLRC3/NLRC4/NLRP3/PIK3AP1/PIK3CG/PLA2G2D/PTGER4/PTPN22/PTPRC/PYHIN1/SAMHD1/SH2D1A/SIGLEC10/SIRPA/SLAMF6/SLAMF8/TASL/TLR4/TLR7/TLR8/TNFAIP3/TNFAIP8L2/TNFRSF1B/TYROBP/VAV1/VSIG4/AIM2/APOBEC3G…
GO-BP	NEGATIVE_REGULATION_OF_CELL_ACTIVATION	31.2	6.66e-32	44/353	200/17949	1.49e-33	9.55e-32	44	31.2	BTK/CCR2/CD300A/CD300LF/CD74/CD80/CD84/CD86/CRTAM/CST7/CTLA4/FCGR2B/FGL2/FGR/FOXP3/HAVCR2/HLA-DRB1/IL10/IL2RA/INPP5D/LAPTM5/LILRB1/LILRB2/LILRB4/LST1/MILR1/MNDA/PDCD1LG2/PLA2G2D/PTPN22/PTPRC/RUNX3/SAMSN1/SH2B3/SPN/TBC1D10C/TIGIT/TNFAIP3/TNFAIP8L2/TYROBP/VSIG4/VSIR/CD274/IRF1
GO-BP	REGULATION_OF_LEUKOCYTE_DIFFERENTIATION	31.1	7.35e-32	50/353	279/17949	1.68e-33	1.05e-31	50	31.1	BTK/C1QC/CCL19/CCL3/CCR1/CCR2/CD2/CD27/CD28/CD4/CD74/CD80/CD86/CRTAM/CTLA4/EVI2B/FCGR2B/FGL2/FOXP3/HCLS1/HLA-DOA/HLA-DRA/HLA-DRB1/IL10/IL12RB1/IL2RA/IL7R/INPP5D/LILRB1/LILRB2/LILRB3/LILRB4/MAFB/NCKAP1L/NFAM1/NLRP3/PTPRC/RUNX3/SASH3/SLAMF8/TESPA1/TLR4/TYROBP/VSIR/ZAP70/HLA-B/IFNG/IL15/IRF1/ZNF683
GO-BP	POSITIVE_REGULATION_OF_IMMUNE_EFFECTOR_PROCESS	30.6	2.78e-31	45/353	219/17949	6.49e-33	3.99e-31	45	30.6	BTK/CCL19/CCR2/CD226/CD244/CD28/CD300A/CD40/CD74/CD80/CD84/CD86/CLEC7A/CRTAM/FGR/FOXP3/HLA-DMB/HLA-DRA/HLA-DRB1/IL10/IL12RB1/IL18RAP/ITGAM/ITGB2/LAPTM5/LILRB1/LTA/NCR3/NLRP3/PTAFR/PTPN22/PTPRC/RAC2/SASH3/SCIMP/SH2D1A/SLAMF6/TLR4/TYROBP/VAV1/B2M/HLA-B/HLA-E/IFNG/KLRD1
GO-BP	REGULATION_OF_LEUKOCYTE_MEDIATED_IMMUNITY	30.3	4.73e-31	44/353	209/17949	1.13e-32	6.79e-31	44	30.3	BTK/CCR2/CD226/CD28/CD300A/CD40/CD84/CD96/CLEC7A/CRTAM/FCGR2B/FGR/FOXP3/FUT7/HAVCR2/HLA-DRA/HLA-DRB1/IL10/IL12RB1/IL18RAP/IL7R/ITGAM/ITGB2/LILRB1/LILRB4/LTA/NCR3/NLRP3/PTAFR/PTPRC/RAC2/SASH3/SCIMP/SH2D1A/SLAMF6/TLR4/TNFRSF1B/TYROBP/VAV1/WAS/B2M/HLA-B/HLA-E/KLRD1
GO-BP	POSITIVE_REGULATION_OF_T_CELL_PROLIFERATION	29.6	2.78e-30	33/353	99/17949	6.75e-32	3.99e-30	33	29.6	AIF1/CCL19/CCR2/CD209/CD28/CD3E/CD4/CD6/CD80/CD86/CLECL1/CORO1A/EBI3/FOXP3/HAVCR2/HLA-DMB/HLA-DPA1/HLA-DPB1/IL12RB1/IL2RA/LILRB2/NCKAP1L/PDCD1LG2/PTPN22/PTPRC/RASAL3/SASH3/TNFSF13B/ZAP70/CCL5/CD274/HLA-E/IL15
GO-BP	POSITIVE_REGULATION_OF_LEUKOCYTE_PROLIFERATION	29.5	3.54e-30	38/353	148/17949	8.75e-32	5.08e-30	38	29.5	AIF1/CCL19/CCR2/CD209/CD28/CD3E/CD4/CD40/CD6/CD74/CD80/CD86/CLECL1/CORO1A/CSF1R/EBI3/FOXP3/GPR183/HAVCR2/HLA-DMB/HLA-DPA1/HLA-DPB1/IL12RB1/IL2RA/LILRB2/NCKAP1L/PDCD1LG2/PTPN22/PTPRC/RASAL3/SASH3/TLR4/TNFSF13B/ZAP70/CCL5/CD274/HLA-E/IL15
GO-BP	INTERFERON_GAMMA_PRODUCTION	28.9	1.16e-29	34/353	112/17949	2.93e-31	1.67e-29	34	28.9	CCR2/CD14/CD2/CD226/CD244/CD3E/CD96/CLEC7A/CRTAM/EBI3/FOXP3/HAVCR2/HLA-DPA1/HLA-DPB1/HLA-DRB1/IL10/IL12RB1/IRF8/LAPTM5/LILRB1/LILRB4/LTA/PDCD1LG2/PTPN22/SASH3/SIRPA/SLAMF6/SPN/TLR4/TLR7/TLR8/VSIR/BTN3A1/CD274
GO-BP	NEGATIVE_REGULATION_OF_LYMPHOCYTE_ACTIVATION	27.6	2.42e-28	37/353	153/17949	6.21e-30	3.48e-28	37	27.6	BTK/CD300A/CD74/CD80/CD86/CRTAM/CTLA4/FCGR2B/FGL2/FGR/FOXP3/HAVCR2/HLA-DRB1/IL10/IL2RA/INPP5D/LAPTM5/LILRB1/LILRB2/LILRB4/LST1/MNDA/PDCD1LG2/PLA2G2D/PTPN22/RUNX3/SAMSN1/SPN/TBC1D10C/TIGIT/TNFAIP3/TNFAIP8L2/TYROBP/VSIG4/VSIR/CD274/IRF1
GO-BP	REGULATION_OF_HEMOPOIESIS	27.5	3.21e-28	55/353	415/17949	8.37e-30	4.6e-28	55	27.5	BTK/C1QC/CCL19/CCL3/CCR1/CCR2/CD2/CD27/CD28/CD4/CD74/CD80/CD86/CRTAM/CTLA4/ETS1/EVI2B/FCGR2B/FGL2/FOXP3/HCLS1/HLA-DOA/HLA-DRA/HLA-DRB1/IL10/IL12RB1/IL2RA/IL7R/INPP5D/LILRB1/LILRB2/LILRB3/LILRB4/MAFB/NCKAP1L/NFAM1/NLRP3/PRKCB/PTPRC/RUNX3/SASH3/SLAMF8/SPI1/TESPA1/TLR4/TYROBP/VSIR/ZAP70/B2M/HLA-B/IFNG/IL15/IRF1/STAT1/ZNF683
GO-BP	POSITIVE_REGULATION_OF_MULTICELLULAR_ORGANISMAL_PROCESS	26.2	5.92e-27	96/353	1397/17949	1.57e-28	8.49e-27	96	26.2	AIF1/ALOX5/BTK/C3AR1/CASP1/CCL19/CCL3/CCR1/CCR2/CD14/CD2/CD226/CD244/CD27/CD28/CD3E/CD4/CD40/CD6/CD74/CD80/CD86/CLEC7A/CMKLR1/CRTAM/CSF1R/CST7/CYBB/EBI3/ETS1/EVI2B/FCER1G/FGR/FOXP3/GLIPR2/HAVCR2/HCLS1/HLA-DPA1/HLA-DPB1/HLA-DRA/HLA-DRB1/IL10/IL12RB1/IL16/IL2RA/IL7R/INPP5D/IRF8/ITGAX/ITGB2/JAK2/LAPTM5/LILRB1/LILRB2/LILRB4/LTA/MNDA/NCKAP1L/NFAM1/NLRC4/NLRP3/P2RX7/PIK3CD/PLXNC1/PRKCB/PTAFR/PTGER4/PTP…
GO-BP	ADAPTIVE_IMMUNE_RESPONSE_BASED_ON_SOMATIC_RECOMBINATION_OF_IMMUNE_RECEPTORS_BUILT_FROM_IMMUNOGLOBULIN_SUPERFAMILY_DOMAINS	25.9	1.25e-26	50/353	358/17949	3.38e-28	1.8e-26	50	25.9	BTK/C1QA/C1QB/C1QC/CCL19/CCR2/CD226/CD27/CD28/CD4/CD40/CD74/CD80/CD8A/EBI3/FCER1G/FCGR2B/FOXP3/FUT7/HAVCR2/HLA-DRA/HLA-DRB1/IL10/IL12RB1/IL18BP/IL7R/INPP5D/KLHL6/LILRB1/LILRB4/LTA/NLRP3/PRF1/PTPRC/SASH3/SLA2/SLAMF6/SPN/TLR4/TLR8/TNFAIP3/TNFRSF1B/TNFSF13B/WAS/B2M/BTN3A3/CD274/HLA-B/HLA-E/KLRD1
GO-BP	MYELOID_LEUKOCYTE_MEDIATED_IMMUNITY	25.5	2.94e-26	60/353	550/17949	8.06e-28	4.21e-26	60	25.5	ALOX5/ARHGAP9/ATP8B4/BIN2/BTK/C3AR1/CCL3/CCR2/CD14/CD300A/CD33/CD53/CD84/COTL1/CTSB/CTSS/CYBB/DOCK2/FCER1G/FCGR2A/FCGR2B/FGL2/FGR/FPR1/GLIPR1/GMFG/GPR84/HK3/HVCN1/ITGAL/ITGAM/ITGAX/ITGB2/LAIR1/LAT2/LILRB2/LILRB3/LYZ/MILR1/MNDA/NCKAP1L/NFAM1/PIK3CD/PIK3CG/PLEKHO2/PTAFR/PTPRC/RAC2/RHOG/SELL/SIGLEC14/SIGLEC9/SIRPA/STK10/TBC1D10C/TNFRSF1B/TYROBP/B2M/HLA-B/HLA-E
GO-BP	REGULATION_OF_LYMPHOCYTE_DIFFERENTIATION	25.4	4.17e-26	37/353	175/17949	1.16e-27	5.98e-26	37	25.4	BTK/CCL19/CCR2/CD2/CD27/CD28/CD74/CD80/CD86/CRTAM/CTLA4/FGL2/FOXP3/HLA-DOA/HLA-DRA/HLA-DRB1/IL10/IL12RB1/IL2RA/IL7R/INPP5D/LILRB2/LILRB4/NCKAP1L/NFAM1/NLRP3/PTPRC/RUNX3/SASH3/SLAMF8/TESPA1/VSIR/ZAP70/IFNG/IL15/IRF1/ZNF683
GO-BP	POSITIVE_REGULATION_OF_RESPONSE_TO_EXTERNAL_STIMULUS	24.8	1.47e-25	57/353	507/17949	4.18e-27	2.11e-25	57	24.8	AIF1/BTK/C3AR1/CCL19/CCL3/CCR1/CCR2/CCR4/CD180/CD209/CD226/CD28/CD74/CLEC10A/CLEC4A/CMKLR1/CRTAM/CSF1R/ETS1/FCER1G/HAVCR2/HCK/ICAM3/IL16/IL18RAP/JAK2/LTA/LY86/MNDA/NCKAP1L/NCR3/NLRC4/P2RY12/PIK3CG/PTGER4/PYHIN1/RAC2/SCIMP/SH2D1A/SLAMF6/TASL/TLR4/TLR7/TLR8/TYROBP/VAV1/AIM2/CCL4/CCL5/CXCL10/GBP5/HLA-E/IFNG/IL15/KLRD1/PSMB9/XCL2
GO-BP	REGULATION_OF_RESPONSE_TO_BIOTIC_STIMULUS	24.6	2.61e-25	52/353	418/17949	7.54e-27	3.75e-25	52	24.6	CD180/CD209/CD226/CD96/CLEC10A/CLEC4A/CRTAM/FCER1G/FCGR2B/FGL2/FGR/HAVCR2/HCK/HLA-DRB1/ICAM3/IL12RB1/IL18RAP/IL2RA/JAK2/LILRB1/LY86/MNDA/NCR3/NLRC3/NLRC4/PTPN22/PYHIN1/SAMHD1/SCIMP/SH2D1A/SLAMF6/SLAMF8/TASL/TLR4/TLR8/TNFAIP3/TYROBP/VAV1/VSIG4/AIM2/APOBEC3G/CCL5/CD274/GBP5/HLA-B/HLA-E/IFNG/IL15/IRF1/KLRD1/PSMB9/STAT1
GO-BP	ANTIGEN_RECEPTOR_MEDIATED_SIGNALING_PATHWAY	24.5	3.09e-25	46/353	316/17949	9.05e-27	4.43e-25	46	24.5	BTK/CD226/CD247/CD28/CD300A/CD3D/CD3E/CD3G/CD4/CTLA4/FCGR2B/FOXP3/FYB1/HLA-DPA1/HLA-DPB1/HLA-DQA1/HLA-DRA/HLA-DRB1/INPP5D/ITK/KLHL6/LAPTM5/LAT2/LCK/LCP2/LILRB4/LPXN/MNDA/NCKAP1L/NFAM1/PIK3CD/PRKCB/PTPN22/PTPRC/SH2D1A/SLA2/TESPA1/THEMIS/TRAT1/UBASH3A/WAS/ZAP70/BTN3A1/BTN3A3/GBP1/PSMB9
GO-BP	LYMPHOCYTE_MEDIATED_IMMUNITY	24.4	3.85e-25	48/353	351/17949	1.14e-26	5.52e-25	48	24.4	BTK/C1QA/C1QB/C1QC/CCR2/CD226/CD27/CD28/CD40/CD74/CD8A/CD96/CORO1A/CRTAM/FCER1G/FCGR2B/FOXP3/FUT7/HAVCR2/HLA-DRA/HLA-DRB1/IL10/IL12RB1/IL18RAP/IL7R/INPP5D/LILRB1/LILRB4/LTA/NCR3/NLRP3/PRF1/PTPRC/SASH3/SH2D1A/SLA2/SLAMF6/SLAMF7/TLR8/TNFRSF1B/VAV1/WAS/B2M/BTN3A3/GZMB/HLA-B/HLA-E/KLRD1
GO-BP	REGULATION_OF_ALPHA_BETA_T_CELL_ACTIVATION	23.8	1.67e-24	29/353	101/17949	5.05e-26	2.4e-24	29	23.8	CCL19/CCR2/CD28/CD300A/CD3E/CD80/CD86/CRTAM/EBI3/FOXP3/HLA-DRA/HLA-DRB1/IL12RB1/LILRB1/LILRB4/NCKAP1L/NLRP3/PTPN22/PTPRC/RASAL3/RUNX3/SASH3/VSIR/ZAP70/CD274/HLA-E/IFNG/IRF1/ZNF683
GO-BP	REGULATION_OF_ADAPTIVE_IMMUNE_RESPONSE	23.6	2.78e-24	35/353	170/17949	8.54e-26	3.99e-24	35	23.6	BTK/CCL19/CCR2/CD226/CD28/CD4/CD40/CD48/CD80/FCGR2B/FOXP3/FUT7/HAVCR2/HLA-DRA/HLA-DRB1/IL10/IL12RB1/IL7R/LILRB1/LILRB4/LTA/NLRP3/PTPRC/SAMSN1/SASH3/TNFAIP3/TNFRSF1B/TNFSF13B/WAS/B2M/CD274/HLA-B/HLA-E/IRF1/KLRD1
GO-BP	T_CELL_RECEPTOR_SIGNALING_PATHWAY	22.9	1.22e-23	37/353	204/17949	3.81e-25	1.76e-23	37	22.9	CD226/CD247/CD28/CD300A/CD3D/CD3E/CD3G/CD4/CTLA4/FOXP3/FYB1/HLA-DPA1/HLA-DPB1/HLA-DQA1/HLA-DRA/HLA-DRB1/INPP5D/ITK/LAPTM5/LCK/LCP2/LILRB4/PIK3CD/PTPN22/PTPRC/SH2D1A/SLA2/TESPA1/THEMIS/TRAT1/UBASH3A/WAS/ZAP70/BTN3A1/BTN3A3/GBP1/PSMB9
GO-BP	RESPONSE_TO_INTERFERON_GAMMA	22.5	3.45e-23	36/353	196/17949	1.09e-24	4.96e-23	36	22.5	AIF1/CASP1/CCL19/CCL3/CD40/CD74/FCGR1A/FCGR1B/HCK/HLA-DPA1/HLA-DPB1/HLA-DQA1/HLA-DRA/HLA-DRB1/IL12RB1/IRF8/JAK2/PTAFR/SIRPA/TLR4/WAS/B2M/CCL4/CCL5/FASLG/GBP1/GBP2/GBP4/GBP5/HLA-B/HLA-E/IFNG/IRF1/STAT1/UBD/XCL2
GO-BP	REGULATION_OF_LYMPHOCYTE_MEDIATED_IMMUNITY	22.5	3.45e-23	33/353	157/17949	1.11e-24	4.96e-23	33	22.5	BTK/CCR2/CD226/CD28/CD40/CD96/CRTAM/FCGR2B/FOXP3/FUT7/HAVCR2/HLA-DRA/HLA-DRB1/IL10/IL12RB1/IL18RAP/IL7R/LILRB1/LILRB4/LTA/NCR3/NLRP3/PTPRC/SASH3/SH2D1A/SLAMF6/TNFRSF1B/VAV1/WAS/B2M/HLA-B/HLA-E/KLRD1
GO-BP	REGULATION_OF_T_CELL_DIFFERENTIATION	22.4	4.42e-23	32/353	146/17949	1.44e-24	6.34e-23	32	22.4	CCL19/CCR2/CD2/CD27/CD28/CD74/CD80/CD86/CRTAM/CTLA4/FGL2/FOXP3/HLA-DOA/HLA-DRA/HLA-DRB1/IL12RB1/IL2RA/IL7R/LILRB2/LILRB4/NCKAP1L/NLRP3/PTPRC/RUNX3/SASH3/TESPA1/VSIR/ZAP70/IFNG/IL15/IRF1/ZNF683
GO-BP	EXOCYTOSIS	22.3	4.74e-23	71/353	891/17949	1.56e-24	6.79e-23	71	22.3	ALOX5/ARHGAP9/ATP8B4/BIN2/BTK/C3AR1/CCL3/CCR1/CCR2/CD14/CD300A/CD33/CD53/CD84/CORO1A/COTL1/CTSB/CTSS/CYBB/DOCK2/FCER1G/FCGR2A/FCGR2B/FERMT3/FGL2/FGR/FPR1/GLIPR1/GMFG/GPR84/HCK/HK3/HVCN1/ITGAL/ITGAM/ITGAX/ITGB2/LAIR1/LAT2/LHFPL2/LILRB2/LILRB3/LYZ/MILR1/MNDA/NCKAP1L/NFAM1/PIK3CD/PIK3CG/PLEK/PLEKHO2/PRKCB/PTAFR/PTPRC/RAB8B/RAC2/RHOG/SELL/SIGLEC14/SIGLEC9/SIRPA/SRGN/STK10/STX11/TBC1D10C/TNFRSF1B/TYRO…
GO-BP	NEGATIVE_REGULATION_OF_LEUKOCYTE_PROLIFERATION	21.6	2.5e-22	26/353	88/17949	8.36e-24	3.59e-22	26	21.6	BTK/CD300A/CD80/CD86/CRTAM/CTLA4/FCGR2B/FOXP3/HAVCR2/HLA-DRB1/IL10/IL2RA/INPP5D/LILRB1/LILRB2/LILRB4/LST1/MNDA/PDCD1LG2/PLA2G2D/SPN/TNFAIP3/TYROBP/VSIG4/VSIR/CD274
GO-BP	REGULATION_OF_INNATE_IMMUNE_RESPONSE	20.9	1.3e-21	42/353	313/17949	4.39e-23	1.86e-21	42	20.9	CD209/CD226/CD96/CLEC10A/CLEC4A/CRTAM/FCER1G/FCGR2B/FGR/HAVCR2/HCK/ICAM3/IL18RAP/JAK2/LILRB1/MNDA/NCR3/NLRC3/NLRC4/PTPN22/PYHIN1/SAMHD1/SH2D1A/SLAMF6/SLAMF8/TASL/TLR4/TLR8/TNFAIP3/TYROBP/VAV1/VSIG4/AIM2/CCL5/GBP5/HLA-B/HLA-E/IFNG/IRF1/KLRD1/PSMB9/STAT1
GO-BP	LYMPHOCYTE_ACTIVATION_INVOLVED_IN_IMMUNE_RESPONSE	20.9	1.35e-21	34/353	189/17949	4.63e-23	1.94e-21	34	20.9	APBB1IP/CCL19/CD180/CD244/CD28/CD40/CD74/CD80/CD86/CORO1A/DOCK10/EOMES/FCER1G/FCGR2B/FGL2/FOXP3/GPR183/HAVCR2/HLA-DMB/HLA-DRA/HLA-DRB1/IL10/IL12RB1/ITGAL/LCP1/LILRB1/NLRP3/PTGER4/PTPRC/SLAMF6/SPN/TLR4/IFNG/ZNF683
GO-BP	POSITIVE_REGULATION_OF_HEMOPOIESIS	20.5	3.44e-21	31/353	154/17949	1.2e-22	4.93e-21	31	20.5	BTK/CCL19/CCR1/CD27/CD4/CD74/CD80/CD86/EVI2B/FOXP3/HCLS1/HLA-DRA/HLA-DRB1/IL10/IL12RB1/IL2RA/IL7R/INPP5D/LILRB2/LILRB4/NCKAP1L/NLRP3/PTPRC/RUNX3/SASH3/TESPA1/TYROBP/VSIR/ZAP70/IFNG/IL15
GO-BP	POSITIVE_REGULATION_OF_LYMPHOCYTE_DIFFERENTIATION	19.9	1.21e-20	26/353	101/17949	4.28e-22	1.74e-20	26	19.9	BTK/CCL19/CD27/CD74/CD80/CD86/FOXP3/HLA-DRA/HLA-DRB1/IL10/IL12RB1/IL2RA/IL7R/INPP5D/LILRB2/LILRB4/NCKAP1L/NLRP3/PTPRC/RUNX3/SASH3/TESPA1/VSIR/ZAP70/IFNG/IL15
GO-BP	MONONUCLEAR_CELL_MIGRATION	19.8	1.55e-20	33/353	189/17949	5.52e-22	2.22e-20	33	19.8	AIF1/ALOX5/C3AR1/CCL19/CCL3/CCR1/CCR2/CCR5/CD200R1/CMKLR1/CRTAM/CSF1R/CXCR3/DOCK8/FUT7/GPR183/ITGA4/ITGAL/ITGB7/JAML/PIK3CD/PIK3CG/PTPRO/SIRPA/SLAMF8/SPN/STK10/ZAP70/CCL4/CCL5/CXCL10/CXCL11/XCL2
GO-BP	POSITIVE_REGULATION_OF_LEUKOCYTE_MEDIATED_IMMUNITY	19.7	1.82e-20	28/353	125/17949	6.58e-22	2.61e-20	28	19.7	BTK/CD226/CD28/CD40/CLEC7A/CRTAM/FOXP3/HLA-DRA/HLA-DRB1/IL12RB1/IL18RAP/ITGAM/ITGB2/LTA/NCR3/NLRP3/PTAFR/PTPRC/SASH3/SCIMP/SH2D1A/SLAMF6/TYROBP/VAV1/B2M/HLA-B/HLA-E/KLRD1
GO-BP	RESPONSE_TO_BACTERIUM	19.6	2.44e-20	60/353	717/17949	8.93e-22	3.5e-20	60	19.6	CASP1/CCL3/CCR4/CCR5/CD14/CD180/CD4/CD40/CD6/CD80/CD86/CD96/CSF2RB/FCER1G/FCGR2B/FGR/FOXP3/GFI1/HAVCR2/HCK/HLA-DRB1/IL10/IL10RA/IL7R/IRF8/JAK2/LILRB1/LILRB2/LTA/LY86/LYZ/MPEG1/NLRC4/NLRP3/PDCD1LG2/PTAFR/PTGER4/PTPN22/RNASE6/SCIMP/SIRPA/SLAMF8/SPN/TLR1/TLR4/TNFAIP3/TNFRSF1B/TNFSF8/B2M/CCL5/CD274/CXCL10/CXCL11/CXCL9/FASLG/GBP2/GBP4/GZMA/HLA-B/HLA-E
GO-BP	POSITIVE_REGULATION_OF_ALPHA_BETA_T_CELL_ACTIVATION	19.5	3.38e-20	22/353	66/17949	1.25e-21	4.84e-20	22	19.5	CCL19/CCR2/CD28/CD3E/CD80/CD86/EBI3/FOXP3/HLA-DRA/HLA-DRB1/IL12RB1/LILRB4/NCKAP1L/NLRP3/PTPN22/PTPRC/RASAL3/RUNX3/SASH3/ZAP70/HLA-E/IFNG
GO-BP	RESPONSE_TO_MOLECULE_OF_BACTERIAL_ORIGIN	19.2	5.92e-20	42/353	346/17949	2.22e-21	8.49e-20	42	19.2	CASP1/CCL3/CCR5/CD14/CD180/CD40/CD6/CD80/CD86/CD96/CSF2RB/FCGR2B/FOXP3/GFI1/HAVCR2/HCK/IL10/IL10RA/IRF8/JAK2/LILRB1/LILRB2/LTA/LY86/NLRP3/PDCD1LG2/PTAFR/PTGER4/PTPN22/SCIMP/SIRPA/TLR1/TLR4/TNFAIP3/TNFRSF1B/B2M/CCL5/CD274/CXCL10/CXCL11/CXCL9/FASLG
GO-BP	REGULATION_OF_RESPONSE_TO_STRESS	19	9.07e-20	85/353	1414/17949	3.47e-21	1.3e-19	85	19	ALOX5/AOAH/BTK/CASP1/CCL19/CCL3/CCR2/CD200R1/CD209/CD226/CD27/CD28/CD74/CD96/CLEC10A/CLEC4A/CLEC7A/CRTAM/CST7/ETS1/FCER1G/FCGR2B/FGL2/FGR/FOXP3/FUT7/HAVCR2/HCK/HLA-DRB1/ICAM3/IL10/IL12RB1/IL16/IL18RAP/IL2RA/JAK2/LILRB1/LTA/MNDA/NCF1/NCR3/NLRC3/NLRC4/NLRP3/PIK3AP1/PIK3CG/PLA2G2D/PTGER4/PTPN22/PTPRC/PYHIN1/SAMHD1/SCIMP/SH2B3/SH2D1A/SIGLEC10/SIRPA/SLAMF1/SLAMF6/SLAMF8/SPI1/TASL/TLR4/TLR7/TLR8/TNFAIP…
GO-BP	REGULATION_OF_CELL_KILLING	19	9.07e-20	25/353	98/17949	3.49e-21	1.3e-19	25	19	CD226/CLEC7A/CRTAM/FCGR2B/HAVCR2/HLA-DRA/HLA-DRB1/IL12RB1/IL18RAP/IL7R/ITGAM/LILRB1/NCR3/P2RX7/PRF1/PTPRC/SH2D1A/SLAMF6/TYROBP/VAV1/B2M/HLA-B/HLA-E/IFNG/KLRD1
GO-BP	CELLULAR_RESPONSE_TO_BIOTIC_STIMULUS	18.9	1.32e-19	35/353	233/17949	5.13e-21	1.89e-19	35	18.9	BTK/CASP1/CCL3/CCR5/CD14/CD180/CD40/CD6/CD80/CD86/CLEC7A/FCGR2B/GFI1/HAVCR2/HCK/IL10/IRF8/LILRB1/LILRB2/LY86/NLRP3/PDCD1LG2/PTAFR/PTPN22/SCIMP/SIRPA/TLR1/TLR4/TNFAIP3/TNFRSF1B/CCL5/CD274/CXCL10/CXCL11/CXCL9
GO-BP	PHAGOCYTOSIS	18.8	1.55e-19	43/353	374/17949	6.08e-21	2.22e-19	43	18.8	AIF1/ARHGAP25/BIN2/CD14/CD247/CD300A/CD300LF/CD3G/CLEC7A/CORO1A/DOCK2/FCER1G/FCGR1A/FCGR2A/FCGR2B/FCGR3A/FGR/HCK/ICAM3/IL2RB/IL2RG/IRF8/ITGAL/ITGAM/ITGB2/MSR1/NCF2/NCF4/NCKAP1L/PTPRC/RAC2/RHOG/SIRPA/SIRPG/SLAMF1/TLR4/TYROBP/VAV1/WAS/WIPF1/IFNG/IL15/IL15RA
GO-BP	NEGATIVE_REGULATION_OF_LEUKOCYTE_CELL_CELL_ADHESION	18.5	2.92e-19	28/353	138/17949	1.16e-20	4.19e-19	28	18.5	CD300A/CD74/CD80/CD86/CRTAM/CTLA4/FCGR2B/FGL2/FOXP3/HAVCR2/HLA-DRB1/IL10/IL2RA/LAPTM5/LILRB1/LILRB2/LILRB4/PDCD1LG2/PLA2G2D/PTPN22/RUNX3/SPN/TIGIT/TNFAIP8L2/VSIG4/VSIR/CD274/IRF1
GO-BP	CELLULAR_RESPONSE_TO_MOLECULE_OF_BACTERIAL_ORIGIN	18.4	3.6e-19	33/353	209/17949	1.45e-20	5.17e-19	33	18.4	CASP1/CCL3/CCR5/CD14/CD180/CD40/CD6/CD80/CD86/FCGR2B/GFI1/HAVCR2/HCK/IL10/IRF8/LILRB1/LILRB2/LY86/NLRP3/PDCD1LG2/PTAFR/PTPN22/SCIMP/SIRPA/TLR1/TLR4/TNFAIP3/TNFRSF1B/CCL5/CD274/CXCL10/CXCL11/CXCL9
GO-BP	POSITIVE_REGULATION_OF_GENE_EXPRESSION	18.4	4.44e-19	72/353	1075/17949	1.81e-20	6.38e-19	72	18.4	AIF1/C3AR1/CASP1/CCL19/CCL3/CCR2/CD14/CD2/CD226/CD244/CD28/CD3E/CD4/CD40/CD6/CD74/CD80/CD86/CLEC7A/CRTAM/CSF1R/EBI3/ETS1/FCER1G/FGR/FOXP3/HAVCR2/HLA-DPA1/HLA-DPB1/IL10/IL12RB1/IL16/IL7R/IRF8/ITGAX/JAK2/LAPTM5/LILRB1/LILRB2/LTA/MNDA/NFAM1/NLRC4/NLRP3/P2RX7/PIK3CD/PTAFR/PTGER4/PTPN22/PTPRC/PYHIN1/SASH3/SCIMP/SLAMF6/SPN/TIGIT/TLR1/TLR4/TLR7/TLR8/TYROBP/VSIR/AIM2/B2M/CCL5/CD274/GBP5/HLA-E/IFNG/IL15/I…
GO-BP	TUMOR_NECROSIS_FACTOR_SUPERFAMILY_CYTOKINE_PRODUCTION	18.3	4.58e-19	30/353	167/17949	1.89e-20	6.57e-19	30	18.3	CCL19/CCL3/CCR2/CD14/CD2/CD33/CD86/CLEC4A/CLEC7A/FOXP3/HAVCR2/IL10/JAK2/LILRB1/NLRC3/PTAFR/PTPN22/PTPRC/SASH3/SIRPA/SLAMF1/SPN/TLR1/TLR4/TNFAIP3/TYROBP/VSIR/CD274/HLA-E/IFNG
GO-BP	POSITIVE_REGULATION_OF_INTERFERON_GAMMA_PRODUCTION	18.3	5.4e-19	21/353	65/17949	2.25e-20	7.75e-19	21	18.3	CCR2/CD14/CD2/CD226/CD244/CD3E/CLEC7A/CRTAM/EBI3/HAVCR2/HLA-DPA1/HLA-DPB1/IL12RB1/IRF8/LTA/PTPN22/SASH3/SLAMF6/TLR4/TLR7/TLR8
GO-BP	ALPHA_BETA_T_CELL_DIFFERENTIATION	18.1	8.64e-19	25/353	107/17949	3.64e-20	1.24e-18	25	18.1	CCL19/CD80/CD86/EOMES/FOXP3/FUT7/GPR183/HLA-DRA/HLA-DRB1/IL12RB1/ITK/LILRB4/NCKAP1L/NLRP3/PLA2G2D/PTGER4/RUNX3/SASH3/SLAMF6/SPN/TNFSF8/ZAP70/IFNG/IRF1/ZNF683
GO-BP	MYELOID_LEUKOCYTE_MIGRATION	17.9	1.13e-18	33/353	217/17949	4.83e-20	1.63e-18	33	17.9	AIF1/C3AR1/CCL19/CCL3/CCR1/CCR2/CD200R1/CD300A/CD74/CMKLR1/CSF1R/FCER1G/FUT7/ITGB2/JAML/NCKAP1L/P2RY12/PIK3CD/PIK3CG/PREX1/PTGER4/PTPRO/RAC2/RHOG/SIRPA/SLAMF8/VAV1/CCL4/CCL5/CXCL10/CXCL11/CXCL9/XCL2
GO-BP	CELL_MIGRATION	17.9	1.41e-18	89/353	1602/17949	6.08e-20	2.03e-18	89	17.9	ABI3/AIF1/ALOX5/BIN2/C3AR1/CCL19/CCL3/CCR1/CCR2/CCR4/CCR5/CCR8/CD2/CD200R1/CD244/CD300A/CD40/CD48/CD74/CD84/CLEC7A/CMKLR1/CORO1A/CRTAM/CSF1R/CXCR3/CXCR6/DOCK10/DOCK8/DOK2/ETS1/FCER1G/FERMT3/FGR/FUT7/GLIPR2/GPR183/GYPC/HCK/IL10/IL16/INPP5D/ITGA4/ITGAL/ITGAM/ITGAX/ITGB2/ITGB7/JAK2/JAML/LCK/LCP1/LPXN/NCKAP1L/NLRP3/P2RY12/PIK3CD/PIK3CG/PLEKHO1/PLXNC1/PREX1/PTAFR/PTGER4/PTPRC/PTPRO/RAC2/RHOG/SELL/SELP…
GO-BP	CELL_CHEMOTAXIS	17.7	1.85e-18	38/353	305/17949	8.06e-20	2.66e-18	38	17.7	AIF1/ALOX5/BIN2/C3AR1/CCL19/CCL3/CCR1/CCR2/CCR4/CCR5/CCR8/CD74/CMKLR1/CORO1A/CSF1R/CXCR3/CXCR6/FCER1G/GPR183/IL10/IL16/ITGB2/JAML/NCKAP1L/PIK3CD/PIK3CG/PREX1/PTPRO/RAC2/RHOG/SLAMF8/VAV1/CCL4/CCL5/CXCL10/CXCL11/CXCL9/XCL2
GO-BP	LEUKOCYTE_MEDIATED_CYTOTOXICITY	17.7	2.17e-18	25/353	111/17949	9.55e-20	3.12e-18	25	17.7	CD226/CORO1A/CRTAM/FCGR2B/HAVCR2/HLA-DRA/HLA-DRB1/IL12RB1/IL18RAP/IL7R/ITGAM/LILRB1/NCR3/PRF1/PTPRC/SH2D1A/SLAMF6/SLAMF7/TYROBP/VAV1/B2M/GZMB/HLA-B/HLA-E/KLRD1
GO-BP	LEUKOCYTE_CHEMOTAXIS	17.5	3.43e-18	33/353	225/17949	1.52e-19	4.93e-18	33	17.5	AIF1/ALOX5/C3AR1/CCL19/CCL3/CCR1/CCR2/CCR5/CD74/CMKLR1/CORO1A/CSF1R/CXCR3/FCER1G/GPR183/IL10/IL16/ITGB2/JAML/NCKAP1L/PIK3CD/PIK3CG/PREX1/PTPRO/RAC2/SLAMF8/VAV1/CCL4/CCL5/CXCL10/CXCL11/CXCL9/XCL2
GO-BP	CELL_POPULATION_PROLIFERATION	17.4	4.33e-18	99/353	1955/17949	1.94e-19	6.22e-18	99	17.4	AIF1/ALOX5/BTK/CCL19/CCR2/CD180/CD209/CD28/CD300A/CD33/CD3E/CD4/CD40/CD6/CD74/CD80/CD86/CLEC7A/CLECL1/CORO1A/CRTAM/CSF1R/CTLA4/DOCK2/DOCK8/EBI3/ETS1/FCGR2B/FOLR2/FOXP3/GPR183/HAVCR2/HCK/HCLS1/HLA-DMB/HLA-DPA1/HLA-DPB1/HLA-DRB1/IL10/IL12RB1/IL18RAP/IL2RA/IL7R/IL9R/INPP5D/ITGA4/ITGAX/JAK2/JAML/LILRB1/LILRB2/LILRB4/LST1/LTA/MAP4K1/MATK/MNDA/NCKAP1L/NLRC3/PDCD1LG2/PIK3CD/PIK3CG/PLA2G2D/PTAFR/PTPN22/P…
GO-BP	POSITIVE_REGULATION_OF_CELL_KILLING	17.2	6.04e-18	20/353	63/17949	2.74e-19	8.67e-18	20	17.2	CD226/CLEC7A/CRTAM/HLA-DRA/HLA-DRB1/IL12RB1/IL18RAP/ITGAM/NCR3/PRF1/PTPRC/SH2D1A/SLAMF6/TYROBP/VAV1/B2M/HLA-B/HLA-E/IFNG/KLRD1
GO-BP	POSITIVE_REGULATION_OF_DEFENSE_RESPONSE	17	1.05e-17	40/353	359/17949	4.82e-19	1.51e-17	40	17	BTK/CCL3/CCR2/CD209/CD226/CD28/CLEC10A/CLEC4A/CRTAM/ETS1/FCER1G/HAVCR2/HCK/ICAM3/IL16/IL18RAP/JAK2/LTA/MNDA/NCR3/NLRC4/PIK3CG/PTGER4/PYHIN1/SH2D1A/SLAMF6/TASL/TLR4/TLR7/TLR8/TYROBP/VAV1/AIM2/CCL5/GBP5/HLA-E/IFNG/IL15/KLRD1/PSMB9
GO-BP	NEGATIVE_REGULATION_OF_CELL_CELL_ADHESION	16.8	1.59e-17	30/353	189/17949	7.37e-19	2.29e-17	30	16.8	CD300A/CD74/CD80/CD86/CRTAM/CTLA4/FCGR2B/FGL2/FOXP3/HAVCR2/HLA-DRB1/IL10/IL2RA/JAK2/LAPTM5/LILRB1/LILRB2/LILRB4/PDCD1LG2/PLA2G2D/PTPN22/RUNX3/SH2B3/SPN/TIGIT/TNFAIP8L2/VSIG4/VSIR/CD274/IRF1
GO-BP	CELL_KILLING	16.6	2.51e-17	29/353	177/17949	1.17e-18	3.6e-17	29	16.6	CD226/CLEC7A/CORO1A/CRTAM/FCGR2B/HAVCR2/HLA-DRA/HLA-DRB1/IL12RB1/IL18RAP/IL7R/ITGAM/LILRB1/LYZ/NCR3/P2RX7/PRF1/PTPRC/SH2D1A/SLAMF6/SLAMF7/TYROBP/VAV1/B2M/GZMB/HLA-B/HLA-E/IFNG/KLRD1
GO-BP	T_CELL_ACTIVATION_INVOLVED_IN_IMMUNE_RESPONSE	16.5	3.11e-17	24/353	111/17949	1.47e-18	4.46e-17	24	16.5	APBB1IP/CCL19/CD74/CD80/CD86/EOMES/FCER1G/FCGR2B/FGL2/FOXP3/GPR183/HAVCR2/HLA-DMB/HLA-DRA/HLA-DRB1/IL12RB1/ITGAL/LCP1/LILRB1/NLRP3/PTGER4/SLAMF6/SPN/IFNG
GO-BP	NEGATIVE_REGULATION_OF_IMMUNE_RESPONSE	16.5	3.21e-17	27/353	150/17949	1.53e-18	4.61e-17	27	16.5	CCR2/CD300A/CD84/CD96/CTLA4/FCGR2B/FGL2/FOXP3/HAVCR2/HLA-DRB1/IL10/IL2RA/IL7R/INPP5D/LILRB1/LILRB4/NLRC3/PDCD1/PTPRC/SAMHD1/SAMSN1/SLAMF8/TNFAIP3/VSIG4/HLA-B/HLA-E/KLRD1
GO-BP	REGULATION_OF_LEUKOCYTE_MEDIATED_CYTOTOXICITY	16.3	4.47e-17	21/353	79/17949	2.15e-18	6.42e-17	21	16.3	CD226/CRTAM/FCGR2B/HAVCR2/HLA-DRA/HLA-DRB1/IL12RB1/IL18RAP/IL7R/ITGAM/LILRB1/NCR3/PTPRC/SH2D1A/SLAMF6/TYROBP/VAV1/B2M/HLA-B/HLA-E/KLRD1
GO-BP	ANTIGEN_PROCESSING_AND_PRESENTATION	16	9.61e-17	32/353	234/17949	4.67e-18	1.38e-16	32	16	CCL19/CD209/CD74/CD8A/CLEC4A/CTSS/CYBB/FCER1G/FCGR1A/FCGR1B/FCGR2B/FGL2/HLA-DMB/HLA-DOA/HLA-DPA1/HLA-DPB1/HLA-DQA1/HLA-DRA/HLA-DRB1/LILRB2/MARCHF1/NCF1/NCF2/NCF4/RAB33A/RAB8B/WAS/B2M/HLA-B/HLA-E/PSMB9/TAP1
GO-BP	SECRETION	15.9	1.17e-16	81/353	1464/17949	5.74e-18	1.68e-16	81	15.9	ALOX5/ARHGAP9/ATP8B4/BIN2/BTK/C3AR1/CCL3/CCR1/CCR2/CD14/CD300A/CD33/CD53/CD74/CD84/CORO1A/COTL1/CTSB/CTSS/CYBB/DOCK2/FCER1G/FCGR2A/FCGR2B/FERMT3/FGL2/FGR/FPR1/GLIPR1/GMFG/GPR84/HCK/HK3/HLA-DRB1/HVCN1/ITGAL/ITGAM/ITGAX/ITGB2/JAK2/LAIR1/LAT2/LHFPL2/LILRB1/LILRB2/LILRB3/LYZ/MILR1/MNDA/NCKAP1L/NFAM1/P2RY12/PIK3CD/PIK3CG/PLA2G2D/PLEK/PLEKHO2/PRKCB/PTAFR/PTPRC/RAB8B/RAC2/RHOG/SELL/SIGLEC14/SIGLEC9/SIRP…
GO-BP	REGULATION_OF_INFLAMMATORY_RESPONSE	15.9	1.32e-16	39/353	366/17949	6.54e-18	1.9e-16	39	15.9	ALOX5/AOAH/BTK/CASP1/CCL3/CCR2/CD200R1/CD28/CST7/ETS1/FCGR2B/FOXP3/FUT7/HCK/HLA-DRB1/IL10/IL16/IL2RA/JAK2/LTA/NLRC3/NLRP3/PIK3AP1/PIK3CG/PLA2G2D/PTGER4/PTPRC/SIGLEC10/SIRPA/SLAMF8/TLR4/TLR7/TNFAIP3/TNFAIP8L2/TNFRSF1B/CCL5/HLA-E/IFNG/IL15
GO-BP	POSITIVE_REGULATION_OF_CELL_POPULATION_PROLIFERATION	15.9	1.37e-16	63/353	941/17949	6.85e-18	1.97e-16	63	15.9	AIF1/CCL19/CCR2/CD209/CD28/CD3E/CD4/CD40/CD6/CD74/CD80/CD86/CLEC7A/CLECL1/CORO1A/CSF1R/EBI3/ETS1/FOLR2/FOXP3/GPR183/HAVCR2/HCK/HCLS1/HLA-DMB/HLA-DPA1/HLA-DPB1/IL10/IL12RB1/IL2RA/IL7R/ITGA4/ITGAX/JAK2/JAML/LILRB2/LTA/MATK/NCKAP1L/PDCD1LG2/PIK3CD/PTAFR/PTPN22/PTPRC/RAC2/RASAL3/RHOG/SASH3/SIRPG/SLAMF1/STAT5A/TLR4/TNFAIP3/TNFSF13B/ZAP70/CCL5/CD274/CXCL10/FASLG/HLA-E/IFNG/IL15/STAT1
GO-BP	GRANULOCYTE_MIGRATION	15.7	2.11e-16	26/353	147/17949	1.06e-17	3.02e-16	26	15.7	C3AR1/CCL19/CCL3/CD300A/CD74/CMKLR1/CSF1R/FCER1G/FUT7/ITGB2/JAML/NCKAP1L/PIK3CD/PIK3CG/PREX1/PTGER4/RAC2/RHOG/SLAMF8/VAV1/CCL4/CCL5/CXCL10/CXCL11/CXCL9/XCL2
GO-BP	NEGATIVE_REGULATION_OF_CELL_ADHESION	15.6	2.36e-16	35/353	295/17949	1.2e-17	3.39e-16	35	15.6	CD300A/CD74/CD80/CD86/CRTAM/CTLA4/FCGR2B/FGL2/FOXP3/HAVCR2/HLA-DRB1/IL10/IL2RA/JAK2/LAPTM5/LILRB1/LILRB2/LILRB4/LPXN/PDCD1LG2/PLA2G2D/PLXNC1/PTPN22/PTPRC/PTPRO/RUNX3/SH2B3/SPN/TIGIT/TNFAIP8L2/VSIG4/VSIR/CD274/GBP1/IRF1
GO-BP	T_CELL_MEDIATED_IMMUNITY	15.1	8.43e-16	22/353	102/17949	4.32e-17	1.21e-15	22	15.1	CCR2/CD8A/FCGR2B/FOXP3/FUT7/HLA-DRA/HLA-DRB1/IL12RB1/IL7R/LILRB1/LILRB4/NLRP3/PRF1/PTPRC/SASH3/TNFRSF1B/WAS/B2M/BTN3A3/HLA-B/HLA-E/KLRD1
GO-BP	NEGATIVE_REGULATION_OF_CYTOKINE_PRODUCTION	15	9.08e-16	38/353	367/17949	4.7e-17	1.3e-15	38	15	ABCD2/BTK/CD200R1/CD33/CD84/CD96/CLEC4A/CMKLR1/FCGR2B/FOXP3/HAVCR2/HLA-DRB1/IL10/INPP5D/LAPTM5/LILRB1/LILRB4/NCKAP1L/NLRC3/NLRP3/PDCD1LG2/PTGER4/PTPN22/PTPRC/SIRPA/SLAMF1/SRGN/TIGIT/TLR4/TLR8/TNFAIP3/TYROBP/VSIG4/VSIR/CD274/GBP1/IFNG/UBE2L6
GO-BP	POSITIVE_REGULATION_OF_RESPONSE_TO_BIOTIC_STIMULUS	14.9	1.31e-15	32/353	256/17949	6.85e-17	1.88e-15	32	14.9	CD180/CD209/CD226/CLEC10A/CLEC4A/CRTAM/FCER1G/HAVCR2/HCK/HLA-DRB1/ICAM3/IL18RAP/LY86/MNDA/NCR3/NLRC4/PYHIN1/SCIMP/SH2D1A/SLAMF6/TASL/TLR4/TLR8/TYROBP/VAV1/AIM2/CCL5/CD274/GBP5/HLA-E/KLRD1/PSMB9
GO-BP	LYMPHOCYTE_MIGRATION	14.9	1.4e-15	23/353	117/17949	7.35e-17	2e-15	23	14.9	AIF1/CCL19/CCL3/CCR2/CD200R1/CRTAM/CXCR3/DOCK8/FUT7/GPR183/ITGA4/ITGAL/ITGB7/PIK3CD/PIK3CG/SPN/STK10/ZAP70/CCL4/CCL5/CXCL10/CXCL11/XCL2
GO-BP	INTERLEUKIN_6_PRODUCTION	14.6	2.41e-15	26/353	162/17949	1.28e-16	3.46e-15	26	14.6	AIF1/CD200R1/CD74/CLEC7A/FOXP3/HAVCR2/IL10/IL16/INPP5D/LILRB2/LILRB4/NCKAP1L/NLRC3/PTAFR/PTPN22/SCIMP/SIRPA/SLAMF1/TLR1/TLR4/TLR7/TLR8/TNFAIP3/TYROBP/HLA-B/IFNG
GO-BP	NEGATIVE_REGULATION_OF_T_CELL_PROLIFERATION	14.2	6.76e-15	18/353	66/17949	3.65e-16	9.71e-15	18	14.2	CD80/CD86/CRTAM/CTLA4/FOXP3/HAVCR2/HLA-DRB1/IL10/IL2RA/LILRB1/LILRB2/LILRB4/PDCD1LG2/PLA2G2D/SPN/VSIG4/VSIR/CD274
GO-BP	T_CELL_MIGRATION	14.2	6.76e-15	18/353	66/17949	3.65e-16	9.71e-15	18	14.2	AIF1/CCL3/CCR2/CD200R1/CXCR3/DOCK8/GPR183/ITGA4/ITGAL/ITGB7/PIK3CD/PIK3CG/SPN/ZAP70/CCL5/CXCL10/CXCL11/XCL2
GO-BP	LOCOMOTION	14.1	7.21e-15	93/353	1975/17949	3.93e-16	1.04e-14	93	14.1	ABI3/AIF1/ALOX5/BIN2/C3AR1/CCL19/CCL3/CCR1/CCR2/CCR4/CCR5/CCR8/CD2/CD200R1/CD244/CD300A/CD40/CD48/CD74/CD84/CLEC7A/CMKLR1/CORO1A/CRTAM/CSF1R/CXCR3/CXCR6/DOCK10/DOCK2/DOCK8/DOK2/ETS1/FCER1G/FERMT3/FGR/FPR1/FPR3/FUT7/GLIPR2/GPR183/GYPC/HCK/IL10/IL16/INPP5D/ITGA4/ITGAL/ITGAM/ITGAX/ITGB2/ITGB7/JAK2/JAML/LCK/LCP1/LPXN/NCKAP1L/NLRP3/P2RY12/PIK3CD/PIK3CG/PLEKHO1/PLXNC1/PREX1/PTAFR/PTGER4/PTPRC/PTPRO/RAC…
GO-BP	INTERLEUKIN_1_PRODUCTION	14.1	7.48e-15	23/353	126/17949	4.11e-16	1.07e-14	23	14.1	CASP1/CCL19/CCL3/CD33/CLEC7A/HAVCR2/IL10/IL16/JAK2/LILRB4/MNDA/NLRC4/NLRP3/P2RX7/PYHIN1/SIRPA/TLR4/TLR8/TNFAIP3/TYROBP/AIM2/GBP5/IFNG
GO-BP	REGULATION_OF_T_CELL_MEDIATED_IMMUNITY	14	9.93e-15	19/353	78/17949	5.5e-16	1.42e-14	19	14	CCR2/FCGR2B/FOXP3/FUT7/HLA-DRA/HLA-DRB1/IL12RB1/IL7R/LILRB1/LILRB4/NLRP3/PTPRC/SASH3/TNFRSF1B/WAS/B2M/HLA-B/HLA-E/KLRD1
GO-BP	REGULATION_OF_LEUKOCYTE_MIGRATION	13.9	1.13e-14	28/353	205/17949	6.31e-16	1.62e-14	28	13.9	AIF1/C3AR1/CCL19/CCL3/CCR1/CCR2/CD200R1/CD300A/CD74/CMKLR1/CSF1R/CXCR3/DOCK8/FUT7/ITGA4/NCKAP1L/P2RY12/PTAFR/PTGER4/RAC2/RHOG/SLAMF8/SPN/STK10/CCL4/CCL5/CXCL10/XCL2
GO-BP	CD8_POSITIVE_ALPHA_BETA_T_CELL_ACTIVATION	13.8	1.47e-14	13/353	27/17949	8.27e-16	2.11e-14	13	13.8	CLEC4A/CRTAM/EOMES/LILRB1/LILRB4/NCKAP1L/PTPN22/RUNX3/TNFSF8/VSIR/CD274/HLA-E/IRF1
GO-BP	LYMPHOCYTE_COSTIMULATION	13.8	1.55e-14	17/353	59/17949	8.8e-16	2.22e-14	17	13.8	BTLA/CCL19/CD28/CD3E/CD5/CD80/CD86/CTLA4/ICOS/LCK/LILRB2/LILRB4/PDCD1/PDCD1LG2/TNFSF13B/VAV1/CD274
GO-BP	B_CELL_ACTIVATION	13.8	1.68e-14	34/353	319/17949	9.61e-16	2.41e-14	34	13.8	BTK/CD180/CD27/CD28/CD300A/CD40/CD74/CD86/CTLA4/DOCK10/FCGR2B/FOXP3/GPR183/IL10/IL7R/INPP5D/ITGA4/LAPTM5/LAT2/MNDA/NCKAP1L/NFAM1/PIK3CD/PRKCB/PTPRC/SAMSN1/SASH3/SLAMF8/TBC1D10C/TLR4/TNFAIP3/TNFSF13B/TYROBP/ZAP70
GO-BP	REGULATION_OF_PRODUCTION_OF_MOLECULAR_MEDIATOR_OF_IMMUNE_RESPONSE	13.7	1.94e-14	24/353	146/17949	1.12e-15	2.78e-14	24	13.7	BTK/CCR2/CD226/CD244/CD28/CD40/CD74/CD96/CLEC7A/FCGR2B/FOXP3/IL10/LAPTM5/LILRB1/LILRB4/NLRP3/PTPN22/PTPRC/SASH3/SCIMP/TLR4/TNFRSF1B/B2M/HLA-E
GO-BP	INTERLEUKIN_12_PRODUCTION	13.7	2.07e-14	17/353	60/17949	1.21e-15	2.98e-14	17	13.7	CCL19/CD40/CLEC7A/CMKLR1/IL10/IL16/IRF8/LAPTM5/LILRB1/SCIMP/SLAMF1/TIGIT/TLR4/TLR8/HLA-B/IFNG/IRF1
GO-BP	NEUTROPHIL_MIGRATION	13.4	4.06e-14	22/353	122/17949	2.38e-15	5.83e-14	22	13.4	C3AR1/CCL19/CCL3/CD74/FCER1G/FUT7/ITGB2/JAML/NCKAP1L/PIK3CD/PIK3CG/PREX1/RAC2/RHOG/SLAMF8/VAV1/CCL4/CCL5/CXCL10/CXCL11/CXCL9/XCL2
GO-BP	POSITIVE_REGULATION_OF_INTRACELLULAR_SIGNAL_TRANSDUCTION	13.4	4.15e-14	61/353	1005/17949	2.45e-15	5.96e-14	61	13.4	APOL3/CASP1/CCL19/CCL3/CCR1/CD14/CD27/CD28/CD3E/CD4/CD40/CD74/CD80/CD86/CLEC7A/CSF1R/FCGR2B/FGD2/FGR/FPR1/GLIPR2/GPR174/GPR18/GPR183/GPR65/HAVCR2/HCLS1/HCST/HLA-DRB1/ICOS/JAK2/LAPTM5/LCK/MAP4K1/NCF1/P2RY10/P2RY12/PIK3AP1/PIK3CD/PIK3CG/PIK3R5/PRKCB/PTPN22/PTPRC/PYHIN1/RAC2/RHOG/SCIMP/SLAMF1/SLC15A3/SPI1/TLR4/TLR7/TRAT1/VAV1/ZAP70/CCL4/CCL5/FASLG/UBD/XCL2
GO-BP	POSITIVE_REGULATION_OF_INTERLEUKIN_1_PRODUCTION	13.2	6.72e-14	17/353	64/17949	4e-15	9.64e-14	17	13.2	CASP1/CCL19/CCL3/CLEC7A/HAVCR2/IL16/JAK2/MNDA/NLRC4/NLRP3/P2RX7/PYHIN1/TLR4/TLR8/TYROBP/AIM2/IFNG
GO-BP	ALPHA_BETA_T_CELL_PROLIFERATION	13.2	6.78e-14	14/353	37/17949	4.07e-15	9.73e-14	14	13.2	CCR2/CD28/CD3E/DOCK2/EBI3/PTPN22/PTPRC/RASAL3/VSIR/ZAP70/CD274/HLA-E/IL15/IRF1
GO-BP	CD4_POSITIVE_ALPHA_BETA_T_CELL_ACTIVATION	13	9.3e-14	20/353	100/17949	5.62e-15	1.33e-13	20	13	CCL19/CD80/CD86/FOXP3/FUT7/GPR183/HLA-DRA/HLA-DRB1/IL12RB1/NCKAP1L/NLRP3/PLA2G2D/PTGER4/RUNX3/SASH3/SLAMF6/SPN/VSIR/CD274/IFNG
GO-BP	REGULATION_OF_ANTIGEN_RECEPTOR_MEDIATED_SIGNALING_PATHWAY	12.9	1.16e-13	17/353	66/17949	7.04e-15	1.66e-13	17	12.9	CD226/CD300A/FCGR2B/LAPTM5/LCK/LILRB4/LPXN/NFAM1/PRKCB/PTPN22/PTPRC/SH2D1A/SLA2/TESPA1/TRAT1/UBASH3A/GBP1
GO-BP	T_CELL_SELECTION	12.7	1.88e-13	15/353	48/17949	1.15e-14	2.69e-13	15	12.7	CD28/CD3D/CD3E/CD3G/CD4/CD74/DOCK2/FOXP3/IL12RB1/PTPRC/SLAMF6/SPN/THEMIS/ZAP70/IL15
GO-BP	INTERFERON_GAMMA_MEDIATED_SIGNALING_PATHWAY	12.7	1.91e-13	19/353	91/17949	1.18e-14	2.74e-13	19	12.7	FCGR1A/FCGR1B/HCK/HLA-DPA1/HLA-DPB1/HLA-DQA1/HLA-DRA/HLA-DRB1/IRF8/JAK2/PTAFR/B2M/GBP1/GBP2/HLA-B/HLA-E/IFNG/IRF1/STAT1
GO-BP	NEGATIVE_REGULATION_OF_MULTICELLULAR_ORGANISMAL_PROCESS	12.6	2.26e-13	63/353	1104/17949	1.41e-14	3.25e-13	63	12.6	ABCD2/ALOX5/BTK/C1QC/CCL3/CCR1/CCR2/CD200R1/CD33/CD74/CD84/CD96/CLEC4A/CMKLR1/CTLA4/FCGR2B/FGL2/FOXP3/HAVCR2/HLA-DRB1/IL10/INPP5D/JAK2/LAPTM5/LILRB1/LILRB3/LILRB4/MAFB/NCKAP1L/NLRC3/NLRP3/P2RX7/PDCD1LG2/PIK3CG/PTGER4/PTPN22/PTPRC/PTPRO/RUNX3/SH2B3/SIRPA/SLAMF1/SLAMF8/SRGN/TIFAB/TIGIT/TLR4/TLR8/TNFAIP3/TNFRSF1B/TYROBP/VSIG4/VSIR/B2M/CD274/CXCL10/FASLG/GBP1/IFNG/IL15/IRF1/STAT1/UBE2L6
GO-BP	REGULATION_OF_INTRACELLULAR_SIGNAL_TRANSDUCTION	12.6	2.57e-13	84/353	1783/17949	1.61e-14	3.69e-13	84	12.6	APOL3/ARHGAP15/ARHGAP25/ARHGAP30/ARHGAP9/ARHGEF6/CASP1/CCL19/CCL3/CCR1/CD14/CD27/CD28/CD300A/CD3E/CD4/CD40/CD74/CD80/CD86/CLEC7A/CMKLR1/CSF1R/CYTH4/FCGR2B/FGD2/FGR/FPR1/GLIPR2/GPR174/GPR18/GPR183/GPR65/HAVCR2/HCLS1/HCST/HLA-DRB1/ICOS/JAK2/LAPTM5/LCK/LILRB4/MAP4K1/NCF1/NLRC3/NLRP3/P2RX7/P2RY10/P2RY12/PIK3AP1/PIK3CD/PIK3CG/PIK3R5/PLEK/PREX1/PRKCB/PTPN22/PTPRC/PYHIN1/RAC2/RASAL3/RHOG/SCIMP/SH2B3/SIR…
GO-BP	CD4_POSITIVE_ALPHA_BETA_T_CELL_DIFFERENTIATION	12.5	2.95e-13	18/353	81/17949	1.86e-14	4.23e-13	18	12.5	CCL19/CD80/CD86/FOXP3/FUT7/GPR183/HLA-DRA/HLA-DRB1/IL12RB1/NCKAP1L/NLRP3/PLA2G2D/PTGER4/RUNX3/SASH3/SLAMF6/SPN/IFNG
GO-BP	NEGATIVE_REGULATION_OF_B_CELL_ACTIVATION	12.5	3.34e-13	13/353	33/17949	2.13e-14	4.79e-13	13	12.5	BTK/CD300A/CTLA4/FCGR2B/FOXP3/IL10/INPP5D/LAPTM5/MNDA/SAMSN1/TBC1D10C/TNFAIP3/TYROBP
GO-BP	REGULATION_OF_MULTICELLULAR_ORGANISMAL_DEVELOPMENT	12.4	3.7e-13	72/353	1397/17949	2.37e-14	5.3e-13	72	12.4	ALOX5/BTK/C1QC/C3AR1/CCL19/CCL3/CCR1/CCR2/CD2/CD27/CD28/CD4/CD40/CD74/CD80/CD86/CRTAM/CST7/CTLA4/CYBB/ETS1/EVI2B/FCGR2B/FGL2/FOXP3/HCLS1/HLA-DOA/HLA-DRA/HLA-DRB1/IL10/IL12RB1/IL2RA/IL7R/INPP5D/ITGAX/ITGB2/LILRB1/LILRB2/LILRB3/LILRB4/LTA/MAFB/NCKAP1L/NFAM1/NLRP3/P2RX7/PIK3CD/PLXNC1/PRKCB/PTPRC/RUNX3/SASH3/SLAMF8/SPI1/SRGN/TESPA1/TLR4/TNFAIP3/TNFRSF1B/TRPV2/TYROBP/VSIR/ZAP70/B2M/CXCL10/FASLG/HLA-B/…
GO-BP	NEGATIVE_REGULATION_OF_DEFENSE_RESPONSE	12.4	3.79e-13	28/353	236/17949	2.45e-14	5.43e-13	28	12.4	ALOX5/AOAH/CD200R1/CD96/CST7/FCGR2B/FGL2/FOXP3/HAVCR2/HLA-DRB1/IL10/IL2RA/LILRB1/NLRC3/NLRP3/PTGER4/PTPRC/SAMHD1/SIGLEC10/SIRPA/SLAMF8/TNFAIP3/TNFAIP8L2/TNFRSF1B/VSIG4/HLA-B/HLA-E/KLRD1
GO-BP	INTERLEUKIN_1_BETA_PRODUCTION	12.4	4.11e-13	20/353	108/17949	2.67e-14	5.89e-13	20	12.4	CASP1/CCL19/CCL3/CD33/CLEC7A/JAK2/LILRB4/MNDA/NLRC4/NLRP3/P2RX7/PYHIN1/SIRPA/TLR4/TLR8/TNFAIP3/TYROBP/AIM2/GBP5/IFNG
GO-BP	TAXIS	12.3	4.84e-13	46/353	644/17949	3.17e-14	6.95e-13	46	12.3	AIF1/ALOX5/BIN2/C3AR1/CCL19/CCL3/CCR1/CCR2/CCR4/CCR5/CCR8/CD74/CMKLR1/CORO1A/CSF1R/CXCR3/CXCR6/DOCK2/DOK2/FCER1G/FPR1/FPR3/GPR183/IL10/IL16/ITGB2/JAML/NCKAP1L/P2RY12/PIK3CD/PIK3CG/PLXNC1/PREX1/PTAFR/PTPRO/RAC2/RHOG/SLAMF8/SPN/VAV1/CCL4/CCL5/CXCL10/CXCL11/CXCL9/XCL2
GO-BP	REGULATION_OF_B_CELL_PROLIFERATION	12.3	4.87e-13	16/353	61/17949	3.25e-14	6.99e-13	16	12.3	BTK/CD300A/CD40/CD74/CTLA4/FCGR2B/GPR183/IL10/INPP5D/MNDA/NCKAP1L/PTPRC/SASH3/TLR4/TNFSF13B/TYROBP
GO-BP	INTERLEUKIN_2_PRODUCTION	12.3	4.87e-13	16/353	61/17949	3.25e-14	6.99e-13	16	12.3	CCR2/CD28/CD3E/CD4/CD80/CD86/CLEC7A/FOXP3/HAVCR2/LAPTM5/LILRB4/PTPRC/SASH3/TNFAIP3/VSIG4/GBP1
GO-BP	GRANULOCYTE_CHEMOTAXIS	12.3	4.87e-13	21/353	123/17949	3.26e-14	6.99e-13	21	12.3	C3AR1/CCL19/CCL3/CD74/CMKLR1/CSF1R/FCER1G/ITGB2/JAML/NCKAP1L/PIK3CD/PIK3CG/PREX1/RAC2/VAV1/CCL4/CCL5/CXCL10/CXCL11/CXCL9/XCL2
GO-BP	REGULATION_OF_B_CELL_ACTIVATION	12.3	5.18e-13	25/353	186/17949	3.49e-14	7.44e-13	25	12.3	BTK/CD27/CD28/CD300A/CD40/CD74/CTLA4/FCGR2B/FOXP3/GPR183/IL10/INPP5D/LAPTM5/MNDA/NCKAP1L/NFAM1/PTPRC/SAMSN1/SASH3/SLAMF8/TBC1D10C/TLR4/TNFAIP3/TNFSF13B/TYROBP
GO-BP	TOLERANCE_INDUCTION	12	9.41e-13	12/353	28/17949	6.38e-14	1.35e-12	12	12	CCR4/CD3E/FOXP3/HAVCR2/ICOS/IL2RA/LILRB2/LILRB4/TNFAIP3/CD274/HLA-B/HLA-E
GO-BP	REGULATORY_T_CELL_DIFFERENTIATION	11.9	1.19e-12	13/353	36/17949	8.12e-14	1.71e-12	13	11.9	CD28/CTLA4/FOXP3/FUT7/HLA-DRA/HLA-DRB1/IL2RA/LILRB2/LILRB4/PLA2G2D/VSIR/IFNG/IRF1
GO-BP	CELLULAR_DEFENSE_RESPONSE	11.9	1.19e-12	15/353	54/17949	8.18e-14	1.71e-12	15	11.9	CCR2/CCR5/CD300C/ITK/LILRB2/LSP1/MNDA/NCF1/NCF2/PRF1/SH2D1A/SPN/TRAT1/TYROBP/CXCL9
GO-BP	ANTIGEN_PROCESSING_AND_PRESENTATION_OF_PEPTIDE_ANTIGEN	11.9	1.35e-12	25/353	194/17949	9.32e-14	1.94e-12	25	11.9	CD209/CD74/CLEC4A/CTSS/CYBB/FCER1G/FCGR1A/FCGR1B/FCGR2B/HLA-DMB/HLA-DOA/HLA-DPA1/HLA-DPB1/HLA-DQA1/HLA-DRA/HLA-DRB1/MARCHF1/NCF1/NCF2/NCF4/B2M/HLA-B/HLA-E/PSMB9/TAP1
GO-BP	NEUTROPHIL_CHEMOTAXIS	11.8	1.53e-12	19/353	102/17949	1.07e-13	2.19e-12	19	11.8	C3AR1/CCL19/CCL3/CD74/FCER1G/ITGB2/JAML/NCKAP1L/PIK3CD/PIK3CG/PREX1/RAC2/VAV1/CCL4/CCL5/CXCL10/CXCL11/CXCL9/XCL2
GO-BP	MACROPHAGE_ACTIVATION	11.8	1.53e-12	19/353	102/17949	1.07e-13	2.19e-12	19	11.8	AIF1/C1QA/CCL3/CD74/CST7/FCGR2B/HAVCR2/IL10/ITGAM/ITGB2/JAK2/PTPRC/TLR1/TLR4/TLR7/TLR8/TYROBP/VSIG4/IFNG
GO-BP	POSITIVE_REGULATION_OF_TUMOR_NECROSIS_FACTOR_SUPERFAMILY_CYTOKINE_PRODUCTION	11.7	1.87e-12	18/353	90/17949	1.32e-13	2.68e-12	18	11.7	CCL19/CCL3/CCR2/CD14/CD2/CD86/CLEC7A/HAVCR2/JAK2/PTAFR/PTPRC/SASH3/SPN/TLR1/TLR4/TYROBP/HLA-E/IFNG
GO-BP	POSITIVE_REGULATION_OF_ADAPTIVE_IMMUNE_RESPONSE	11.7	2.18e-12	19/353	104/17949	1.55e-13	3.13e-12	19	11.7	BTK/CCR2/CD226/CD28/CD4/CD40/FOXP3/HLA-DRA/HLA-DRB1/IL12RB1/LTA/NLRP3/PTPRC/SASH3/TNFSF13B/B2M/CD274/HLA-B/HLA-E
GO-BP	NATURAL_KILLER_CELL_MEDIATED_IMMUNITY	11.6	2.26e-12	16/353	67/17949	1.62e-13	3.25e-12	16	11.6	CD226/CD96/CORO1A/CRTAM/HAVCR2/IL18RAP/LILRB1/NCR3/SH2D1A/SLAMF6/SLAMF7/VAV1/GZMB/HLA-B/HLA-E/KLRD1
GO-BP	POSITIVE_REGULATION_OF_SIGNALING	11.6	2.64e-12	80/353	1725/17949	1.9e-13	3.79e-12	80	11.6	APOL3/CASP1/CCL19/CCL3/CCR1/CCR2/CD14/CD180/CD226/CD27/CD28/CD300A/CD300LF/CD3E/CD4/CD40/CD74/CD80/CD86/CLEC7A/CSF1R/FCGR2B/FGD2/FGR/FPR1/GFI1/GLIPR2/GPR174/GPR18/GPR183/GPR65/HAVCR2/HCLS1/HCST/HLA-DRB1/ICOS/IL10/IL10RA/IL7R/JAK2/LAPTM5/LCK/LILRB2/LY86/MAP4K1/NCF1/NFAM1/P2RY10/P2RY12/PIK3AP1/PIK3CD/PIK3CG/PIK3R5/PRKCB/PTPN22/PTPRC/PYHIN1/RAB8B/RAC2/RHOG/SCIMP/SLAMF1/SLC15A3/SPI1/TASL/TESPA1/TLR1/…
GO-BP	CYTOKINE_PRODUCTION_INVOLVED_IN_IMMUNE_RESPONSE	11.5	3.32e-12	18/353	93/17949	2.4e-13	4.76e-12	18	11.5	BTK/CCR2/CD226/CD74/CD96/CLEC7A/FOXP3/IL10/LAPTM5/LILRB1/LILRB4/NLRP3/SASH3/SCIMP/TLR4/TNFRSF1B/B2M/HLA-E
GO-BP	MYELOID_LEUKOCYTE_DIFFERENTIATION	11.4	4.09e-12	25/353	204/17949	2.98e-13	5.87e-12	25	11.4	C1QC/CCL19/CCL3/CCR1/CD4/CD74/CSF1R/EVI2B/GAB3/GPR183/HCLS1/HLA-DRB1/INPP5D/LILRB1/LILRB3/LILRB4/MAFB/NRROS/PIK3CD/SPI1/TLR4/TYROBP/IFNG/IL15/UBD
GO-BP	POSITIVE_REGULATION_OF_ALPHA_BETA_T_CELL_DIFFERENTIATION	11.3	4.96e-12	14/353	49/17949	3.63e-13	7.11e-12	14	11.3	CCL19/CD80/CD86/FOXP3/HLA-DRA/HLA-DRB1/IL12RB1/LILRB4/NCKAP1L/NLRP3/RUNX3/SASH3/ZAP70/IFNG
GO-BP	B_CELL_PROLIFERATION	11.2	5.76e-12	18/353	96/17949	4.27e-13	8.26e-12	18	11.2	BTK/CD180/CD300A/CD40/CD74/CTLA4/FCGR2B/GPR183/IL10/IL7R/INPP5D/MNDA/NCKAP1L/PTPRC/SASH3/TLR4/TNFSF13B/TYROBP
GO-BP	RESPONSE_TO_CHEMOKINE	11.2	5.76e-12	18/353	96/17949	4.27e-13	8.26e-12	18	11.2	CCL19/CCL3/CCR1/CCR2/CCR4/CCR5/CCR8/CMKLR1/CXCR3/CXCR6/DOCK8/SH2B3/CCL4/CCL5/CXCL10/CXCL11/CXCL9/XCL2
GO-BP	MYELOID_CELL_DIFFERENTIATION	11.1	7.39e-12	35/353	419/17949	5.52e-13	1.06e-11	35	11.1	C1QC/CCL19/CCL3/CCR1/CD4/CD74/CSF1R/ETS1/EVI2B/FLI1/GAB3/GPR183/HCLS1/HLA-DRB1/IKZF1/INPP5D/IRF8/JAK2/LILRB1/LILRB3/LILRB4/MAFB/NCKAP1L/NRROS/PIK3CD/PRKCB/SH2B3/SPI1/TLR4/TYROBP/B2M/IFNG/IL15/STAT1/UBD
GO-BP	REGULATION_OF_CD8_POSITIVE_ALPHA_BETA_T_CELL_ACTIVATION	11.1	8.02e-12	10/353	19/17949	6.02e-13	1.15e-11	10	11.1	CRTAM/LILRB1/LILRB4/NCKAP1L/PTPN22/RUNX3/VSIR/CD274/HLA-E/IRF1
GO-BP	T_CELL_DIFFERENTIATION_INVOLVED_IN_IMMUNE_RESPONSE	11	9.02e-12	16/353	73/17949	6.81e-13	1.29e-11	16	11	CCL19/CD80/CD86/EOMES/FCER1G/FGL2/FOXP3/GPR183/HLA-DRA/HLA-DRB1/IL12RB1/NLRP3/PTGER4/SLAMF6/SPN/IFNG
GO-BP	NEGATIVE_REGULATION_OF_LEUKOCYTE_MEDIATED_IMMUNITY	10.8	1.58e-11	14/353	53/17949	1.2e-12	2.27e-11	14	10.8	CCR2/CD300A/CD84/CD96/FCGR2B/FOXP3/HAVCR2/IL7R/LILRB1/LILRB4/PTPRC/HLA-B/HLA-E/KLRD1
GO-BP	POSITIVE_REGULATION_OF_LEUKOCYTE_MIGRATION	10.7	2.08e-11	20/353	133/17949	1.59e-12	2.99e-11	20	10.7	AIF1/C3AR1/CCL19/CCL3/CCR1/CCR2/CD74/CMKLR1/CSF1R/DOCK8/ITGA4/NCKAP1L/P2RY12/PTAFR/RAC2/SPN/CCL4/CCL5/CXCL10/XCL2
GO-BP	REGULATION_OF_CYTOSOLIC_CALCIUM_ION_CONCENTRATION	10.6	2.26e-11	31/353	344/17949	1.74e-12	3.24e-11	31	10.6	C3AR1/CCL19/CCL3/CCR1/CCR2/CCR4/CCR5/CCR8/CD4/CD52/CMKLR1/CORO1A/CXCR3/CXCR6/FPR1/FPR3/GPR174/GPR18/GPR65/JAK2/LCK/P2RX7/P2RY10/PIK3CG/PTGER4/PTPRC/TRPV2/CXCL10/CXCL11/CXCL9/FASLG
GO-BP	POSITIVE_T_CELL_SELECTION	10.5	2.94e-11	12/353	36/17949	2.28e-12	4.22e-11	12	10.5	CD3D/CD3E/CD3G/CD74/DOCK2/FOXP3/IL12RB1/PTPRC/SLAMF6/SPN/THEMIS/ZAP70
GO-BP	REGULATION_OF_ALPHA_BETA_T_CELL_DIFFERENTIATION	10.5	3.33e-11	15/353	67/17949	2.59e-12	4.78e-11	15	10.5	CCL19/CD80/CD86/FOXP3/HLA-DRA/HLA-DRB1/IL12RB1/LILRB4/NCKAP1L/NLRP3/RUNX3/SASH3/ZAP70/IFNG/ZNF683
GO-BP	REGULATION_OF_PHAGOCYTOSIS	10.3	4.57e-11	17/353	94/17949	3.57e-12	6.55e-11	17	10.3	CD300A/CD300LF/CLEC7A/DOCK2/FCER1G/FCGR2B/FGR/HCK/IL2RB/IL2RG/NCKAP1L/PTPRC/SIRPA/SIRPG/IFNG/IL15/IL15RA
GO-BP	MICROGLIAL_CELL_ACTIVATION	10.3	5.17e-11	13/353	47/17949	4.07e-12	7.41e-11	13	10.3	AIF1/C1QA/CCL3/CST7/ITGAM/ITGB2/JAK2/PTPRC/TLR1/TLR7/TLR8/TYROBP/IFNG
GO-BP	TOLL_LIKE_RECEPTOR_SIGNALING_PATHWAY	10.2	5.68e-11	21/353	157/17949	4.5e-12	8.15e-11	21	10.2	BTK/CD14/CD300A/CD300LF/CD40/CTSB/CTSS/GFI1/HAVCR2/ITGAM/ITGB2/PIK3AP1/PTPN22/SCIMP/TASL/TLR1/TLR4/TLR7/TLR8/TNFAIP3/IRF1
GO-BP	NEGATIVE_REGULATION_OF_IMMUNE_EFFECTOR_PROCESS	10.2	6e-11	19/353	125/17949	4.78e-12	8.6e-11	19	10.2	CCR2/CD300A/CD84/CD96/FCGR2B/FGL2/FOXP3/HAVCR2/IL10/IL2RA/IL7R/LILRB1/LILRB4/PTPRC/SLAMF8/VSIG4/HLA-B/HLA-E/KLRD1
GO-BP	CELLULAR_EXTRAVASATION	10.2	6.4e-11	15/353	70/17949	5.13e-12	9.19e-11	15	10.2	CCR2/FUT7/ITGA4/ITGAL/ITGB2/ITGB7/JAML/PIK3CD/PIK3CG/PTAFR/PTGER4/SELL/SELPLG/SIRPA/SPN
GO-BP	REGULATION_OF_NATURAL_KILLER_CELL_MEDIATED_IMMUNITY	10.2	6.8e-11	13/353	48/17949	5.48e-12	9.76e-11	13	10.2	CD226/CD96/CRTAM/HAVCR2/IL18RAP/LILRB1/NCR3/SH2D1A/SLAMF6/VAV1/HLA-B/HLA-E/KLRD1
GO-BP	NATURAL_KILLER_CELL_ACTIVATION	10.1	8.37e-11	16/353	84/17949	6.78e-12	1.2e-10	16	10.1	CD2/CD244/CORO1A/FGR/HAVCR2/IL21R/ITGB2/NCR3/PIK3CD/PTPN22/PTPRC/SLAMF7/TYROBP/HLA-E/IL15/ZNF683
GO-BP	CALCIUM_MEDIATED_SIGNALING	9.99	1.03e-10	23/353	198/17949	8.36e-12	1.47e-10	23	9.99	BTK/CCL3/CCR1/CCR2/CCR4/CCR5/CCR8/CD3E/CD4/CMKLR1/CXCR3/CXCR6/LAT2/P2RX7/P2RY12/PLEK/PTPRC/SLA2/TBC1D10C/TRAT1/ZAP70/CCL4/GBP1
GO-BP	POSITIVE_REGULATION_OF_PRODUCTION_OF_MOLECULAR_MEDIATOR_OF_IMMUNE_RESPONSE	9.98	1.05e-10	17/353	99/17949	8.57e-12	1.5e-10	17	9.98	CD226/CD244/CD28/CD40/CD74/CLEC7A/IL10/LAPTM5/LILRB1/NLRP3/PTPN22/PTPRC/SASH3/SCIMP/TLR4/B2M/HLA-E
GO-BP	REGULATION_OF_T_CELL_RECEPTOR_SIGNALING_PATHWAY	9.94	1.15e-10	12/353	40/17949	9.47e-12	1.65e-10	12	9.94	CD226/CD300A/LAPTM5/LCK/LILRB4/PTPN22/SH2D1A/SLA2/TESPA1/TRAT1/UBASH3A/GBP1
GO-BP	INTERLEUKIN_10_PRODUCTION	9.82	1.5e-10	14/353	62/17949	1.24e-11	2.15e-10	14	9.82	CD28/CLEC7A/FCGR2B/FOXP3/HLA-DRB1/LILRB1/LILRB4/PDCD1LG2/SASH3/TIGIT/TLR4/TYROBP/VSIR/CD274
GO-BP	POSITIVE_REGULATION_OF_CD4_POSITIVE_ALPHA_BETA_T_CELL_DIFFERENTIATION	9.81	1.56e-10	11/353	32/17949	1.3e-11	2.24e-10	11	9.81	CCL19/CD80/CD86/FOXP3/HLA-DRA/HLA-DRB1/IL12RB1/NCKAP1L/NLRP3/SASH3/IFNG
GO-BP	NEGATIVE_REGULATION_OF_INTERFERON_GAMMA_PRODUCTION	9.8	1.57e-10	12/353	41/17949	1.32e-11	2.25e-10	12	9.8	CD96/FOXP3/HAVCR2/HLA-DRB1/IL10/LAPTM5/LILRB1/LILRB4/PDCD1LG2/TLR4/VSIR/CD274
GO-BP	LEUKOCYTE_APOPTOTIC_PROCESS	9.77	1.68e-10	17/353	102/17949	1.41e-11	2.41e-10	17	9.77	BTK/CCL19/CD27/CD3G/CD74/DOCK8/HCLS1/IL10/IL2RA/IL7R/LILRB1/PDCD1/PIK3CD/PLEKHO2/CCL5/CD274/FASLG
GO-BP	PRODUCTION_OF_MOLECULAR_MEDIATOR_OF_IMMUNE_RESPONSE	9.73	1.86e-10	27/353	285/17949	1.58e-11	2.67e-10	27	9.73	BTK/CCR2/CD226/CD244/CD28/CD40/CD74/CD86/CD96/CLEC7A/FCGR2B/FOXP3/HLA-DRB1/IL10/LAPTM5/LILRB1/LILRB4/NLRP3/PTPN22/PTPRC/SAMHD1/SASH3/SCIMP/TLR4/TNFRSF1B/B2M/HLA-E
GO-BP	INTERLEUKIN_4_PRODUCTION	9.65	2.25e-10	11/353	33/17949	1.92e-11	3.23e-10	11	9.65	CD28/CD3E/CD86/CLECL1/FCER1G/FOXP3/HAVCR2/HLA-DRB1/NLRP3/SASH3/HLA-E
GO-BP	HOMEOSTASIS_OF_NUMBER_OF_CELLS	9.52	3.03e-10	25/353	249/17949	2.59e-11	4.35e-10	25	9.52	CCR4/CD74/CORO1A/DOCK10/ETS1/FOXP3/GPR174/GPR183/HCLS1/IKZF1/IL2RA/IL7R/INPP5D/JAK2/MAFB/NCKAP1L/PIK3CD/SASH3/SH2B3/SIT1/SPI1/TNFAIP3/TNFSF13B/B2M/STAT1
GO-BP	POSITIVE_REGULATION_OF_LOCOMOTION	9.5	3.19e-10	39/353	585/17949	2.74e-11	4.57e-10	39	9.5	AIF1/C3AR1/CCL19/CCL3/CCR1/CCR2/CCR4/CD40/CD74/CLEC7A/CMKLR1/CORO1A/CSF1R/DOCK8/ETS1/FERMT3/FGR/GLIPR2/IL16/ITGA4/ITGAX/JAK2/NCKAP1L/P2RY12/PIK3CD/PIK3CG/PREX1/PTAFR/PTPRC/RAC2/SPN/STAT5A/VSIR/CCL4/CCL5/CD274/CXCL10/IFNG/XCL2
GO-BP	REGULATION_OF_CELL_DIFFERENTIATION	9.48	3.34e-10	72/353	1618/17949	2.89e-11	4.8e-10	72	9.48	ALOX5/BTK/C1QC/CCL19/CCL3/CCR1/CCR2/CD2/CD27/CD28/CD4/CD74/CD80/CD86/CLEC7A/CMKLR1/CRTAM/CTLA4/ETS1/EVI2B/FCGR2B/FGL2/FOXP3/GLIPR2/HCLS1/HLA-DOA/HLA-DRA/HLA-DRB1/IL10/IL12RB1/IL2RA/IL7R/INPP5D/JAK2/LILRB1/LILRB2/LILRB3/LILRB4/LTA/MAFB/MSR1/NCKAP1L/NFAM1/NLRP3/P2RY12/PLXNC1/PREX1/PRKCB/PTPRC/RUNX3/SASH3/SLAMF8/SPI1/TESPA1/TLR4/TNFRSF1B/TRPV2/TYROBP/VSIR/ZAP70/ZEB2/B2M/CXCL10/CXCL9/GBP1/HLA-B/IFNG/…
GO-BP	POSITIVE_REGULATION_OF_PHAGOCYTOSIS	9.36	4.37e-10	14/353	67/17949	3.82e-11	6.27e-10	14	9.36	CD300LF/CLEC7A/DOCK2/FCER1G/FCGR2B/IL2RB/IL2RG/NCKAP1L/PTPRC/SIRPA/SIRPG/IFNG/IL15/IL15RA
GO-BP	REGULATION_OF_CD4_POSITIVE_ALPHA_BETA_T_CELL_ACTIVATION	9.36	4.37e-10	14/353	67/17949	3.82e-11	6.27e-10	14	9.36	CCL19/CD80/CD86/FOXP3/HLA-DRA/HLA-DRB1/IL12RB1/NCKAP1L/NLRP3/RUNX3/SASH3/VSIR/CD274/IFNG
GO-BP	T_CELL_CHEMOTAXIS	9.26	5.44e-10	10/353	27/17949	4.78e-11	7.8e-10	10	9.26	CCL3/CCR2/CXCR3/GPR183/PIK3CD/PIK3CG/CCL5/CXCL10/CXCL11/XCL2
GO-BP	RESPIRATORY_BURST	9.19	6.39e-10	11/353	36/17949	5.64e-11	9.16e-10	11	9.19	CD52/CLEC7A/CYBB/HCK/NCF1/NCF2/NCF4/PIK3CD/PIK3CG/RAC2/SLAMF8
GO-BP	REGULATION_OF_MONONUCLEAR_CELL_MIGRATION	9.19	6.43e-10	17/353	111/17949	5.71e-11	9.23e-10	17	9.19	AIF1/C3AR1/CCL3/CCR1/CCR2/CD200R1/CMKLR1/CSF1R/DOCK8/ITGA4/SLAMF8/SPN/STK10/CCL4/CCL5/CXCL10/XCL2
GO-BP	NEGATIVE_REGULATION_OF_RESPONSE_TO_EXTERNAL_STIMULUS	9.19	6.46e-10	31/353	394/17949	5.76e-11	9.26e-10	31	9.19	AIF1/ALOX5/AOAH/CD200R1/CD96/CST7/FCGR2B/FGL2/FOXP3/HAVCR2/HLA-DRB1/IL10/IL2RA/LILRB1/NLRC3/NLRP3/PTGER4/PTPRC/PTPRO/SAMHD1/SH2B3/SIGLEC10/SIRPA/SLAMF8/TNFAIP3/TNFAIP8L2/TNFRSF1B/VSIG4/HLA-B/HLA-E/KLRD1
GO-BP	T_CELL_MEDIATED_CYTOTOXICITY	9.18	6.61e-10	12/353	46/17949	5.93e-11	9.49e-10	12	9.18	FCGR2B/HLA-DRA/HLA-DRB1/IL12RB1/IL7R/LILRB1/PRF1/PTPRC/B2M/HLA-B/HLA-E/KLRD1
GO-BP	POSITIVE_REGULATION_OF_HYDROLASE_ACTIVITY	9.1	7.95e-10	45/353	774/17949	7.17e-11	1.14e-09	45	9.1	ACAP1/ADAP2/AGAP2/ARHGAP15/ARHGAP25/ARHGAP30/ARHGAP9/ARHGEF6/CASP1/CCL19/CCL3/CD300A/CD33/CD40/CD86/CLEC7A/DOCK10/DOCK2/DOCK8/GPR65/ITK/JAK2/LAPTM5/LCK/NCKAP1L/NLRC4/NLRP3/P2RY12/PLEK/PREX1/PTAFR/PTPRC/RASAL3/RGS18/RHOG/TAGAP/TBC1D10C/VAV1/VSIR/AIM2/CCL4/CCL5/FASLG/IFNG/XCL2
GO-BP	POSITIVE_REGULATION_OF_ALPHA_BETA_T_CELL_PROLIFERATION	8.98	1.05e-09	9/353	21/17949	9.49e-11	1.5e-09	9	8.98	CCR2/CD28/CD3E/EBI3/PTPN22/PTPRC/RASAL3/ZAP70/HLA-E
GO-BP	CELLULAR_ION_HOMEOSTASIS	8.94	1.16e-09	41/353	668/17949	1.06e-10	1.67e-09	41	8.94	ATP6V1B2/C3AR1/CCL19/CCL3/CCR1/CCR2/CCR4/CCR5/CCR8/CD4/CD40/CD52/CMKLR1/CORO1A/CXCR3/CXCR6/FPR1/FPR3/GPR174/GPR18/GPR65/HVCN1/JAK2/LCK/P2RX7/P2RY10/PIK3CG/PRKCB/PTGER4/PTPRC/SLAMF8/SLC31A2/SLC9A9/TASL/TRPV2/CCL5/CXCL10/CXCL11/CXCL9/FASLG/IFNG
GO-BP	REGULATION_OF_T_CELL_MEDIATED_CYTOTOXICITY	8.92	1.19e-09	11/353	38/17949	1.09e-10	1.71e-09	11	8.92	FCGR2B/HLA-DRA/HLA-DRB1/IL12RB1/IL7R/LILRB1/PTPRC/B2M/HLA-B/HLA-E/KLRD1
GO-BP	DENDRITIC_CELL_MIGRATION	8.92	1.19e-09	10/353	29/17949	1.1e-10	1.71e-09	10	8.92	ALOX5/CCL19/CCR1/CCR2/CCR5/DOCK8/GPR183/PIK3CG/SLAMF8/CCL5
GO-BP	NEGATIVE_REGULATION_OF_TUMOR_NECROSIS_FACTOR_SUPERFAMILY_CYTOKINE_PRODUCTION	8.85	1.4e-09	14/353	73/17949	1.3e-10	2.01e-09	14	8.85	CD33/CLEC4A/FOXP3/HAVCR2/IL10/LILRB1/NLRC3/PTPN22/SIRPA/SLAMF1/TLR4/TNFAIP3/VSIR/CD274
GO-BP	POSITIVE_REGULATION_OF_CD4_POSITIVE_ALPHA_BETA_T_CELL_ACTIVATION	8.79	1.61e-09	11/353	39/17949	1.49e-10	2.31e-09	11	8.79	CCL19/CD80/CD86/FOXP3/HLA-DRA/HLA-DRB1/IL12RB1/NCKAP1L/NLRP3/SASH3/IFNG
GO-BP	PATTERN_RECOGNITION_RECEPTOR_SIGNALING_PATHWAY	8.79	1.63e-09	22/353	208/17949	1.52e-10	2.34e-09	22	8.79	BTK/CD14/CD300A/CD300LF/CD40/CTSB/CTSS/GFI1/HAVCR2/ITGAM/ITGB2/PIK3AP1/PTPN22/SCIMP/SLC15A3/TASL/TLR1/TLR4/TLR7/TLR8/TNFAIP3/IRF1
GO-BP	NEGATIVE_REGULATION_OF_ANTIGEN_RECEPTOR_MEDIATED_SIGNALING_PATHWAY	8.76	1.72e-09	10/353	30/17949	1.62e-10	2.47e-09	10	8.76	CD300A/FCGR2B/LAPTM5/LILRB4/LPXN/PTPN22/SH2D1A/SLA2/UBASH3A/GBP1
GO-BP	REGULATION_OF_CD4_POSITIVE_ALPHA_BETA_T_CELL_DIFFERENTIATION	8.63	2.35e-09	12/353	51/17949	2.22e-10	3.37e-09	12	8.63	CCL19/CD80/CD86/FOXP3/HLA-DRA/HLA-DRB1/IL12RB1/NCKAP1L/NLRP3/RUNX3/SASH3/IFNG
GO-BP	POSITIVE_REGULATION_OF_LEUKOCYTE_CHEMOTAXIS	8.55	2.82e-09	15/353	91/17949	2.68e-10	4.05e-09	15	8.55	AIF1/C3AR1/CCL19/CCL3/CCR1/CCR2/CD74/CMKLR1/CSF1R/NCKAP1L/RAC2/CCL4/CCL5/CXCL10/XCL2
GO-BP	POSITIVE_REGULATION_OF_CHEMOTAXIS	8.55	2.82e-09	18/353	139/17949	2.69e-10	4.05e-09	18	8.55	AIF1/C3AR1/CCL19/CCL3/CCR1/CCR2/CCR4/CD74/CMKLR1/CSF1R/IL16/NCKAP1L/P2RY12/RAC2/CCL4/CCL5/CXCL10/XCL2
GO-BP	REGULATION_OF_MYELOID_LEUKOCYTE_MEDIATED_IMMUNITY	8.53	2.96e-09	12/353	52/17949	2.83e-10	4.24e-09	12	8.53	BTK/CCR2/CD300A/CD84/FCGR2B/FGR/ITGAM/ITGB2/PTAFR/RAC2/TYROBP/HLA-E
GO-BP	DIVALENT_INORGANIC_CATION_HOMEOSTASIS	8.48	3.28e-09	34/353	499/17949	3.15e-10	4.7e-09	34	8.48	C3AR1/CCL19/CCL3/CCR1/CCR2/CCR4/CCR5/CCR8/CD4/CD40/CD52/CMKLR1/CORO1A/CXCR3/CXCR6/FPR1/FPR3/GPR174/GPR18/GPR65/JAK2/LCK/P2RX7/P2RY10/PIK3CG/PRKCB/PTGER4/PTPRC/TRPV2/CCL5/CXCL10/CXCL11/CXCL9/FASLG
GO-BP	NEGATIVE_REGULATION_OF_CELL_POPULATION_PROLIFERATION	8.46	3.44e-09	43/353	752/17949	3.32e-10	4.93e-09	43	8.46	AIF1/ALOX5/BTK/CD300A/CD33/CD80/CD86/CRTAM/CSF1R/CTLA4/ETS1/FCGR2B/FOXP3/HAVCR2/HLA-DRB1/IL10/IL2RA/INPP5D/JAK2/LILRB1/LILRB2/LILRB4/LST1/LTA/MNDA/NLRC3/PDCD1LG2/PLA2G2D/RUNX3/SH2B3/SIRPG/SPN/TNFAIP3/TYROBP/VSIG4/VSIR/B2M/CD274/IFNG/IL15/IRF1/STAT1/TNFRSF9
GO-BP	NEGATIVE_REGULATION_OF_INFLAMMATORY_RESPONSE	8.4	3.98e-09	19/353	160/17949	3.87e-10	5.72e-09	19	8.4	ALOX5/AOAH/CD200R1/CST7/FCGR2B/FOXP3/HLA-DRB1/IL10/IL2RA/NLRC3/NLRP3/PTGER4/PTPRC/SIGLEC10/SIRPA/SLAMF8/TNFAIP3/TNFAIP8L2/TNFRSF1B
GO-BP	POSITIVE_REGULATION_OF_INTERLEUKIN_4_PRODUCTION	8.39	4.11e-09	9/353	24/17949	4.01e-10	5.9e-09	9	8.39	CD28/CD3E/CD86/FCER1G/FOXP3/HAVCR2/NLRP3/SASH3/HLA-E
GO-BP	NEGATIVE_REGULATION_OF_INTERLEUKIN_6_PRODUCTION	8.37	4.31e-09	13/353	66/17949	4.22e-10	6.19e-09	13	8.37	CD200R1/FOXP3/HAVCR2/IL10/INPP5D/LILRB4/NCKAP1L/NLRC3/PTPN22/SIRPA/SLAMF1/TLR4/TNFAIP3
GO-BP	NEGATIVE_REGULATION_OF_B_CELL_PROLIFERATION	8.36	4.38e-09	8/353	17/17949	4.31e-10	6.28e-09	8	8.36	BTK/CD300A/CTLA4/FCGR2B/IL10/INPP5D/MNDA/TYROBP
GO-BP	REGULATION_OF_LEUKOCYTE_APOPTOTIC_PROCESS	8.33	4.73e-09	14/353	80/17949	4.68e-10	6.78e-09	14	8.33	BTK/CCL19/CD27/CD3G/CD74/DOCK8/HCLS1/IL10/IL7R/LILRB1/PDCD1/PIK3CD/CCL5/CD274
GO-BP	REGULATION_OF_TOLERANCE_INDUCTION	8.12	7.67e-09	8/353	18/17949	7.62e-10	1.1e-08	8	8.12	CD3E/FOXP3/HAVCR2/IL2RA/LILRB2/LILRB4/CD274/HLA-B
GO-BP	NEGATIVE_T_CELL_SELECTION	8.11	7.82e-09	7/353	12/17949	7.81e-10	1.12e-08	7	8.11	CD28/CD3E/CD74/DOCK2/PTPRC/THEMIS/ZAP70
GO-BP	NEGATIVE_REGULATION_OF_LYMPHOCYTE_MEDIATED_IMMUNITY	8.09	8.12e-09	11/353	45/17949	8.14e-10	1.16e-08	11	8.09	CD96/FCGR2B/FOXP3/HAVCR2/IL7R/LILRB1/LILRB4/PTPRC/HLA-B/HLA-E/KLRD1
GO-BP	POSITIVE_REGULATION_OF_NATURAL_KILLER_CELL_MEDIATED_CYTOTOXICITY	8.04	9.19e-09	9/353	26/17949	9.25e-10	1.32e-08	9	8.04	CD226/CRTAM/IL18RAP/NCR3/SH2D1A/SLAMF6/VAV1/HLA-E/KLRD1
GO-BP	LIPOPOLYSACCHARIDE_MEDIATED_SIGNALING_PATHWAY	7.96	1.09e-08	12/353	58/17949	1.1e-09	1.56e-08	12	7.96	CCL3/CD14/CD180/CD6/HCK/LY86/PTAFR/PTPN22/SCIMP/TLR4/TNFAIP3/CCL5
GO-BP	CELLULAR_HOMEOSTASIS	7.95	1.12e-08	48/353	937/17949	1.14e-09	1.6e-08	48	7.95	ATP6V1B2/C3AR1/CCL19/CCL3/CCR1/CCR2/CCR4/CCR5/CCR8/CD4/CD40/CD52/CMKLR1/CORO1A/CXCR3/CXCR6/CYBB/FPR1/FPR3/GPR174/GPR18/GPR65/HK3/HLA-DRB1/HVCN1/JAK2/LCK/NCF1/NCF2/NCF4/P2RX7/P2RY10/PIK3CG/PRKCB/PTGER4/PTPRC/RAC2/SLAMF8/SLC31A2/SLC9A9/TASL/TRPV2/CCL5/CXCL10/CXCL11/CXCL9/FASLG/IFNG
GO-BP	POSITIVE_REGULATION_OF_CELL_DIFFERENTIATION	7.95	1.13e-08	45/353	844/17949	1.15e-09	1.62e-08	45	7.95	BTK/CCL19/CCR1/CD27/CD4/CD74/CD80/CD86/CLEC7A/CMKLR1/ETS1/EVI2B/FOXP3/GLIPR2/HCLS1/HLA-DRA/HLA-DRB1/IL10/IL12RB1/IL2RA/IL7R/INPP5D/JAK2/LILRB2/LILRB4/LTA/MSR1/NCKAP1L/NLRP3/PLXNC1/PREX1/PTPRC/RUNX3/SASH3/TESPA1/TNFRSF1B/TRPV2/TYROBP/VSIR/ZAP70/ZEB2/CXCL9/IFNG/IL15/STAT1
GO-BP	REGULATION_OF_MYELOID_LEUKOCYTE_DIFFERENTIATION	7.88	1.32e-08	16/353	118/17949	1.35e-09	1.89e-08	16	7.88	C1QC/CCL3/CCR1/CD4/CD74/EVI2B/HCLS1/HLA-DRB1/INPP5D/LILRB1/LILRB3/LILRB4/MAFB/TLR4/TYROBP/IFNG
GO-BP	MAPK_CASCADE	7.86	1.38e-08	47/353	912/17949	1.43e-09	1.99e-08	47	7.86	ARHGEF6/CCL19/CCL3/CCR1/CCR5/CD27/CD300A/CD4/CD40/CD74/CLEC7A/CSF1R/CSF2RB/FCGR2B/FGD2/FPR1/GLIPR2/GPR183/HAVCR2/HLA-DRB1/IL2RA/IL2RB/IL2RG/JAK2/LAPTM5/LILRB4/MAP4K1/NCF1/P2RX7/PIK3CG/PIK3R5/PTGER4/PTPN22/PTPRC/RASAL3/SCIMP/SH2B3/SIRPA/SLAMF1/SPI1/TBC1D10C/TLR4/CCL4/CCL5/GBP1/PSMB9/XCL2
GO-BP	CD4_POSITIVE_CD25_POSITIVE_ALPHA_BETA_REGULATORY_T_CELL_DIFFERENTIATION	7.84	1.45e-08	6/353	8/17949	1.5e-09	2.08e-08	6	7.84	FOXP3/FUT7/HLA-DRA/HLA-DRB1/PLA2G2D/IFNG
GO-BP	REGULATION_OF_LEUKOCYTE_CHEMOTAXIS	7.83	1.47e-08	16/353	119/17949	1.53e-09	2.11e-08	16	7.83	AIF1/C3AR1/CCL19/CCL3/CCR1/CCR2/CD74/CMKLR1/CSF1R/NCKAP1L/RAC2/SLAMF8/CCL4/CCL5/CXCL10/XCL2
GO-BP	T_CELL_DIFFERENTIATION_IN_THYMUS	7.82	1.51e-08	13/353	73/17949	1.57e-09	2.16e-08	13	7.82	CD28/CD3D/CD3E/CD3G/CD74/DOCK2/FOXP3/IL7R/MAFB/PTPRC/TESPA1/ZAP70/B2M
GO-BP	POSITIVE_REGULATION_OF_LYMPHOCYTE_MIGRATION	7.8	1.58e-08	10/353	37/17949	1.66e-09	2.27e-08	10	7.8	AIF1/CCL3/CCR2/DOCK8/ITGA4/SPN/CCL4/CCL5/CXCL10/XCL2
GO-BP	MAST_CELL_ACTIVATION	7.8	1.58e-08	12/353	60/17949	1.67e-09	2.27e-08	12	7.8	BTK/CD226/CD300A/CD300LF/CD84/FGR/LAT2/LCP2/MILR1/PIK3CD/PIK3CG/RAC2
GO-BP	CELLULAR_RESPONSE_TO_OXYGEN_CONTAINING_COMPOUND	7.72	1.89e-08	55/353	1182/17949	2e-09	2.71e-08	55	7.72	ATP6V1B2/BTK/CASP1/CCL3/CCR5/CD14/CD180/CD40/CD6/CD80/CD86/CLEC7A/CYBB/ETS1/FCGR2B/FOLR2/FUT7/GFI1/GNG2/HAVCR2/HCK/HLA-DRB1/IL10/IL18RAP/IRF8/ITGA4/JAK2/LILRB1/LILRB2/LY86/MAP4K1/NCF1/NLRP3/P2RX7/P2RY12/PDCD1LG2/PIK3CG/PRKCB/PTAFR/PTGER4/PTPN22/RAB8B/SCIMP/SIRPA/SPI1/STAT5A/TLR4/TNFAIP3/TNFRSF1B/CCL5/CD274/CXCL10/CXCL11/CXCL9/IL15
GO-BP	POSITIVE_REGULATION_OF_DEVELOPMENTAL_PROCESS	7.72	1.91e-08	58/353	1284/17949	2.03e-09	2.75e-08	58	7.72	ALOX5/BTK/C3AR1/CCL19/CCR1/CD27/CD28/CD4/CD40/CD53/CD74/CD80/CD86/CLEC7A/CMKLR1/CYBB/ETS1/EVI2B/FOXP3/GLIPR2/HCLS1/HLA-DRA/HLA-DRB1/IL10/IL12RB1/IL2RA/IL7R/INPP5D/ITGAX/ITGB2/JAK2/LILRB2/LILRB4/LTA/MSR1/NCKAP1L/NLRP3/P2RX7/PIK3CD/PLXNC1/PREX1/PRKCB/PTPRC/RUNX3/SASH3/TESPA1/TNFRSF1B/TNFSF13B/TRPV2/TYROBP/VSIR/ZAP70/ZEB2/B2M/CXCL9/IFNG/IL15/STAT1
GO-BP	NEGATIVE_REGULATION_OF_HEMOPOIESIS	7.7	1.99e-08	15/353	105/17949	2.12e-09	2.85e-08	15	7.7	C1QC/CCL3/CD74/CTLA4/FCGR2B/FGL2/FOXP3/INPP5D/LILRB1/LILRB3/LILRB4/MAFB/RUNX3/TLR4/IRF1
GO-BP	POSITIVE_REGULATION_OF_MOLECULAR_FUNCTION	7.7	1.99e-08	71/353	1745/17949	2.13e-09	2.85e-08	71	7.7	ACAP1/ADAP2/AGAP2/ARHGAP15/ARHGAP25/ARHGAP30/ARHGAP9/ARHGEF6/BTK/CASP1/CCL19/CCL3/CCR2/CD300A/CD33/CD4/CD40/CD74/CD86/CLEC7A/CSF1R/CTSS/DOCK10/DOCK2/DOCK8/FCGR1A/FGD2/FGR/FPR1/GPR65/HCLS1/HLA-DRB1/IL10/IL18RAP/ITGAM/ITGB2/ITK/JAK2/LAPTM5/LCK/LCP2/MAP4K1/NCF1/NCKAP1L/NFAM1/NLRC4/NLRP3/P2RY12/PIK3CG/PIK3R5/PLEK/PREX1/PRKCB/PTAFR/PTPRC/PYHIN1/RASAL3/RGS18/RHOG/TAGAP/TBC1D10C/TLR4/VAV1/VSIR/AIM2/B2M/…
GO-BP	RESPONSE_TO_VIRUS	7.61	2.46e-08	27/353	358/17949	2.64e-09	3.52e-08	27	7.61	CCL19/CD40/FGL2/FGR/FOXP3/IL12RB1/IL2RA/LILRB1/PRF1/PTPN22/PTPRC/RNASE6/SAMHD1/TLR7/TLR8/TNFAIP3/AIM2/APOBEC3G/CCL4/CCL5/CXCL10/CXCL9/GBP1/IFNG/IL15/IRF1/STAT1
GO-BP	LYMPHOCYTE_CHEMOTAXIS	7.56	2.78e-08	12/353	63/17949	3.01e-09	3.98e-08	12	7.56	CCL19/CCL3/CCR2/CXCR3/GPR183/PIK3CD/PIK3CG/CCL4/CCL5/CXCL10/CXCL11/XCL2
GO-BP	REGULATION_OF_LYMPHOCYTE_MIGRATION	7.56	2.78e-08	12/353	63/17949	3.01e-09	3.98e-08	12	7.56	AIF1/CCL3/CCR2/CD200R1/DOCK8/ITGA4/SPN/STK10/CCL4/CCL5/CXCL10/XCL2
GO-BP	POSITIVE_REGULATION_OF_CATALYTIC_ACTIVITY	7.55	2.8e-08	61/353	1402/17949	3.05e-09	4.02e-08	61	7.55	ACAP1/ADAP2/AGAP2/ARHGAP15/ARHGAP25/ARHGAP30/ARHGAP9/ARHGEF6/CASP1/CCL19/CCL3/CD300A/CD33/CD4/CD40/CD74/CD86/CLEC7A/CSF1R/DOCK10/DOCK2/DOCK8/FCGR1A/FGD2/FGR/FPR1/GPR65/HLA-DRB1/ITGAM/ITGB2/ITK/JAK2/LAPTM5/LCK/LCP2/MAP4K1/NCF1/NCKAP1L/NLRC4/NLRP3/P2RY12/PIK3CG/PIK3R5/PLEK/PREX1/PTAFR/PTPRC/RASAL3/RGS18/RHOG/TAGAP/TBC1D10C/TLR4/VAV1/VSIR/AIM2/CCL4/CCL5/FASLG/IFNG/XCL2
GO-BP	T_CELL_TOLERANCE_INDUCTION	7.53	2.98e-08	7/353	14/17949	3.27e-09	4.27e-08	7	7.53	CD3E/FOXP3/ICOS/IL2RA/LILRB2/LILRB4/HLA-B
GO-BP	POSITIVE_THYMIC_T_CELL_SELECTION	7.53	2.98e-08	7/353	14/17949	3.27e-09	4.27e-08	7	7.53	CD3D/CD3E/CD3G/CD74/DOCK2/PTPRC/ZAP70
GO-BP	REGULATION_OF_CHEMOTAXIS	7.48	3.31e-08	21/353	224/17949	3.65e-09	4.75e-08	21	7.48	AIF1/C3AR1/CCL19/CCL3/CCR1/CCR2/CCR4/CD74/CMKLR1/CSF1R/GPR183/IL16/NCKAP1L/P2RY12/PTPRO/RAC2/SLAMF8/CCL4/CCL5/CXCL10/XCL2
GO-BP	POSITIVE_REGULATION_OF_INTERLEUKIN_12_PRODUCTION	7.46	3.45e-08	10/353	40/17949	3.83e-09	4.95e-08	10	7.46	CCL19/CD40/CLEC7A/IL16/IRF8/LAPTM5/SCIMP/TLR4/IFNG/IRF1
GO-BP	POSITIVE_REGULATION_OF_INTERLEUKIN_2_PRODUCTION	7.45	3.55e-08	9/353	30/17949	3.95e-09	5.1e-08	9	7.45	CCR2/CD28/CD3E/CD4/CD80/CD86/CLEC7A/PTPRC/SASH3
GO-BP	B_CELL_RECEPTOR_SIGNALING_PATHWAY	7.44	3.61e-08	16/353	127/17949	4.03e-09	5.18e-08	16	7.44	BTK/CD300A/CTLA4/FCGR2B/ITK/KLHL6/LAT2/LCK/LPXN/MNDA/NCKAP1L/NFAM1/PIK3CD/PRKCB/PTPN22/PTPRC
GO-BP	ION_HOMEOSTASIS	7.42	3.78e-08	42/353	787/17949	4.24e-09	5.43e-08	42	7.42	ATP6V1B2/C3AR1/CCL19/CCL3/CCR1/CCR2/CCR4/CCR5/CCR8/CD4/CD40/CD52/CMKLR1/CORO1A/CXCR3/CXCR6/FPR1/FPR3/GPR174/GPR18/GPR65/HVCN1/JAK2/LCK/P2RX7/P2RY10/PIK3CG/PRKCB/PTGER4/PTPRC/SLAMF8/SLC31A2/SLC9A9/TASL/TRPV2/B2M/CCL5/CXCL10/CXCL11/CXCL9/FASLG/IFNG
GO-BP	LEUKOCYTE_HOMEOSTASIS	7.42	3.84e-08	13/353	79/17949	4.33e-09	5.52e-08	13	7.42	CD74/CORO1A/DOCK10/FOXP3/GPR174/GPR183/IL2RA/NCKAP1L/PIK3CD/SH2B3/SIT1/TNFAIP3/TNFSF13B
GO-BP	T_HELPER_1_TYPE_IMMUNE_RESPONSE	7.36	4.4e-08	10/353	41/17949	4.97e-09	6.31e-08	10	7.36	CCL19/CCR2/CD80/EBI3/HAVCR2/HLA-DRB1/IL12RB1/IL18BP/SPN/TLR4
GO-BP	ANTIGEN_PROCESSING_AND_PRESENTATION_OF_EXOGENOUS_PEPTIDE_ANTIGEN_VIA_MHC_CLASS_I	7.35	4.47e-08	13/353	80/17949	5.08e-09	6.42e-08	13	7.35	CLEC4A/CYBB/FCER1G/FCGR1A/FCGR1B/NCF1/NCF2/NCF4/B2M/HLA-B/HLA-E/PSMB9/TAP1
GO-BP	CELLULAR_RESPONSE_TO_LIPID	7.35	4.48e-08	34/353	556/17949	5.11e-09	6.43e-08	34	7.35	CASP1/CCL3/CCR5/CD14/CD180/CD40/CD6/CD80/CD86/GFI1/HAVCR2/HCK/IL10/IRF8/JAK2/LILRB1/LILRB2/LY86/MAP4K1/NLRP3/PDCD1LG2/PTAFR/PTPN22/SCIMP/SIRPA/TLR4/TNFAIP3/TNFRSF1B/CCL5/CD274/CXCL10/CXCL11/CXCL9/IL15
GO-BP	APOPTOTIC_PROCESS	7.35	4.51e-08	75/353	1931/17949	5.2e-09	6.47e-08	75	7.35	AGAP2/ARHGEF6/BCL2A1/BTK/CASP1/CCL19/CCL3/CD14/CD2/CD27/CD28/CD3E/CD3G/CD40/CD5/CD74/CORO1A/CSF1R/CTLA4/CTSB/CXCR3/DOCK8/EVI2B/FGD2/GPR65/HCK/HCLS1/IL10/IL2RA/IL2RB/IL7R/INPP5D/ITGA4/ITGAM/ITGB2/JAK2/LCK/LILRB1/LTA/MNDA/NCF1/NCKAP1L/NLRC4/NLRP3/P2RX7/PDCD1/PIK3CD/PIK3CG/PLEKHO2/PREX1/PRF1/PRKCB/PTPRC/SPI1/SRGN/TLR4/TNFAIP3/TNFAIP8/TNFAIP8L2/TNFRSF1B/TYROBP/VAV1/AIM2/CCL5/CD274/CXCL10/FASLG/GZMA/G…
GO-BP	NEGATIVE_REGULATION_OF_LEUKOCYTE_MEDIATED_CYTOTOXICITY	7.35	4.51e-08	8/353	22/17949	5.2e-09	6.47e-08	8	7.35	FCGR2B/HAVCR2/IL7R/LILRB1/PTPRC/HLA-B/HLA-E/KLRD1
GO-BP	THYMIC_T_CELL_SELECTION	7.35	4.51e-08	8/353	22/17949	5.2e-09	6.47e-08	8	7.35	CD28/CD3D/CD3E/CD3G/CD74/DOCK2/PTPRC/ZAP70
GO-BP	POSITIVE_REGULATION_OF_CYTOKINE_PRODUCTION_INVOLVED_IN_IMMUNE_RESPONSE	7.34	4.58e-08	11/353	53/17949	5.31e-09	6.58e-08	11	7.34	CD226/CD74/CLEC7A/LAPTM5/LILRB1/NLRP3/SASH3/SCIMP/TLR4/B2M/HLA-E
GO-BP	POSITIVE_REGULATION_OF_NATURAL_KILLER_CELL_MEDIATED_IMMUNITY	7.33	4.71e-08	9/353	31/17949	5.47e-09	6.75e-08	9	7.33	CD226/CRTAM/IL18RAP/NCR3/SH2D1A/SLAMF6/VAV1/HLA-E/KLRD1
GO-BP	DENDRITIC_CELL_ANTIGEN_PROCESSING_AND_PRESENTATION	7.29	5.14e-08	7/353	15/17949	6.03e-09	7.38e-08	7	7.29	CCL19/CD74/CLEC4A/FCGR2B/FGL2/HLA-DRA/HLA-DRB1
GO-BP	PEPTIDYL_TYROSINE_MODIFICATION	7.29	5.14e-08	27/353	372/17949	6.03e-09	7.38e-08	27	7.29	BTK/CD300A/CD3E/CD4/CD40/CD74/CD80/CLEC7A/CSF1R/FCGR1A/FGR/HCK/HCLS1/ITGB2/ITK/JAK2/LCK/LILRB4/MATK/NCF1/PTPRC/SAMSN1/SH2B3/ZAP70/CCL5/IFNG/IL15
GO-BP	METAL_ION_HOMEOSTASIS	7.27	5.34e-08	37/353	647/17949	6.28e-09	7.65e-08	37	7.27	C3AR1/CCL19/CCL3/CCR1/CCR2/CCR4/CCR5/CCR8/CD4/CD40/CD52/CMKLR1/CORO1A/CXCR3/CXCR6/FPR1/FPR3/GPR174/GPR18/GPR65/JAK2/LCK/P2RX7/P2RY10/PIK3CG/PRKCB/PTGER4/PTPRC/SLC31A2/TRPV2/B2M/CCL5/CXCL10/CXCL11/CXCL9/FASLG/IFNG
GO-BP	RESPONSE_TO_LIPID	7.2	6.31e-08	44/353	865/17949	7.47e-09	9.06e-08	44	7.2	CASP1/CCL3/CCR5/CD14/CD180/CD4/CD40/CD6/CD80/CD86/CD96/CSF2RB/CYBB/ETS1/FOXP3/GFI1/HAVCR2/HCK/IL10/IL10RA/IRF8/JAK2/LILRB1/LILRB2/LTA/LY86/MAP4K1/NLRP3/PDCD1LG2/PTAFR/PTGER4/PTPN22/SCIMP/SIRPA/TLR4/TNFAIP3/TNFRSF1B/CCL5/CD274/CXCL10/CXCL11/CXCL9/FASLG/IL15
GO-BP	REGULATION_OF_INFLAMMATORY_RESPONSE_TO_ANTIGENIC_STIMULUS	7.2	6.31e-08	9/353	32/17949	7.48e-09	9.06e-08	9	7.2	BTK/CD28/FCGR2B/FUT7/HLA-DRB1/IL10/LTA/PLA2G2D/HLA-E
GO-BP	NEGATIVE_REGULATION_OF_INTERLEUKIN_10_PRODUCTION	7.18	6.58e-08	8/353	23/17949	7.84e-09	9.45e-08	8	7.18	FCGR2B/FOXP3/LILRB1/LILRB4/PDCD1LG2/TYROBP/VSIR/CD274
GO-BP	HOMEOSTATIC_PROCESS	7.18	6.59e-08	74/353	1912/17949	7.87e-09	9.45e-08	74	7.18	ALOX5/ATP6V1B2/C3AR1/CCL19/CCL3/CCR1/CCR2/CCR4/CCR5/CCR8/CD4/CD40/CD52/CD74/CMKLR1/CORO1A/CSF1R/CXCR3/CXCR6/CYBB/DOCK10/ETS1/FOXP3/FPR1/FPR3/GPR174/GPR18/GPR183/GPR65/HCLS1/HK3/HLA-DRB1/HVCN1/IKZF1/IL2RA/IL7R/INPP5D/JAK2/LCK/LYZ/MAFB/NCF1/NCF2/NCF4/NCKAP1L/P2RX7/P2RY10/PIK3CD/PIK3CG/PRKCB/PTGER4/PTPRC/RAC2/SASH3/SH2B3/SIT1/SLAMF8/SLC31A2/SLC9A9/SPI1/TASL/TLR4/TNFAIP3/TNFSF13B/TRPV2/B2M/CCL5/CXCL1…
GO-BP	REGULATION_OF_MYELOID_CELL_DIFFERENTIATION	7.13	7.48e-08	22/353	258/17949	8.97e-09	1.07e-07	22	7.13	C1QC/CCL3/CCR1/CD4/CD74/ETS1/EVI2B/HCLS1/HLA-DRB1/INPP5D/LILRB1/LILRB3/LILRB4/MAFB/NCKAP1L/PRKCB/SPI1/TLR4/TYROBP/B2M/IFNG/STAT1
GO-BP	REGULATION_OF_CELLULAR_COMPONENT_MOVEMENT	7.1	7.86e-08	51/353	1100/17949	9.47e-09	1.13e-07	51	7.1	ABI3/AIF1/C3AR1/CCL19/CCL3/CCR1/CCR2/CD200R1/CD300A/CD40/CD74/CLEC7A/CMKLR1/CORO1A/CSF1R/CXCR3/DOCK10/DOCK8/ETS1/FERMT3/FGR/FUT7/GLIPR2/GPR183/ITGA4/ITGAX/JAK2/NCKAP1L/P2RY12/PIK3CD/PIK3CG/PLXNC1/PREX1/PTAFR/PTGER4/PTPRC/PTPRO/RAC2/RHOG/SLAMF8/SPN/STAT5A/STK10/VSIR/WAS/CCL4/CCL5/CD274/CXCL10/IFNG/XCL2
GO-BP	SECOND_MESSENGER_MEDIATED_SIGNALING	7.09	8.05e-08	24/353	306/17949	9.73e-09	1.15e-07	24	7.09	BTK/CCL3/CCR1/CCR2/CCR4/CCR5/CCR8/CD3E/CD4/CMKLR1/CXCR3/CXCR6/FPR1/LAT2/P2RX7/P2RY12/PLEK/PTPRC/SLA2/TBC1D10C/TRAT1/ZAP70/CCL4/GBP1
GO-BP	DEFENSE_RESPONSE_TO_VIRUS	7.07	8.52e-08	22/353	260/17949	1.03e-08	1.22e-07	22	7.07	CD40/FGL2/IL12RB1/IL2RA/LILRB1/PRF1/PTPN22/PTPRC/RNASE6/SAMHD1/TLR7/TLR8/TNFAIP3/AIM2/APOBEC3G/CXCL10/CXCL9/GBP1/IFNG/IL15/IRF1/STAT1
GO-BP	POSITIVE_REGULATION_OF_REGULATORY_T_CELL_DIFFERENTIATION	7.06	8.65e-08	7/353	16/17949	1.05e-08	1.24e-07	7	7.06	FOXP3/HLA-DRA/HLA-DRB1/LILRB2/LILRB4/VSIR/IFNG
GO-BP	FC_RECEPTOR_SIGNALING_PATHWAY	7.06	8.81e-08	21/353	238/17949	1.08e-08	1.26e-07	21	7.06	BTK/CD200R1/CD247/CD3G/FCER1G/FCGR1A/FCGR1B/FCGR2A/FCGR2B/FCGR3A/FGR/HCK/ITK/LAT2/LCP2/NCKAP1L/PTPRC/VAV1/WAS/WIPF1/PSMB9
GO-BP	T_CELL_ACTIVATION_VIA_T_CELL_RECEPTOR_CONTACT_WITH_ANTIGEN_BOUND_TO_MHC_MOLECULE_ON_ANTIGEN_PRESENTING_CELL	7.05	8.88e-08	6/353	10/17949	1.09e-08	1.27e-07	6	7.05	APBB1IP/FGL2/HAVCR2/HLA-DMB/ITGAL/LILRB1
GO-BP	DENDRITIC_CELL_CHEMOTAXIS	7.03	9.38e-08	8/353	24/17949	1.16e-08	1.35e-07	8	7.03	CCL19/CCR1/CCR2/CCR5/GPR183/PIK3CG/SLAMF8/CCL5
GO-BP	LYMPHOCYTE_APOPTOTIC_PROCESS	6.99	1.02e-07	12/353	71/17949	1.26e-08	1.46e-07	12	6.99	BTK/CD27/CD3G/CD74/DOCK8/IL10/IL2RA/IL7R/PDCD1/CCL5/CD274/FASLG
GO-BP	POSITIVE_REGULATION_OF_INTERLEUKIN_6_PRODUCTION	6.99	1.02e-07	13/353	86/17949	1.26e-08	1.46e-07	13	6.99	AIF1/CD74/CLEC7A/IL16/LILRB2/PTAFR/SCIMP/TLR1/TLR4/TLR7/TLR8/TYROBP/IFNG
GO-BP	B_CELL_MEDIATED_IMMUNITY	6.96	1.09e-07	20/353	219/17949	1.35e-08	1.56e-07	20	6.96	BTK/C1QA/C1QB/C1QC/CD226/CD27/CD28/CD40/CD74/FCER1G/FCGR2B/FOXP3/HLA-DRB1/IL10/INPP5D/LTA/PTPRC/SLA2/TLR8/HLA-E
GO-BP	MACROPHAGE_DIFFERENTIATION	6.78	1.65e-07	10/353	47/17949	2.07e-08	2.37e-07	10	6.78	C1QC/CD4/CSF1R/GAB3/HCLS1/HLA-DRB1/NRROS/SPI1/IFNG/IL15
GO-BP	HETEROTYPIC_CELL_CELL_ADHESION	6.77	1.68e-07	11/353	60/17949	2.11e-08	2.41e-07	11	6.77	CD2/CD200R1/IL10/ITGA4/ITGAX/ITGB2/ITGB7/LCK/LILRB2/PTPRC/SIRPA
GO-BP	NEGATIVE_REGULATION_OF_CELL_KILLING	6.73	1.88e-07	8/353	26/17949	2.37e-08	2.7e-07	8	6.73	FCGR2B/HAVCR2/IL7R/LILRB1/PTPRC/HLA-B/HLA-E/KLRD1
GO-BP	POSITIVE_REGULATION_OF_CELL_DEATH	6.7	1.99e-07	36/353	652/17949	2.51e-08	2.85e-07	36	6.7	ARHGEF6/C1QA/CCL3/CD40/CLEC7A/CTLA4/FCGR2B/FGD2/IL10/INPP5D/ITGA4/ITGAM/ITGB2/JAK2/LAPTM5/LCK/LILRB1/LTA/MNDA/NLRC4/PDCD1/PIK3CD/PREX1/PRF1/PTPRC/TLR4/TNFAIP8/TNFRSF1B/TYROBP/VAV1/CCL5/CD274/FASLG/GZMA/IFNG/UBD
GO-BP	INFLAMMATORY_RESPONSE_TO_ANTIGENIC_STIMULUS	6.62	2.38e-07	11/353	62/17949	3.02e-08	3.42e-07	11	6.62	BTK/CD28/CD6/FCGR2B/FUT7/HLA-DRB1/IL10/IL2RA/LTA/PLA2G2D/HLA-E
GO-BP	POSITIVE_REGULATION_OF_MONONUCLEAR_CELL_MIGRATION	6.55	2.83e-07	11/353	63/17949	3.6e-08	4.06e-07	11	6.55	AIF1/CCL3/CCR1/CCR2/DOCK8/ITGA4/SPN/CCL4/CCL5/CXCL10/XCL2
GO-BP	TYPE_I_INTERFERON_PRODUCTION	6.53	2.92e-07	15/353	129/17949	3.72e-08	4.18e-07	15	6.53	CD14/HAVCR2/IL10/IRF8/LILRB1/NLRC3/PTPN22/SIRPA/TLR4/TLR7/TLR8/TNFAIP3/IRF1/STAT1/UBE2L6
GO-BP	POSITIVE_REGULATION_OF_TRANSPORT	6.52	2.99e-07	43/353	882/17949	3.83e-08	4.29e-07	43	6.52	CCL19/CCL3/CCR1/CCR2/CD14/CD300LF/CD33/CD4/CLEC7A/CTSS/DOCK2/FCER1G/FCGR2B/FGR/HCLS1/HLA-DRB1/IL2RB/IL2RG/ITGAM/ITGB2/JAK2/NCKAP1L/P2RX7/P2RY12/PTAFR/PTPRC/RAB8B/RAC2/SIRPA/SIRPG/TLR4/TRPV2/B2M/CCL4/CCL5/CXCL10/CXCL11/CXCL9/FASLG/GZMB/IFNG/IL15/IL15RA
GO-BP	RESPONSE_TO_OXYGEN_CONTAINING_COMPOUND	6.46	3.49e-07	65/353	1654/17949	4.49e-08	5.01e-07	65	6.46	ATP6V1B2/BTK/CASP1/CCL19/CCL3/CCR5/CD14/CD180/CD27/CD4/CD40/CD6/CD80/CD86/CD96/CLEC7A/CSF2RB/CYBB/ETS1/FCGR2B/FOLR2/FOXP3/FUT7/GFI1/GNG2/HAVCR2/HCK/HLA-DRB1/IL10/IL10RA/IL18RAP/IRF8/ITGA4/JAK2/LILRB1/LILRB2/LTA/LY86/MAP4K1/NCF1/NLRP3/P2RX7/P2RY12/PDCD1LG2/PIK3CG/PRKCB/PTAFR/PTGER4/PTPN22/RAB8B/SCIMP/SIRPA/SPI1/STAT5A/TLR4/TNFAIP3/TNFRSF1B/CCL5/CD274/CXCL10/CXCL11/CXCL9/FASLG/IL15/STAT1
GO-BP	NEGATIVE_REGULATION_OF_INTERLEUKIN_2_PRODUCTION	6.45	3.53e-07	8/353	28/17949	4.56e-08	5.07e-07	8	6.45	FOXP3/HAVCR2/LAPTM5/LILRB4/PTPRC/TNFAIP3/VSIG4/GBP1
GO-BP	TOLL_LIKE_RECEPTOR_7_SIGNALING_PATHWAY	6.45	3.58e-07	6/353	12/17949	4.64e-08	5.14e-07	6	6.45	HAVCR2/PIK3AP1/PTPN22/SCIMP/TASL/TLR7
GO-BP	NEGATIVE_REGULATION_OF_INNATE_IMMUNE_RESPONSE	6.41	3.88e-07	11/353	65/17949	5.05e-08	5.57e-07	11	6.41	CD96/HAVCR2/LILRB1/NLRC3/SAMHD1/SLAMF8/TNFAIP3/VSIG4/HLA-B/HLA-E/KLRD1
GO-BP	POSITIVE_REGULATION_OF_INFLAMMATORY_RESPONSE	6.36	4.32e-07	15/353	133/17949	5.63e-08	6.19e-07	15	6.36	BTK/CCL3/CCR2/CD28/ETS1/IL16/JAK2/LTA/PIK3CG/PTGER4/TLR4/TLR7/HLA-E/IFNG/IL15
GO-BP	POSITIVE_REGULATION_OF_T_CELL_MEDIATED_IMMUNITY	6.35	4.42e-07	10/353	52/17949	5.79e-08	6.34e-07	10	6.35	FOXP3/HLA-DRA/HLA-DRB1/IL12RB1/NLRP3/PTPRC/SASH3/B2M/HLA-B/HLA-E
GO-BP	REGULATION_OF_MAPK_CASCADE	6.32	4.8e-07	37/353	707/17949	6.31e-08	6.89e-07	37	6.32	CCL19/CCL3/CCR1/CD27/CD300A/CD4/CD40/CD74/CLEC7A/CSF1R/FCGR2B/FGD2/FPR1/GLIPR2/GPR183/HAVCR2/HLA-DRB1/LAPTM5/LILRB4/MAP4K1/NCF1/P2RX7/PIK3CG/PIK3R5/PTPN22/PTPRC/SCIMP/SH2B3/SIRPA/SLAMF1/SPI1/TBC1D10C/TLR4/CCL4/CCL5/GBP1/XCL2
GO-BP	REGULATION_OF_ANTIGEN_PROCESSING_AND_PRESENTATION	6.3	5.06e-07	7/353	20/17949	6.67e-08	7.26e-07	7	6.3	CCL19/CD74/FCGR2B/FGL2/HLA-DOA/LILRB2/WAS
GO-BP	POSITIVE_REGULATION_OF_PROTEIN_KINASE_B_SIGNALING	6.29	5.16e-07	17/353	175/17949	6.83e-08	7.41e-07	17	6.29	CCL19/CCL3/CD28/CD80/CD86/HCLS1/ICOS/LCK/P2RY12/PIK3AP1/PIK3CD/PIK3CG/PIK3R5/RAC2/RHOG/TRAT1/VAV1
GO-BP	NEGATIVE_REGULATION_OF_RESPONSE_TO_STIMULUS	6.28	5.19e-07	65/353	1673/17949	6.89e-08	7.44e-07	65	6.28	AIF1/ALOX5/AOAH/ARHGAP25/CCR2/CD14/CD200R1/CD300A/CD300LF/CD3E/CD74/CD84/CD96/CST7/CTLA4/FCGR2B/FGL2/FOXP3/HAVCR2/HLA-DRB1/IL10/IL2RA/IL7R/INPP5D/LAPTM5/LILRB1/LILRB4/LPXN/NLRC3/NLRP3/NRROS/P2RX7/PDCD1/PLEK/PRKCB/PTGER4/PTPN22/PTPRC/PTPRO/RASAL3/RGS18/SAMHD1/SAMSN1/SH2B3/SH2D1A/SIGLEC10/SIRPA/SLA2/SLAMF1/SLAMF8/TBC1D10C/TLR4/TNFAIP3/TNFAIP8L2/TNFRSF1B/UBASH3A/VSIG4/CCL5/FASLG/GBP1/HLA-B/HLA-E/KLR…
GO-BP	MONOCYTE_CHEMOTAXIS	6.28	5.24e-07	11/353	67/17949	7e-08	7.51e-07	11	6.28	AIF1/CCL19/CCL3/CCR1/CCR2/PTPRO/SLAMF8/CCL4/CCL5/CXCL10/XCL2
GO-BP	REGULATION_OF_CALCIUM_MEDIATED_SIGNALING	6.28	5.24e-07	11/353	67/17949	7e-08	7.51e-07	11	6.28	CCL3/CD3E/CD4/CMKLR1/PLEK/SLA2/TBC1D10C/TRAT1/ZAP70/CCL4/GBP1
GO-BP	ANTIGEN_PROCESSING_AND_PRESENTATION_OF_PEPTIDE_ANTIGEN_VIA_MHC_CLASS_I	6.27	5.31e-07	13/353	99/17949	7.12e-08	7.62e-07	13	6.27	CLEC4A/CYBB/FCER1G/FCGR1A/FCGR1B/NCF1/NCF2/NCF4/B2M/HLA-B/HLA-E/PSMB9/TAP1
GO-BP	NEGATIVE_REGULATION_OF_RESPONSE_TO_BIOTIC_STIMULUS	6.22	5.98e-07	13/353	100/17949	8.05e-08	8.58e-07	13	6.22	CD96/FGL2/HAVCR2/IL2RA/LILRB1/NLRC3/SAMHD1/SLAMF8/TNFAIP3/VSIG4/HLA-B/HLA-E/KLRD1
GO-BP	POSITIVE_REGULATION_OF_T_CELL_MIGRATION	6.21	6.14e-07	8/353	30/17949	8.29e-08	8.81e-07	8	6.21	AIF1/CCR2/DOCK8/ITGA4/SPN/CCL5/CXCL10/XCL2
GO-BP	REGULATION_OF_B_CELL_MEDIATED_IMMUNITY	6.21	6.19e-07	10/353	54/17949	8.46e-08	8.88e-07	10	6.21	BTK/CD226/CD28/CD40/FCGR2B/FOXP3/IL10/LTA/PTPRC/HLA-E
GO-BP	LEUKOCYTE_ADHESION_TO_VASCULAR_ENDOTHELIAL_CELL	6.21	6.19e-07	10/353	54/17949	8.46e-08	8.88e-07	10	6.21	ALOX5/ETS1/FUT7/ITGA4/ITGB2/ITGB7/PTAFR/SELL/SELPLG/SPN
GO-BP	REGULATION_OF_LYMPHOCYTE_APOPTOTIC_PROCESS	6.21	6.19e-07	10/353	54/17949	8.46e-08	8.88e-07	10	6.21	BTK/CD27/CD3G/CD74/DOCK8/IL10/IL7R/PDCD1/CCL5/CD274
GO-BP	IMMUNOLOGICAL_SYNAPSE_FORMATION	6.21	6.19e-07	6/353	13/17949	8.47e-08	8.88e-07	6	6.21	CCL19/CD6/DOCK2/DOCK8/HAVCR2/PRF1
GO-BP	RESPONSE_TO_TUMOR_NECROSIS_FACTOR	6.17	6.82e-07	23/353	319/17949	9.37e-08	9.79e-07	23	6.17	CASP1/CCL19/CCL3/CD14/CD27/CD40/JAK2/LAPTM5/LTA/TNFAIP3/TNFRSF1B/TNFSF13B/TNFSF8/AIM2/CCL4/CCL5/GBP1/GBP2/PSMB9/STAT1/TNFRSF9/UBD/XCL2
GO-BP	SUPEROXIDE_METABOLIC_PROCESS	6.09	8.12e-07	11/353	70/17949	1.12e-07	1.16e-06	11	6.09	CLEC7A/CYBB/HVCN1/ITGAM/ITGB2/NCF1/NCF2/NCF4/NRROS/PREX1/TYROBP
GO-BP	REGULATION_OF_VESICLE_MEDIATED_TRANSPORT	6.08	8.24e-07	30/353	513/17949	1.14e-07	1.18e-06	30	6.08	CCL19/CCR2/CD14/CD300A/CD300LF/CD84/CLEC7A/CORO1A/DOCK2/FCER1G/FCGR2B/FGR/HCK/IL2RB/IL2RG/ITGAM/ITGB2/LILRB1/NCKAP1L/PRKCB/PTAFR/PTPRC/RAB8B/RAC2/SIRPA/SIRPG/B2M/IFNG/IL15/IL15RA
GO-BP	INTERLEUKIN_8_PRODUCTION	6.08	8.28e-07	13/353	103/17949	1.15e-07	1.19e-06	13	6.08	CD14/CD2/CD244/CD33/CD74/CLEC7A/IL10/PTPN22/PTPRC/TLR1/TLR4/TLR7/TLR8
GO-BP	REGULATION_OF_LEUKOCYTE_DEGRANULATION	6.05	8.9e-07	9/353	43/17949	1.24e-07	1.28e-06	9	6.05	CCR2/CD300A/CD84/FCGR2B/FGR/ITGAM/ITGB2/PTAFR/RAC2
GO-BP	REGULATION_OF_T_CELL_MIGRATION	6.05	8.9e-07	9/353	43/17949	1.24e-07	1.28e-06	9	6.05	AIF1/CCR2/CD200R1/DOCK8/ITGA4/SPN/CCL5/CXCL10/XCL2
GO-BP	NEGATIVE_REGULATION_OF_T_CELL_MEDIATED_IMMUNITY	6	1.01e-06	7/353	22/17949	1.42e-07	1.45e-06	7	6	FCGR2B/FOXP3/IL7R/LILRB1/LILRB4/PTPRC/KLRD1
GO-BP	NEGATIVE_REGULATION_OF_T_CELL_RECEPTOR_SIGNALING_PATHWAY	6	1.01e-06	7/353	22/17949	1.42e-07	1.45e-06	7	6	LAPTM5/LILRB4/PTPN22/SH2D1A/SLA2/UBASH3A/GBP1
GO-BP	LYMPHOCYTE_HOMEOSTASIS	5.99	1.03e-06	10/353	57/17949	1.45e-07	1.47e-06	10	5.99	CD74/CORO1A/DOCK10/FOXP3/GPR174/IL2RA/NCKAP1L/SIT1/TNFAIP3/TNFSF13B
GO-BP	CD8_POSITIVE_ALPHA_BETA_T_CELL_DIFFERENTIATION	5.99	1.03e-06	6/353	14/17949	1.46e-07	1.47e-06	6	5.99	EOMES/LILRB4/NCKAP1L/RUNX3/TNFSF8/IRF1
GO-BP	RESPONSE_TO_INTERLEUKIN_15	5.99	1.03e-06	6/353	14/17949	1.46e-07	1.47e-06	6	5.99	CD4/IL2RB/IL2RG/STAT5A/IL15/IL15RA
GO-BP	REGULATION_OF_CHRONIC_INFLAMMATORY_RESPONSE	5.97	1.07e-06	5/353	8/17949	1.53e-07	1.54e-06	5	5.97	FOXP3/IL10/LTA/TNFAIP3/CCL5
GO-BP	FC_RECEPTOR_MEDIATED_STIMULATORY_SIGNALING_PATHWAY	5.94	1.14e-06	15/353	144/17949	1.63e-07	1.63e-06	15	5.94	CD226/CD247/CD3G/FCER1G/FCGR1A/FCGR2A/FCGR2B/FCGR3A/FGR/HCK/NCKAP1L/PTPRC/VAV1/WAS/WIPF1
GO-BP	POSITIVE_REGULATION_OF_GTPASE_ACTIVITY	5.94	1.16e-06	26/353	409/17949	1.66e-07	1.66e-06	26	5.94	ACAP1/ADAP2/AGAP2/ARHGAP15/ARHGAP25/ARHGAP30/ARHGAP9/ARHGEF6/CCL19/CCL3/CD40/DOCK10/DOCK2/DOCK8/GPR65/NCKAP1L/PREX1/RASAL3/RGS18/RHOG/TAGAP/TBC1D10C/VAV1/CCL4/CCL5/XCL2
GO-BP	POSITIVE_REGULATION_OF_ERK1_AND_ERK2_CASCADE	5.91	1.23e-06	18/353	209/17949	1.77e-07	1.77e-06	18	5.91	CCL19/CCL3/CCR1/CD4/CD74/CSF1R/GLIPR2/GPR183/HAVCR2/HLA-DRB1/PTPN22/PTPRC/SCIMP/SLAMF1/TLR4/CCL4/CCL5/XCL2
GO-BP	POSITIVE_REGULATION_OF_MAPK_CASCADE	5.9	1.25e-06	30/353	524/17949	1.8e-07	1.79e-06	30	5.9	CCL19/CCL3/CCR1/CD27/CD4/CD40/CD74/CLEC7A/CSF1R/FCGR2B/FGD2/FPR1/GLIPR2/GPR183/HAVCR2/HLA-DRB1/LAPTM5/MAP4K1/NCF1/PIK3CG/PIK3R5/PTPN22/PTPRC/SCIMP/SLAMF1/SPI1/TLR4/CCL4/CCL5/XCL2
GO-BP	I_KAPPAB_KINASE_NF_KAPPAB_SIGNALING	5.86	1.38e-06	21/353	282/17949	2e-07	1.98e-06	21	5.86	APOL3/BTK/CASP1/CCL19/CD14/CD4/CD40/CD74/HLA-DRB1/LILRB4/NLRC3/PRKCB/SIRPA/TIFAB/TLR4/TLR7/TLR8/TNFAIP3/FASLG/STAT1/UBD
GO-BP	POSITIVE_REGULATION_OF_ANTIGEN_RECEPTOR_MEDIATED_SIGNALING_PATHWAY	5.86	1.38e-06	7/353	23/17949	2e-07	1.98e-06	7	5.86	CD226/LCK/NFAM1/PRKCB/PTPRC/TESPA1/TRAT1
GO-BP	OSTEOCLAST_DIFFERENTIATION	5.77	1.69e-06	12/353	92/17949	2.46e-07	2.42e-06	12	5.77	CCL3/CCR1/CSF1R/GPR183/INPP5D/LILRB1/LILRB3/LILRB4/MAFB/TLR4/TYROBP/IFNG
GO-BP	REGULATION_OF_PEPTIDYL_TYROSINE_PHOSPHORYLATION	5.74	1.8e-06	20/353	262/17949	2.64e-07	2.59e-06	20	5.74	CD300A/CD3E/CD4/CD40/CD74/CD80/CLEC7A/CSF1R/FCGR1A/HCLS1/ITGB2/JAK2/LILRB4/NCF1/PTPRC/SAMSN1/SH2B3/CCL5/IFNG/IL15
GO-BP	MAST_CELL_ACTIVATION_INVOLVED_IN_IMMUNE_RESPONSE	5.72	1.91e-06	9/353	47/17949	2.8e-07	2.75e-06	9	5.72	BTK/CD300A/CD84/FGR/LAT2/MILR1/PIK3CD/PIK3CG/RAC2
GO-BP	SUPEROXIDE_ANION_GENERATION	5.68	2.08e-06	8/353	35/17949	3.06e-07	2.98e-06	8	5.68	CLEC7A/CYBB/HVCN1/ITGAM/ITGB2/NCF1/NCF2/TYROBP
GO-BP	MYD88_DEPENDENT_TOLL_LIKE_RECEPTOR_SIGNALING_PATHWAY	5.68	2.08e-06	8/353	35/17949	3.06e-07	2.98e-06	8	5.68	BTK/CD14/CD300A/CD300LF/TLR1/TLR4/TLR8/IRF1
GO-BP	NEGATIVE_REGULATION_OF_T_CELL_MEDIATED_CYTOTOXICITY	5.64	2.28e-06	5/353	9/17949	3.38e-07	3.27e-06	5	5.64	FCGR2B/IL7R/LILRB1/PTPRC/KLRD1
GO-BP	POSITIVE_REGULATION_OF_CD8_POSITIVE_ALPHA_BETA_T_CELL_ACTIVATION	5.64	2.28e-06	5/353	9/17949	3.38e-07	3.27e-06	5	5.64	LILRB4/NCKAP1L/PTPN22/RUNX3/HLA-E
GO-BP	RECEPTOR_SIGNALING_PATHWAY_VIA_STAT	5.59	2.57e-06	16/353	175/17949	3.83e-07	3.69e-06	16	5.59	CCR2/CD300A/CD40/CSF1R/HCLS1/IL10/IL10RA/IL7R/JAK2/PTPRC/SH2B3/STAT5A/CCL5/IFNG/IL15/STAT1
GO-BP	ERK1_AND_ERK2_CASCADE	5.59	2.58e-06	22/353	319/17949	3.85e-07	3.7e-06	22	5.59	CCL19/CCL3/CCR1/CD4/CD74/CSF1R/GLIPR2/GPR183/HAVCR2/HLA-DRB1/PTGER4/PTPN22/PTPRC/SCIMP/SIRPA/SLAMF1/TBC1D10C/TLR4/CCL4/CCL5/GBP1/XCL2
GO-BP	REGULATION_OF_OSTEOCLAST_DIFFERENTIATION	5.59	2.58e-06	10/353	63/17949	3.86e-07	3.7e-06	10	5.59	CCL3/CCR1/INPP5D/LILRB1/LILRB3/LILRB4/MAFB/TLR4/TYROBP/IFNG
GO-BP	DETECTION_OF_BIOTIC_STIMULUS	5.59	2.58e-06	8/353	36/17949	3.87e-07	3.7e-06	8	5.59	CLEC7A/CRTAM/HLA-DRB1/NLRC4/NLRP3/TLR1/TLR4/HLA-B
GO-BP	REGULATION_OF_GTPASE_ACTIVITY	5.58	2.64e-06	28/353	485/17949	3.97e-07	3.79e-06	28	5.58	ACAP1/ADAP2/AGAP2/ARHGAP15/ARHGAP25/ARHGAP30/ARHGAP9/ARHGEF6/CCL19/CCL3/CD40/DOCK10/DOCK2/DOCK8/FGD2/GPR65/NCKAP1L/PLXNC1/PREX1/RASAL3/RGS18/RHOG/TAGAP/TBC1D10C/VAV1/CCL4/CCL5/XCL2
GO-BP	PROTEIN_KINASE_B_SIGNALING	5.47	3.36e-06	20/353	273/17949	5.08e-07	4.83e-06	20	5.47	CCL19/CCL3/CD28/CD40/CD80/CD86/HCLS1/ICOS/LCK/P2RY12/PIK3AP1/PIK3CD/PIK3CG/PIK3R5/RAC2/RHOG/SH2B3/TRAT1/VAV1/CCL5
GO-BP	ANTIGEN_PROCESSING_AND_PRESENTATION_OF_ENDOGENOUS_ANTIGEN	5.47	3.37e-06	7/353	26/17949	5.11e-07	4.84e-06	7	5.47	CD74/HLA-DRA/HLA-DRB1/B2M/HLA-B/HLA-E/TAP1
GO-BP	REGULATION_OF_CELL_DEATH	5.43	3.75e-06	62/353	1659/17949	5.7e-07	5.38e-06	62	5.43	AGAP2/ARHGEF6/BCL2A1/BTK/C1QA/CASP1/CCL19/CCL3/CD200R1/CD27/CD28/CD3E/CD3G/CD40/CD74/CLEC7A/CORO1A/CSF1R/CTLA4/CTSB/DOCK8/EVI2B/FCGR2B/FGD2/HCK/HCLS1/IL10/IL2RB/IL7R/INPP5D/ITGA4/ITGAM/ITGB2/JAK2/LAPTM5/LCK/LILRB1/LTA/MNDA/NCKAP1L/NLRC4/PDCD1/PIK3CD/PIK3CG/PREX1/PRF1/PTPRC/TLR4/TNFAIP3/TNFAIP8/TNFAIP8L2/TNFRSF1B/TYROBP/VAV1/CCL5/CD274/CXCL10/FASLG/GZMA/IFNG/STAT1/UBD
GO-BP	POSITIVE_REGULATION_OF_MYELOID_LEUKOCYTE_MEDIATED_IMMUNITY	5.43	3.75e-06	6/353	17/17949	5.72e-07	5.38e-06	6	5.43	BTK/ITGAM/ITGB2/PTAFR/TYROBP/HLA-E
GO-BP	NEGATIVE_REGULATION_OF_OSTEOCLAST_DIFFERENTIATION	5.35	4.44e-06	7/353	27/17949	6.79e-07	6.37e-06	7	5.35	CCL3/INPP5D/LILRB1/LILRB3/LILRB4/MAFB/TLR4
GO-BP	REGULATION_OF_HYDROLASE_ACTIVITY	5.35	4.49e-06	52/353	1297/17949	6.88e-07	6.44e-06	52	5.35	ACAP1/ADAP2/AGAP2/ARHGAP15/ARHGAP25/ARHGAP30/ARHGAP9/ARHGEF6/CASP1/CCL19/CCL3/CD27/CD300A/CD33/CD40/CD86/CLEC7A/CST7/DOCK10/DOCK2/DOCK8/FGD2/GPR65/ITK/JAK2/LAPTM5/LCK/NCKAP1L/NLRC4/NLRP3/P2RY12/PLEK/PLXNC1/PREX1/PTAFR/PTPRC/RASAL3/RGS18/RHOG/TAGAP/TBC1D10C/TNFAIP8/VAV1/VSIR/AIM2/CCL4/CCL5/FASLG/GZMA/IFNG/PSMB9/XCL2
GO-BP	NEGATIVE_REGULATION_OF_ADAPTIVE_IMMUNE_RESPONSE	5.35	4.51e-06	9/353	52/17949	6.94e-07	6.47e-06	9	5.35	FCGR2B/FOXP3/HAVCR2/IL7R/LILRB1/LILRB4/PTPRC/SAMSN1/KLRD1
GO-BP	REGULATION_OF_CD4_POSITIVE_CD25_POSITIVE_ALPHA_BETA_REGULATORY_T_CELL_DIFFERENTIATION	5.33	4.69e-06	4/353	5/17949	7.24e-07	6.73e-06	4	5.33	FOXP3/HLA-DRA/HLA-DRB1/IFNG
GO-BP	REGULATION_OF_T_HELPER_CELL_DIFFERENTIATION	5.32	4.81e-06	8/353	39/17949	7.47e-07	6.91e-06	8	5.32	CCL19/CD80/CD86/FOXP3/HLA-DRA/HLA-DRB1/IL12RB1/NLRP3
GO-BP	REGULATION_OF_MACROPHAGE_MIGRATION	5.32	4.81e-06	8/353	39/17949	7.47e-07	6.91e-06	8	5.32	C3AR1/CCL3/CD200R1/CMKLR1/CSF1R/P2RY12/SLAMF8/CCL5
GO-BP	POSITIVE_REGULATION_OF_MYELOID_CELL_DIFFERENTIATION	5.31	4.93e-06	12/353	102/17949	7.67e-07	7.07e-06	12	5.31	CCR1/CD4/CD74/ETS1/EVI2B/HCLS1/HLA-DRB1/INPP5D/NCKAP1L/TYROBP/IFNG/STAT1
GO-BP	REACTIVE_OXYGEN_SPECIES_METABOLIC_PROCESS	5.29	5.14e-06	20/353	281/17949	8.02e-07	7.37e-06	20	5.29	ABCD2/ALOX5/CLEC7A/CYBB/HVCN1/IL10/ITGAM/ITGB2/JAK2/NCF1/NCF2/NCF4/NRROS/PREX1/RAC2/SIRPA/TLR4/TYROBP/VAV1/IFNG
GO-BP	MACROPHAGE_MIGRATION	5.28	5.25e-06	9/353	53/17949	8.22e-07	7.53e-06	9	5.28	C3AR1/CCL3/CCR2/CD200R1/CMKLR1/CSF1R/P2RY12/SLAMF8/CCL5
GO-BP	NEGATIVE_REGULATION_OF_INTERLEUKIN_12_PRODUCTION	5.27	5.37e-06	6/353	18/17949	8.43e-07	7.7e-06	6	5.27	CMKLR1/IL10/LILRB1/SLAMF1/TIGIT/TLR8
GO-BP	INTERFERON_ALPHA_PRODUCTION	5.25	5.65e-06	7/353	28/17949	8.9e-07	8.1e-06	7	5.25	HAVCR2/IL10/NLRC3/TLR4/TLR7/TLR8/STAT1
GO-BP	POSITIVE_REGULATION_OF_B_CELL_PROLIFERATION	5.24	5.81e-06	8/353	40/17949	9.18e-07	8.34e-06	8	5.24	CD40/CD74/GPR183/NCKAP1L/PTPRC/SASH3/TLR4/TNFSF13B
GO-BP	REGULATION_OF_DEFENSE_RESPONSE_TO_VIRUS	5.23	5.84e-06	10/353	69/17949	9.25e-07	8.38e-06	10	5.23	FGL2/IL12RB1/IL2RA/LILRB1/PTPN22/TNFAIP3/AIM2/APOBEC3G/IL15/STAT1
GO-BP	ANTIGEN_PROCESSING_AND_PRESENTATION_OF_PEPTIDE_OR_POLYSACCHARIDE_ANTIGEN_VIA_MHC_CLASS_II	5.22	5.97e-06	12/353	104/17949	9.48e-07	8.56e-06	12	5.22	CD74/CTSS/FCER1G/FCGR2B/HLA-DMB/HLA-DOA/HLA-DPA1/HLA-DPB1/HLA-DQA1/HLA-DRA/HLA-DRB1/MARCHF1
GO-BP	BIOLOGICAL_PROCESS_INVOLVED_IN_SYMBIOTIC_INTERACTION	5.16	6.89e-06	43/353	997/17949	1.1e-06	9.88e-06	43	5.16	C1QA/CCL3/CCR2/CCR5/CD200R1/CD209/CD247/CD28/CD4/CD74/CD80/CD86/CLEC4A/CSF1R/CXCR6/DOCK2/DOK2/FCGR2B/GFI1/HCK/HLA-DRA/HLA-DRB1/IL16/IL2RB/IL2RG/ITGAL/ITGB7/LCK/PILRA/PTPRC/SAMHD1/SELPLG/SLAMF1/APOBEC3G/B2M/CCL4/CCL5/HLA-B/HLA-E/PSMB9/STAT1/TAP1/ZNF683
GO-BP	REGULATION_OF_DEFENSE_RESPONSE_TO_VIRUS_BY_HOST	5.15	7.02e-06	8/353	41/17949	1.12e-06	1.01e-05	8	5.15	IL12RB1/LILRB1/PTPN22/TNFAIP3/AIM2/APOBEC3G/IL15/STAT1
GO-BP	MYELOID_DENDRITIC_CELL_ACTIVATION	5.15	7.13e-06	7/353	29/17949	1.15e-06	1.02e-05	7	5.15	CD2/DOCK2/HAVCR2/IL10/SLAMF1/SPI1/UBD
GO-BP	POSITIVE_REGULATION_OF_T_CELL_MEDIATED_CYTOTOXICITY	5.15	7.13e-06	7/353	29/17949	1.15e-06	1.02e-05	7	5.15	HLA-DRA/HLA-DRB1/IL12RB1/PTPRC/B2M/HLA-B/HLA-E
GO-BP	RESPONSE_TO_TUMOR_CELL	5.15	7.13e-06	7/353	29/17949	1.15e-06	1.02e-05	7	5.15	CD226/CRTAM/HAVCR2/HLA-DRB1/LAPTM5/PRF1/CD274
GO-BP	REGULATION_OF_DEFENSE_RESPONSE_TO_VIRUS_BY_VIRUS	5.15	7.13e-06	7/353	29/17949	1.15e-06	1.02e-05	7	5.15	CD247/CD28/CD4/DOCK2/HCK/LCK/B2M
GO-BP	ACTIVATION_OF_INNATE_IMMUNE_RESPONSE	5.15	7.15e-06	14/353	146/17949	1.16e-06	1.03e-05	14	5.15	CD209/CLEC10A/CLEC4A/FCER1G/HCK/ICAM3/MNDA/NLRC4/PYHIN1/TLR4/TYROBP/AIM2/KLRD1/PSMB9
GO-BP	INTEGRIN_MEDIATED_SIGNALING_PATHWAY	5.14	7.17e-06	12/353	106/17949	1.16e-06	1.03e-05	12	5.14	FERMT3/FGR/FYB1/HCK/ITGA4/ITGAL/ITGAM/ITGAX/ITGB2/ITGB7/PLEK/VAV1
GO-BP	NATURAL_KILLER_CELL_CHEMOTAXIS	5.14	7.31e-06	5/353	11/17949	1.2e-06	1.05e-05	5	5.14	CCL3/PIK3CD/PIK3CG/CCL4/CCL5
GO-BP	POSITIVE_REGULATION_OF_TOLERANCE_INDUCTION	5.14	7.31e-06	5/353	11/17949	1.2e-06	1.05e-05	5	5.14	CD3E/FOXP3/LILRB2/LILRB4/CD274
GO-BP	REGULATION_OF_NEUTROPHIL_ACTIVATION	5.14	7.31e-06	5/353	11/17949	1.2e-06	1.05e-05	5	5.14	CD300A/FCGR2B/ITGAM/ITGB2/PTAFR
GO-BP	PRODUCTION_OF_MOLECULAR_MEDIATOR_INVOLVED_IN_INFLAMMATORY_RESPONSE	5.14	7.31e-06	11/353	88/17949	1.21e-06	1.05e-05	11	5.14	ABCD2/ALOX5/BTK/CD6/CLEC7A/LILRB4/NLRC3/SIRPA/SLAMF8/TLR4/GBP5
GO-BP	ANTIGEN_PROCESSING_AND_PRESENTATION_OF_ENDOGENOUS_PEPTIDE_ANTIGEN	5.14	7.31e-06	6/353	19/17949	1.21e-06	1.05e-05	6	5.14	HLA-DRA/HLA-DRB1/B2M/HLA-B/HLA-E/TAP1
GO-BP	NEGATIVE_REGULATION_OF_NATURAL_KILLER_CELL_MEDIATED_IMMUNITY	5.14	7.31e-06	6/353	19/17949	1.21e-06	1.05e-05	6	5.14	CD96/HAVCR2/LILRB1/HLA-B/HLA-E/KLRD1
GO-BP	DETECTION_OF_OTHER_ORGANISM	5.14	7.31e-06	6/353	19/17949	1.21e-06	1.05e-05	6	5.14	CLEC7A/HLA-DRB1/NLRC4/TLR1/TLR4/HLA-B
GO-BP	REGULATION_OF_NEUTROPHIL_MIGRATION	5.09	8.19e-06	8/353	42/17949	1.36e-06	1.18e-05	8	5.09	C3AR1/CCL19/CD74/FUT7/NCKAP1L/RAC2/RHOG/SLAMF8
GO-BP	CELL_ADHESION_MEDIATED_BY_INTEGRIN	5.08	8.31e-06	10/353	72/17949	1.38e-06	1.19e-05	10	5.08	CD3E/FERMT3/ITGA4/ITGB2/ITGB7/LPXN/NCKAP1L/P2RY12/PIK3CG/CCL5
GO-BP	REGULATION_OF_B_CELL_DIFFERENTIATION	5.05	8.82e-06	7/353	30/17949	1.48e-06	1.27e-05	7	5.05	BTK/CD27/IL10/INPP5D/NCKAP1L/NFAM1/SLAMF8
GO-BP	LEUKOCYTE_TETHERING_OR_ROLLING	5.05	8.82e-06	7/353	30/17949	1.48e-06	1.27e-05	7	5.05	FUT7/ITGA4/ITGB7/PTAFR/SELL/SELPLG/SPN
GO-BP	POSITIVE_REGULATION_OF_PHOSPHATIDYLINOSITOL_3_KINASE_SIGNALING	5.05	9.01e-06	11/353	90/17949	1.51e-06	1.29e-05	11	5.05	CD28/FGR/HCLS1/HCST/JAK2/NCF1/PIK3AP1/PIK3CD/PIK3CG/PIK3R5/CCL5
GO-BP	POSITIVE_REGULATION_OF_INTERLEUKIN_8_PRODUCTION	5.03	9.24e-06	9/353	57/17949	1.56e-06	1.33e-05	9	5.03	CD14/CD2/CD244/CD74/CLEC7A/TLR1/TLR4/TLR7/TLR8
GO-BP	TOLL_LIKE_RECEPTOR_4_SIGNALING_PATHWAY	5.01	9.73e-06	8/353	43/17949	1.64e-06	1.4e-05	8	5.01	CD14/ITGAM/ITGB2/PIK3AP1/PTPN22/SCIMP/TLR4/TNFAIP3
GO-BP	REGULATION_OF_METAL_ION_TRANSPORT	4.92	1.21e-05	18/353	247/17949	2.05e-06	1.73e-05	18	4.92	CCL3/CCR1/CD33/CD4/CD84/CORO1A/IL16/LILRB1/LILRB2/P2RX7/P2RY12/PIK3CG/TRPV2/CCL4/CCL5/CXCL10/CXCL11/CXCL9
GO-BP	CALCIUM_ION_TRANSPORT	4.91	1.22e-05	24/353	409/17949	2.07e-06	1.75e-05	24	4.91	CCL19/CCL3/CCR1/CCR5/CD33/CD4/CD84/CORO1A/IL16/LCK/LILRB1/LILRB2/P2RX7/P2RY12/PIK3CG/PRKCB/PTPRC/TRPV2/CCL4/CCL5/CXCL10/CXCL11/CXCL9/FASLG
GO-BP	REGULATION_OF_MACROPHAGE_ACTIVATION	4.91	1.23e-05	9/353	59/17949	2.1e-06	1.77e-05	9	4.91	CCL3/CD74/CST7/FCGR2B/HAVCR2/IL10/PTPRC/TLR4/VSIG4
GO-BP	REGULATION_OF_TOLL_LIKE_RECEPTOR_SIGNALING_PATHWAY	4.82	1.52e-05	10/353	77/17949	2.6e-06	2.18e-05	10	4.82	CD14/CD300A/CD300LF/GFI1/PTPN22/TASL/TLR1/TLR4/TNFAIP3/IRF1
GO-BP	CHEMOKINE_PRODUCTION	4.82	1.52e-05	11/353	95/17949	2.6e-06	2.18e-05	11	4.82	AIF1/CD74/CLEC7A/CSF1R/HAVCR2/IL10/LILRB4/SIRPA/TLR4/TLR7/IFNG
GO-BP	PLATELET_ACTIVATION	4.79	1.61e-05	14/353	157/17949	2.76e-06	2.31e-05	14	4.79	CD40/FCER1G/FERMT3/GNG2/LCK/LCP2/P2RY12/PIK3CG/PIK3R5/PLEK/PRKCB/SH2B3/TLR4/VAV1
GO-BP	ACTIVATED_T_CELL_PROLIFERATION	4.79	1.63e-05	8/353	46/17949	2.81e-06	2.34e-05	8	4.79	CRTAM/FOXP3/IL12RB1/IL2RA/LILRB4/PDCD1LG2/BTN3A1/CD274
GO-BP	NEGATIVE_REGULATION_OF_LEUKOCYTE_APOPTOTIC_PROCESS	4.79	1.63e-05	8/353	46/17949	2.81e-06	2.34e-05	8	4.79	CCL19/CD27/CD74/DOCK8/HCLS1/IL7R/LILRB1/CCL5
GO-BP	REGULATION_OF_NATURAL_KILLER_CELL_ACTIVATION	4.77	1.7e-05	7/353	33/17949	2.95e-06	2.45e-05	7	4.77	FGR/HAVCR2/PTPN22/TYROBP/HLA-E/IL15/ZNF683
GO-BP	IMMUNE_RESPONSE_TO_TUMOR_CELL	4.74	1.82e-05	6/353	22/17949	3.17e-06	2.61e-05	6	4.74	CD226/CRTAM/HAVCR2/HLA-DRB1/PRF1/CD274
GO-BP	POSITIVE_REGULATION_OF_LEUKOCYTE_ADHESION_TO_VASCULAR_ENDOTHELIAL_CELL	4.74	1.82e-05	6/353	22/17949	3.17e-06	2.61e-05	6	4.74	ALOX5/ETS1/FUT7/ITGA4/ITGB2/PTAFR
GO-BP	B_CELL_ACTIVATION_INVOLVED_IN_IMMUNE_RESPONSE	4.72	1.89e-05	10/353	79/17949	3.29e-06	2.71e-05	10	4.72	CD180/CD28/CD40/DOCK10/FCGR2B/FOXP3/GPR183/IL10/PTPRC/TLR4
GO-BP	DENDRITIC_CELL_DIFFERENTIATION	4.72	1.9e-05	8/353	47/17949	3.33e-06	2.73e-05	8	4.72	CCL19/FCGR2B/IRF8/LILRB1/LILRB2/SPI1/HLA-B/UBD
GO-BP	DEFENSE_RESPONSE_TO_GRAM_POSITIVE_BACTERIUM	4.69	2.02e-05	11/353	98/17949	3.55e-06	2.9e-05	11	4.69	FGR/HAVCR2/IL7R/LTA/LYZ/MPEG1/RNASE6/TNFSF8/GBP2/GBP4/HLA-E
GO-BP	NEGATIVE_REGULATION_OF_MYELOID_LEUKOCYTE_DIFFERENTIATION	4.65	2.23e-05	8/353	48/17949	3.93e-06	3.21e-05	8	4.65	C1QC/CCL3/INPP5D/LILRB1/LILRB3/LILRB4/MAFB/TLR4
GO-BP	ACUTE_INFLAMMATORY_RESPONSE_TO_ANTIGENIC_STIMULUS	4.62	2.39e-05	6/353	23/17949	4.22e-06	3.43e-05	6	4.62	BTK/CD6/FCGR2B/FUT7/PLA2G2D/HLA-E
GO-BP	T_CELL_APOPTOTIC_PROCESS	4.59	2.6e-05	8/353	49/17949	4.61e-06	3.74e-05	8	4.59	CD27/DOCK8/IL2RA/IL7R/PDCD1/CCL5/CD274/FASLG
GO-BP	REGULATION_OF_GRANULOCYTE_CHEMOTAXIS	4.59	2.6e-05	8/353	49/17949	4.61e-06	3.74e-05	8	4.59	C3AR1/CCL19/CD74/CMKLR1/CSF1R/NCKAP1L/RAC2/CCL5
GO-BP	REGULATION_OF_TRANSPORT	4.57	2.69e-05	61/353	1730/17949	4.78e-06	3.86e-05	61	4.57	ALOX5/CCL19/CCL3/CCR1/CCR2/CD14/CD300A/CD300LF/CD33/CD4/CD74/CD84/CLEC7A/CORO1A/CTSS/CYBB/DOCK2/FCER1G/FCGR2B/FGR/HCK/HCLS1/HLA-DRB1/HVCN1/IL16/IL2RB/IL2RG/ITGAM/ITGB2/JAK2/LCP1/LILRB1/LILRB2/NCKAP1L/P2RX7/P2RY12/PIK3CG/PRKCB/PTAFR/PTPRC/RAB8B/RAC2/SIRPA/SIRPG/SLC31A2/TIFAB/TLR4/TNFRSF1B/TRAT1/TRPV2/B2M/CCL4/CCL5/CXCL10/CXCL11/CXCL9/FASLG/GZMB/IFNG/IL15/IL15RA
GO-BP	LYMPHOCYTE_ANERGY	4.56	2.76e-05	4/353	7/17949	4.91e-06	3.96e-05	4	4.56	CD3E/FOXP3/LILRB4/HLA-B
GO-BP	G_PROTEIN_COUPLED_PURINERGIC_NUCLEOTIDE_RECEPTOR_SIGNALING_PATHWAY	4.56	2.76e-05	5/353	14/17949	4.95e-06	3.97e-05	5	4.56	GPR34/P2RY10/P2RY12/P2RY13/PTAFR
GO-BP	REGULATION_OF_ACUTE_INFLAMMATORY_RESPONSE_TO_ANTIGENIC_STIMULUS	4.56	2.76e-05	5/353	14/17949	4.95e-06	3.97e-05	5	4.56	BTK/FCGR2B/FUT7/PLA2G2D/HLA-E
GO-BP	POSITIVE_REGULATION_OF_B_CELL_ACTIVATION	4.55	2.82e-05	13/353	143/17949	5.07e-06	4.05e-05	13	4.55	BTK/CD27/CD28/CD40/CD74/GPR183/IL10/INPP5D/NCKAP1L/PTPRC/SASH3/TLR4/TNFSF13B
GO-BP	HUMORAL_IMMUNE_RESPONSE	4.55	2.84e-05	22/353	373/17949	5.11e-06	4.07e-05	22	4.55	ALOX5/C1QA/C1QB/C1QC/C3AR1/CD28/EBI3/FCGR2B/GPR183/HLA-DRB1/LTA/LYZ/PDCD1/PTPRC/RNASE6/SH2D1A/VSIG4/CXCL10/CXCL11/CXCL9/HLA-E/IFNG
GO-BP	T_CELL_CYTOKINE_PRODUCTION	4.52	3.04e-05	7/353	36/17949	5.48e-06	4.36e-05	7	4.52	CCR2/FOXP3/LILRB4/NLRP3/SASH3/TNFRSF1B/B2M
GO-BP	DETECTION_OF_EXTERNAL_BIOTIC_STIMULUS	4.52	3.05e-05	6/353	24/17949	5.53e-06	4.38e-05	6	4.52	CLEC7A/HLA-DRB1/NLRC4/TLR1/TLR4/HLA-B
GO-BP	POSITIVE_REGULATION_OF_MACROPHAGE_MIGRATION	4.52	3.05e-05	6/353	24/17949	5.53e-06	4.38e-05	6	4.52	C3AR1/CCL3/CMKLR1/CSF1R/P2RY12/CCL5
GO-BP	MYELOID_CELL_HOMEOSTASIS	4.49	3.25e-05	13/353	145/17949	5.91e-06	4.66e-05	13	4.49	ETS1/FOXP3/HCLS1/IKZF1/INPP5D/JAK2/MAFB/NCKAP1L/PIK3CD/SH2B3/SPI1/B2M/STAT1
GO-BP	POSITIVE_REGULATION_OF_PEPTIDYL_TYROSINE_PHOSPHORYLATION	4.43	3.69e-05	15/353	193/17949	6.72e-06	5.29e-05	15	4.43	CD3E/CD4/CD40/CD74/CD80/CLEC7A/CSF1R/FCGR1A/HCLS1/JAK2/NCF1/PTPRC/CCL5/IFNG/IL15
GO-BP	REGULATION_OF_PATTERN_RECOGNITION_RECEPTOR_SIGNALING_PATHWAY	4.42	3.82e-05	11/353	105/17949	6.98e-06	5.48e-05	11	4.42	CD14/CD300A/CD300LF/GFI1/PTPN22/SLC15A3/TASL/TLR1/TLR4/TNFAIP3/IRF1
GO-BP	RESPONSE_TO_PROTOZOAN	4.41	3.91e-05	6/353	25/17949	7.16e-06	5.61e-05	6	4.41	CD40/CLEC7A/IL10/IRF8/GBP2/GBP4
GO-BP	SMALL_GTPASE_MEDIATED_SIGNAL_TRANSDUCTION	4.4	3.96e-05	26/353	501/17949	7.28e-06	5.68e-05	26	4.4	AIF1/ARHGAP15/ARHGAP25/ARHGAP30/ARHGAP9/ARHGEF6/CYTH4/DOCK10/DOCK2/DOCK8/DOK2/FGD2/GPR174/GPR18/GPR65/JAK2/P2RY10/PIK3CG/PREX1/RAB33A/RAC2/RASAL3/RHOG/TAGAP/VAV1/WAS
GO-BP	POSITIVE_REGULATION_OF_B_CELL_DIFFERENTIATION	4.4	3.96e-05	5/353	15/17949	7.3e-06	5.68e-05	5	4.4	BTK/CD27/IL10/INPP5D/NCKAP1L
GO-BP	NEGATIVE_REGULATION_OF_ACTIVATED_T_CELL_PROLIFERATION	4.4	3.96e-05	5/353	15/17949	7.3e-06	5.68e-05	5	4.4	CRTAM/FOXP3/LILRB4/PDCD1LG2/CD274
GO-BP	REGULATION_OF_NIK_NF_KAPPAB_SIGNALING	4.38	4.13e-05	11/353	106/17949	7.65e-06	5.93e-05	11	4.38	CCL19/CD14/CD27/CD86/HAVCR2/LAPTM5/NLRC3/NLRP3/PTPN22/TLR4/TLR7
GO-BP	REGULATION_OF_PHOSPHATIDYLINOSITOL_3_KINASE_SIGNALING	4.37	4.24e-05	12/353	127/17949	7.87e-06	6.09e-05	12	4.37	CD28/FGR/HCLS1/HCST/JAK2/NCF1/NLRC3/PIK3AP1/PIK3CD/PIK3CG/PIK3R5/CCL5
GO-BP	CYTOKINE_PRODUCTION_INVOLVED_IN_INFLAMMATORY_RESPONSE	4.37	4.28e-05	9/353	69/17949	7.97e-06	6.15e-05	9	4.37	ABCD2/ALOX5/CD6/CLEC7A/LILRB4/NLRC3/SIRPA/TLR4/GBP5
GO-BP	CHEMICAL_HOMEOSTASIS	4.37	4.28e-05	46/353	1187/17949	7.98e-06	6.15e-05	46	4.37	ALOX5/ATP6V1B2/C3AR1/CCL19/CCL3/CCR1/CCR2/CCR4/CCR5/CCR8/CD4/CD40/CD52/CMKLR1/CORO1A/CXCR3/CXCR6/FPR1/FPR3/GPR174/GPR18/GPR65/HK3/HLA-DRB1/HVCN1/JAK2/LCK/P2RX7/P2RY10/PIK3CG/PRKCB/PTGER4/PTPRC/SLAMF8/SLC31A2/SLC9A9/TASL/TRPV2/B2M/CCL5/CXCL10/CXCL11/CXCL9/FASLG/IFNG/STAT1
GO-BP	POSITIVE_REGULATION_OF_B_CELL_MEDIATED_IMMUNITY	4.37	4.29e-05	7/353	38/17949	8.01e-06	6.15e-05	7	4.37	BTK/CD226/CD28/CD40/LTA/PTPRC/HLA-E
GO-BP	INOSITOL_LIPID_MEDIATED_SIGNALING	4.36	4.33e-05	15/353	196/17949	8.1e-06	6.21e-05	15	4.36	ADAP2/CD28/CSF1R/FGR/HCLS1/HCST/JAK2/NCF1/NLRC3/PIK3AP1/PIK3CD/PIK3CG/PIK3R5/PTAFR/CCL5
GO-BP	REGULATION_OF_LYMPHOCYTE_CHEMOTAXIS	4.31	4.87e-05	6/353	26/17949	9.15e-06	6.99e-05	6	4.31	CCL3/CCR2/CCL4/CCL5/CXCL10/XCL2
GO-BP	TUMOR_NECROSIS_FACTOR_MEDIATED_SIGNALING_PATHWAY	4.31	4.87e-05	14/353	174/17949	9.16e-06	6.99e-05	14	4.31	CASP1/CD27/CD40/JAK2/LAPTM5/LTA/TNFAIP3/TNFRSF1B/TNFSF13B/TNFSF8/AIM2/PSMB9/STAT1/TNFRSF9
GO-BP	REGULATION_OF_CELL_SHAPE	4.31	4.88e-05	13/353	151/17949	9.21e-06	7.01e-05	13	4.31	ARHGAP15/CCL3/CORO1A/CSF1R/FGD2/FGR/HCK/ITGB2/LST1/PLEKHO1/PLXNC1/RAC2/RHOG
GO-BP	CD8_POSITIVE_ALPHA_BETA_T_CELL_PROLIFERATION	4.29	5.07e-05	4/353	8/17949	9.67e-06	7.27e-05	4	4.29	PTPN22/VSIR/HLA-E/IRF1
GO-BP	POSITIVE_REGULATION_OF_T_CELL_TOLERANCE_INDUCTION	4.29	5.07e-05	4/353	8/17949	9.67e-06	7.27e-05	4	4.29	CD3E/FOXP3/LILRB2/LILRB4
GO-BP	REGULATION_OF_HYPERSENSITIVITY	4.29	5.07e-05	4/353	8/17949	9.67e-06	7.27e-05	4	4.29	BTK/FCGR2B/FUT7/HLA-E
GO-BP	NEGATIVE_REGULATION_OF_MYELOID_LEUKOCYTE_MEDIATED_IMMUNITY	4.29	5.07e-05	4/353	8/17949	9.67e-06	7.27e-05	4	4.29	CCR2/CD300A/CD84/FCGR2B
GO-BP	REGULATION_OF_NUCLEOTIDE_BINDING_OLIGOMERIZATION_DOMAIN_CONTAINING_2_SIGNALING_PATHWAY	4.29	5.07e-05	4/353	8/17949	9.67e-06	7.27e-05	4	4.29	PTPN22/SLC15A3/TLR4/TNFAIP3
GO-BP	CALCIUM_ION_TRANSPORT_INTO_CYTOSOL	4.29	5.17e-05	13/353	152/17949	9.9e-06	7.42e-05	13	4.29	CCL19/CCL3/CCR5/CD4/CORO1A/LCK/P2RX7/PTPRC/TRPV2/CXCL10/CXCL11/CXCL9/FASLG
GO-BP	REGULATION_OF_MONOCYTE_CHEMOTAXIS	4.22	6.03e-05	6/353	27/17949	1.16e-05	8.66e-05	6	4.22	AIF1/CCR1/CCR2/SLAMF8/CCL5/CXCL10
GO-BP	REGULATION_OF_MAST_CELL_ACTIVATION	4.15	7.05e-05	7/353	41/17949	1.36e-05	0.000101163	7	4.15	CD226/CD300A/CD300LF/CD84/FGR/MILR1/RAC2
GO-BP	LYSOSOME_LOCALIZATION	4.13	7.4e-05	9/353	74/17949	1.43e-05	0.000106139	9	4.13	BTK/CD300A/CD84/FGR/LAT2/MILR1/PIK3CD/PIK3CG/RAC2
GO-BP	B_CELL_HOMEOSTASIS	4.13	7.48e-05	6/353	28/17949	1.45e-05	0.000107359	6	4.13	CD74/DOCK10/FOXP3/NCKAP1L/TNFAIP3/TNFSF13B
GO-BP	REGULATION_OF_B_CELL_RECEPTOR_SIGNALING_PATHWAY	4.13	7.48e-05	6/353	28/17949	1.45e-05	0.000107359	6	4.13	CD300A/FCGR2B/LPXN/NFAM1/PRKCB/PTPN22
GO-BP	MHC_CLASS_II_BIOSYNTHETIC_PROCESS	4.12	7.5e-05	5/353	17/17949	1.46e-05	0.000107679	5	4.12	IL10/JAK2/SPI1/TLR4/IFNG
GO-BP	MEMBRANE_INVAGINATION	4.09	8.14e-05	12/353	136/17949	1.58e-05	0.000116862	12	4.09	AIF1/ARHGAP25/BIN2/CD300A/FCGR1A/FCGR2B/ITGAM/ITGB2/MSR1/NCKAP1L/RAC2/RHOG
GO-BP	POSITIVE_REGULATION_OF_MYELOID_LEUKOCYTE_DIFFERENTIATION	4.06	8.62e-05	8/353	58/17949	1.68e-05	0.000123707	8	4.06	CCR1/CD4/CD74/EVI2B/HCLS1/HLA-DRB1/TYROBP/IFNG
GO-BP	B_CELL_DIFFERENTIATION	4.06	8.73e-05	12/353	137/17949	1.71e-05	0.000125222	12	4.06	BTK/CD27/DOCK10/FCGR2B/GPR183/IL10/INPP5D/ITGA4/NCKAP1L/NFAM1/PTPRC/SLAMF8
GO-BP	NEGATIVE_REGULATION_OF_ANTIGEN_PROCESSING_AND_PRESENTATION	4.06	8.73e-05	4/353	9/17949	1.71e-05	0.000125222	4	4.06	FCGR2B/FGL2/HLA-DOA/LILRB2
GO-BP	POSITIVE_REGULATION_OF_MACROPHAGE_CYTOKINE_PRODUCTION	4.06	8.73e-05	4/353	9/17949	1.71e-05	0.000125222	4	4.06	CD74/LAPTM5/LILRB1/TLR4
GO-BP	INTERLEUKIN_17_PRODUCTION	4.02	9.54e-05	7/353	43/17949	1.88e-05	0.000136928	7	4.02	FOXP3/NCKAP1L/SLAMF6/TLR4/VSIR/IFNG/IL15
GO-BP	REGULATION_OF_SMALL_GTPASE_MEDIATED_SIGNAL_TRANSDUCTION	4	9.99e-05	19/353	319/17949	1.97e-05	0.00014331	19	4	ARHGAP15/ARHGAP25/ARHGAP30/ARHGAP9/ARHGEF6/CYTH4/FGD2/GPR174/GPR18/GPR65/JAK2/P2RY10/PIK3CG/PREX1/RAC2/RASAL3/RHOG/TAGAP/VAV1
GO-BP	LEUKOCYTE_MIGRATION_INVOLVED_IN_INFLAMMATORY_RESPONSE	4	9.99e-05	5/353	18/17949	1.98e-05	0.000143316	5	4	ALOX5/FUT7/ITGB2/NLRP3/SLAMF8
GO-BP	REGULATION_OF_RESPONSE_TO_TUMOR_CELL	4	9.99e-05	5/353	18/17949	1.98e-05	0.000143316	5	4	CD226/CRTAM/HAVCR2/HLA-DRB1/CD274
GO-BP	PYROPTOSIS	4	9.99e-05	5/353	18/17949	1.98e-05	0.000143316	5	4	CASP1/NLRC4/AIM2/GZMA/GZMB
GO-BP	POSITIVE_REGULATION_OF_CHEMOKINE_PRODUCTION	3.96	0.000108919	8/353	60/17949	2.17e-05	0.000156282	8	3.96	AIF1/CD74/CLEC7A/CSF1R/HAVCR2/TLR4/TLR7/IFNG
GO-BP	POSITIVE_REGULATION_OF_CALCIUM_MEDIATED_SIGNALING	3.96	0.000110676	6/353	30/17949	2.21e-05	0.000158803	6	3.96	CCL3/CD3E/CD4/TRAT1/ZAP70/CCL4
GO-BP	REGULATION_OF_RESPONSE_TO_CYTOKINE_STIMULUS	3.93	0.000116845	14/353	189/17949	2.34e-05	0.000167654	14	3.93	CASP1/CD300LF/CD74/GFI1/JAK2/LAPTM5/PTPRC/SAMHD1/SH2B3/TLR4/TNFAIP3/CCL5/IFNG/STAT1
GO-BP	CHRONIC_INFLAMMATORY_RESPONSE	3.88	0.000131858	5/353	19/17949	2.65e-05	0.000189195	5	3.88	FOXP3/IL10/LTA/TNFAIP3/CCL5
GO-BP	GAMMA_DELTA_T_CELL_ACTIVATION	3.88	0.000131858	5/353	19/17949	2.65e-05	0.000189195	5	3.88	ITK/JAML/LILRB1/NCKAP1L/PTPRC
GO-BP	POSITIVE_REGULATION_OF_DEFENSE_RESPONSE_TO_VIRUS_BY_HOST	3.87	0.000133569	6/353	31/17949	2.69e-05	0.00019165	6	3.87	IL12RB1/LILRB1/PTPN22/AIM2/APOBEC3G/STAT1
GO-BP	CELL_CELL_RECOGNITION	3.87	0.000133569	9/353	80/17949	2.7e-05	0.00019165	9	3.87	CCL19/CD209/CD6/DOCK2/DOCK8/FOLR2/HAVCR2/HVCN1/PRF1
GO-BP	ERYTHROCYTE_HOMEOSTASIS	3.87	0.000133569	11/353	121/17949	2.7e-05	0.00019165	11	3.87	ETS1/HCLS1/IKZF1/INPP5D/JAK2/MAFB/NCKAP1L/SH2B3/SPI1/B2M/STAT1
GO-BP	NEGATIVE_REGULATION_OF_LEUKOCYTE_DEGRANULATION	3.86	0.000137739	4/353	10/17949	2.81e-05	0.000197634	4	3.86	CCR2/CD300A/CD84/FCGR2B
GO-BP	HYPERSENSITIVITY	3.86	0.000137739	4/353	10/17949	2.81e-05	0.000197634	4	3.86	BTK/FCGR2B/FUT7/HLA-E
GO-BP	IMMUNE_RESPONSE_INHIBITING_SIGNAL_TRANSDUCTION	3.86	0.000137739	4/353	10/17949	2.81e-05	0.000197634	4	3.86	CD33/LILRB1/LILRB2/LILRB4
GO-BP	RESPONSE_TO_INTERLEUKIN_9	3.86	0.000137739	4/353	10/17949	2.81e-05	0.000197634	4	3.86	IL2RG/IL9R/STAT5A/STAT1
GO-BP	ENDOCYTOSIS	3.86	0.000139129	30/353	674/17949	2.85e-05	0.000199629	30	3.86	AIF1/ARHGAP25/BIN2/CCL19/CD14/CD163/CD209/CD300A/CD5/CD6/CLEC10A/CLEC7A/DOCK2/FCER1G/FCGR1A/FCGR1B/FCGR2B/IL10RA/ITGA4/ITGAM/ITGB2/LILRB1/LILRB4/MSR1/NCKAP1L/PIK3CG/PSTPIP1/RAC2/RHOG/B2M
GO-BP	MODULATION_OF_PROCESS_OF_OTHER_ORGANISM	3.81	0.000153609	11/353	123/17949	3.15e-05	0.000220404	11	3.81	CCL3/CD209/CD4/CLEC7A/CSF1R/MPEG1/P2RX7/PRF1/CCL4/CCL5/IFNG
GO-BP	PURINERGIC_NUCLEOTIDE_RECEPTOR_SIGNALING_PATHWAY	3.8	0.000158667	6/353	32/17949	3.26e-05	0.000227663	6	3.8	GPR34/P2RX7/P2RY10/P2RY12/P2RY13/PTAFR
GO-BP	NEGATIVE_REGULATION_OF_TYPE_I_INTERFERON_PRODUCTION	3.78	0.000165995	7/353	47/17949	3.43e-05	0.000238177	7	3.78	HAVCR2/IL10/LILRB1/NLRC3/SIRPA/TNFAIP3/UBE2L6
GO-BP	REGULATION_OF_ERYTHROCYTE_DIFFERENTIATION	3.78	0.000165995	7/353	47/17949	3.43e-05	0.000238177	7	3.78	ETS1/INPP5D/MAFB/NCKAP1L/SPI1/B2M/STAT1
GO-BP	REGULATION_OF_SUPEROXIDE_ANION_GENERATION	3.78	0.000167271	5/353	20/17949	3.48e-05	0.000240007	5	3.78	CLEC7A/HVCN1/ITGAM/ITGB2/TYROBP
GO-BP	POSITIVE_REGULATION_OF_MONOCYTE_CHEMOTAXIS	3.78	0.000167271	5/353	20/17949	3.48e-05	0.000240007	5	3.78	AIF1/CCR1/CCR2/CCL5/CXCL10
GO-BP	POSITIVE_REGULATION_OF_LYMPHOCYTE_CHEMOTAXIS	3.78	0.000167271	5/353	20/17949	3.48e-05	0.000240007	5	3.78	CCL3/CCR2/CCL4/CCL5/XCL2
GO-BP	METAL_ION_TRANSPORT	3.75	0.000175906	24/353	486/17949	3.66e-05	0.000252398	24	3.75	CCL19/CCL3/CCR1/CCR5/CD33/CD4/CD84/CORO1A/IL16/LCK/LILRB1/LILRB2/P2RX7/P2RY12/PIK3CG/PRKCB/PTPRC/TRPV2/CCL4/CCL5/CXCL10/CXCL11/CXCL9/FASLG
GO-BP	POSITIVE_REGULATION_OF_PHOSPHATASE_ACTIVITY	3.73	0.000187707	6/353	33/17949	3.92e-05	0.00026933	6	3.73	CD300A/CD33/JAK2/PLEK/PTPRC/IFNG
GO-BP	CYTOSOLIC_CALCIUM_ION_TRANSPORT	3.73	0.000187707	13/353	173/17949	3.93e-05	0.00026933	13	3.73	CCL19/CCL3/CCR5/CD4/CORO1A/LCK/P2RX7/PTPRC/TRPV2/CXCL10/CXCL11/CXCL9/FASLG
GO-BP	REGULATION_OF_CELL_ADHESION_MEDIATED_BY_INTEGRIN	3.73	0.000187758	7/353	48/17949	3.95e-05	0.000269403	7	3.73	CD3E/FERMT3/LPXN/NCKAP1L/P2RY12/PIK3CG/CCL5
GO-BP	REGULATION_OF_ACUTE_INFLAMMATORY_RESPONSE	3.73	0.000187758	7/353	48/17949	3.95e-05	0.000269403	7	3.73	BTK/FCGR2B/FUT7/NLRP3/PIK3CG/PLA2G2D/HLA-E
GO-BP	RESPONSE_TO_WOUNDING	3.7	0.000197272	29/353	654/17949	4.15e-05	0.000283055	29	3.7	ALOX5/CCR1/CCR2/CD40/CLEC7A/DOCK8/ETS1/FCER1G/FERMT3/GNG2/IL10/JAK2/JAML/LCK/LCP2/P2RX7/P2RY12/PIK3CG/PIK3R5/PLEK/PRKCB/SH2B3/SIGLEC10/TLR4/TNFAIP3/TYROBP/VAV1/WAS/IRF1
GO-BP	DEFENSE_RESPONSE_TO_BACTERIUM	3.7	0.000198098	19/353	337/17949	4.18e-05	0.000284239	19	3.7	CD4/FCER1G/FGR/HAVCR2/IL10/IL7R/IRF8/LTA/LYZ/MPEG1/NLRC4/RNASE6/SLAMF8/SPN/TLR4/TNFSF8/GBP2/GBP4/HLA-E
GO-BP	POSITIVE_REGULATION_OF_MHC_CLASS_II_BIOSYNTHETIC_PROCESS	3.69	0.000204826	4/353	11/17949	4.35e-05	0.000293893	4	3.69	IL10/JAK2/TLR4/IFNG
GO-BP	REGULATION_OF_DENDRITIC_CELL_ANTIGEN_PROCESSING_AND_PRESENTATION	3.69	0.000204826	4/353	11/17949	4.35e-05	0.000293893	4	3.69	CCL19/CD74/FCGR2B/FGL2
GO-BP	SYNAPSE_PRUNING	3.69	0.000204826	4/353	11/17949	4.35e-05	0.000293893	4	3.69	C1QA/C1QB/C1QC/ITGAM
GO-BP	CELLULAR_RESPONSE_TO_INTERFERON_BETA	3.68	0.000210908	5/353	21/17949	4.49e-05	0.00030262	5	3.68	MNDA/PYHIN1/AIM2/IRF1/STAT1
GO-BP	REGULATION_OF_T_CELL_APOPTOTIC_PROCESS	3.66	0.000219494	6/353	34/17949	4.68e-05	0.00031494	6	3.66	CD27/DOCK8/IL7R/PDCD1/CCL5/CD274
GO-BP	REGULATION_OF_IMMUNOGLOBULIN_PRODUCTION	3.64	0.00022902	8/353	67/17949	4.91e-05	0.000328608	8	3.64	CD28/CD40/FCGR2B/FOXP3/IL10/PTPRC/SASH3/HLA-E
GO-BP	POSITIVE_REGULATION_OF_NIK_NF_KAPPAB_SIGNALING	3.64	0.00022902	8/353	67/17949	4.91e-05	0.000328608	8	3.64	CCL19/CD14/CD27/CD86/HAVCR2/LAPTM5/TLR4/TLR7
GO-BP	PHOSPHATIDYLINOSITOL_3_KINASE_SIGNALING	3.6	0.000254016	12/353	154/17949	5.45e-05	0.000364474	12	3.6	CD28/FGR/HCLS1/HCST/JAK2/NCF1/NLRC3/PIK3AP1/PIK3CD/PIK3CG/PIK3R5/CCL5
GO-BP	NEGATIVE_REGULATION_OF_INTERLEUKIN_17_PRODUCTION	3.58	0.000264576	5/353	22/17949	5.72e-05	0.000379625	5	3.58	FOXP3/NCKAP1L/TLR4/VSIR/IFNG
GO-BP	POSITIVE_REGULATION_OF_T_HELPER_CELL_DIFFERENTIATION	3.58	0.000264576	5/353	22/17949	5.72e-05	0.000379625	5	3.58	CCL19/CD80/CD86/IL12RB1/NLRP3
GO-BP	EOSINOPHIL_MIGRATION	3.58	0.000264576	5/353	22/17949	5.72e-05	0.000379625	5	3.58	CCL3/CD300A/PTGER4/CCL4/CCL5
GO-BP	COAGULATION	3.54	0.000285942	19/353	347/17949	6.19e-05	0.000410283	19	3.54	CD40/DOCK8/FCER1G/FERMT3/GNG2/JAK2/LCK/LCP2/P2RX7/P2RY12/PIK3CG/PIK3R5/PLEK/PRKCB/SH2B3/TLR4/VAV1/WAS/IRF1
GO-BP	NEGATIVE_REGULATION_OF_MAST_CELL_ACTIVATION	3.53	0.000295475	4/353	12/17949	6.43e-05	0.00042396	4	3.53	CD300A/CD300LF/CD84/MILR1
GO-BP	POSITIVE_REGULATION_OF_INFLAMMATORY_RESPONSE_TO_ANTIGENIC_STIMULUS	3.53	0.000295475	4/353	12/17949	6.43e-05	0.00042396	4	3.53	BTK/CD28/LTA/HLA-E
GO-BP	T_CELL_HOMEOSTASIS	3.52	0.00030107	6/353	36/17949	6.56e-05	0.000431989	6	3.52	CORO1A/FOXP3/GPR174/IL2RA/NCKAP1L/SIT1
GO-BP	INTERFERON_BETA_PRODUCTION	3.51	0.000306897	7/353	52/17949	6.7e-05	0.000440349	7	3.51	LILRB1/NLRC3/SIRPA/TLR4/TLR7/TLR8/IRF1
GO-BP	REGULATION_OF_MYELOID_DENDRITIC_CELL_ACTIVATION	3.48	0.000331918	3/353	5/17949	7.32e-05	0.000476251	3	3.48	CD2/HAVCR2/IL10
GO-BP	RESPONSE_TO_MOLECULE_OF_FUNGAL_ORIGIN	3.48	0.000331918	3/353	5/17949	7.32e-05	0.000476251	3	3.48	BTK/CLEC7A/SCIMP
GO-BP	TOLERANCE_INDUCTION_DEPENDENT_UPON_IMMUNE_RESPONSE	3.48	0.000331918	3/353	5/17949	7.32e-05	0.000476251	3	3.48	FOXP3/HAVCR2/CD274
GO-BP	POSITIVE_REGULATION_OF_CD8_POSITIVE_ALPHA_BETA_T_CELL_DIFFERENTIATION	3.48	0.000331918	3/353	5/17949	7.32e-05	0.000476251	3	3.48	LILRB4/NCKAP1L/RUNX3
GO-BP	LYMPHOCYTE_AGGREGATION	3.48	0.000331918	3/353	5/17949	7.32e-05	0.000476251	3	3.48	RAC2/STK10/ZAP70
GO-BP	REGULATION_OF_LEUKOCYTE_ADHESION_TO_VASCULAR_ENDOTHELIAL_CELL	3.46	0.00034832	6/353	37/17949	7.7e-05	0.000499785	6	3.46	ALOX5/ETS1/FUT7/ITGA4/ITGB2/PTAFR
GO-BP	PROTEIN_PHOSPHORYLATION	3.45	0.000354631	54/353	1616/17949	7.86e-05	0.00050884	54	3.45	AGAP2/BTK/CCL19/CCL3/CD300A/CD3E/CD4/CD40/CD74/CD80/CD86/CLEC7A/CSF1R/FCGR1A/FGD2/FGR/FPR1/GMFG/HCK/HCLS1/HCST/HLA-DRB1/ITGB2/ITK/JAK2/LCK/LCP2/LILRB4/MAP4K1/MATK/NCF1/NCKAP1L/PIK3CD/PIK3CG/PIK3R5/PRKCB/PTPN22/PTPRC/PTPRO/RAC2/RUNX3/SAMSN1/SH2B3/SIRPA/STK10/TLR4/TLR7/TLR8/TNFAIP3/ZAP70/CCL5/CXCL10/IFNG/IL15
GO-BP	NEGATIVE_REGULATION_OF_NF_KAPPAB_TRANSCRIPTION_FACTOR_ACTIVITY	3.43	0.000369447	9/353	92/17949	8.22e-05	0.000530099	9	3.43	CMKLR1/FOXP3/GFI1/HAVCR2/IL10/NLRC3/NLRP3/TNFAIP3/AIM2
GO-BP	POSITIVE_REGULATION_OF_NEURON_DEATH	3.43	0.000369447	9/353	92/17949	8.22e-05	0.000530099	9	3.43	C1QA/CCL3/FCGR2B/ITGAM/ITGB2/TLR4/TYROBP/FASLG/IFNG
GO-BP	IMMUNOGLOBULIN_PRODUCTION_INVOLVED_IN_IMMUNOGLOBULIN_MEDIATED_IMMUNE_RESPONSE	3.41	0.000384751	7/353	54/17949	8.58e-05	0.000552057	7	3.41	BTK/CD28/CD40/FOXP3/HLA-DRB1/IL10/PTPRC
GO-BP	POSITIVE_REGULATION_OF_INTERLEUKIN_10_PRODUCTION	3.4	0.00040185	6/353	38/17949	9e-05	0.000576592	6	3.4	CD28/CLEC7A/SASH3/TIGIT/TLR4/CD274
GO-BP	MACROPHAGE_CHEMOTAXIS	3.4	0.00040185	6/353	38/17949	9e-05	0.000576592	6	3.4	C3AR1/CCL3/CMKLR1/CSF1R/SLAMF8/CCL5
GO-BP	ESTABLISHMENT_OF_LYMPHOCYTE_POLARITY	3.39	0.000404028	4/353	13/17949	9.14e-05	0.000579717	4	3.39	CCL19/CRTAM/DOCK2/DOCK8
GO-BP	COMPLEMENT_RECEPTOR_MEDIATED_SIGNALING_PATHWAY	3.39	0.000404028	4/353	13/17949	9.14e-05	0.000579717	4	3.39	C3AR1/CMKLR1/FPR1/FPR3
GO-BP	RESPIRATORY_BURST_INVOLVED_IN_DEFENSE_RESPONSE	3.39	0.000404028	4/353	13/17949	9.14e-05	0.000579717	4	3.39	HCK/PIK3CD/PIK3CG/SLAMF8
GO-BP	REGULATION_OF_NUCLEOTIDE_BINDING_OLIGOMERIZATION_DOMAIN_CONTAINING_SIGNALING_PATHWAY	3.39	0.000404028	4/353	13/17949	9.14e-05	0.000579717	4	3.39	PTPN22/SLC15A3/TLR4/TNFAIP3
GO-BP	REGULATION_OF_DENDRITIC_CELL_DIFFERENTIATION	3.39	0.000404028	4/353	13/17949	9.14e-05	0.000579717	4	3.39	FCGR2B/LILRB1/LILRB2/HLA-B
GO-BP	NEGATIVE_REGULATION_OF_LYMPHOCYTE_DIFFERENTIATION	3.37	0.0004265	7/353	55/17949	9.67e-05	0.000611961	7	3.37	CD74/CTLA4/FGL2/FOXP3/LILRB4/RUNX3/IRF1
GO-BP	NEGATIVE_REGULATION_OF_PRODUCTION_OF_MOLECULAR_MEDIATOR_OF_IMMUNE_RESPONSE	3.34	0.00046053	6/353	39/17949	0.000104579	0.000660788	6	3.34	CD96/FCGR2B/FOXP3/IL10/LILRB1/LILRB4
GO-BP	POSITIVE_REGULATION_OF_CALCIUM_ION_TRANSPORT	3.3	0.000497518	10/353	118/17949	0.000113206	0.00071386	10	3.3	CCL3/CCR1/CD4/P2RX7/TRPV2/CCL4/CCL5/CXCL10/CXCL11/CXCL9
GO-BP	REGULATION_OF_REACTIVE_OXYGEN_SPECIES_METABOLIC_PROCESS	3.3	0.000500933	13/353	192/17949	0.000114213	0.00071876	13	3.3	ABCD2/ALOX5/CLEC7A/HVCN1/IL10/ITGAM/ITGB2/JAK2/RAC2/SIRPA/TLR4/TYROBP/IFNG
GO-BP	SEQUESTERING_OF_CALCIUM_ION	3.27	0.000531704	10/353	119/17949	0.000121472	0.000762911	10	3.27	CCL19/CCL3/CCR5/CORO1A/LCK/PTPRC/CXCL10/CXCL11/CXCL9/FASLG
GO-BP	ISOTYPE_SWITCHING_TO_IGG_ISOTYPES	3.26	0.000545839	4/353	14/17949	0.000125951	0.000783193	4	3.26	CD28/CD40/FOXP3/PTPRC
GO-BP	POSITIVE_REGULATION_OF_T_CELL_RECEPTOR_SIGNALING_PATHWAY	3.26	0.000545839	4/353	14/17949	0.000125951	0.000783193	4	3.26	CD226/LCK/TESPA1/TRAT1
GO-BP	RESPONSE_TO_INTERLEUKIN_2	3.26	0.000545839	4/353	14/17949	0.000125951	0.000783193	4	3.26	IL2RA/IL2RB/IL2RG/STAT5A
GO-BP	NEUTROPHIL_EXTRAVASATION	3.26	0.000545839	4/353	14/17949	0.000125951	0.000783193	4	3.26	FUT7/JAML/PIK3CD/PIK3CG
GO-BP	IMMUNOLOGICAL_MEMORY_FORMATION_PROCESS	3.26	0.000545839	4/353	14/17949	0.000125951	0.000783193	4	3.26	FGL2/HLA-DRA/HLA-DRB1/IL12RB1
GO-BP	TOLL_LIKE_RECEPTOR_9_SIGNALING_PATHWAY	3.24	0.00057675	5/353	26/17949	0.000133876	0.000827546	5	3.24	HAVCR2/PIK3AP1/PTPN22/TLR7/TLR8
GO-BP	NEGATIVE_REGULATION_OF_CYTOKINE_PRODUCTION_INVOLVED_IN_IMMUNE_RESPONSE	3.24	0.00057675	5/353	26/17949	0.000133876	0.000827546	5	3.24	CD96/FOXP3/IL10/LILRB1/LILRB4
GO-BP	POSITIVE_REGULATION_OF_LEUKOCYTE_APOPTOTIC_PROCESS	3.24	0.00057675	5/353	26/17949	0.000133876	0.000827546	5	3.24	IL10/PDCD1/PIK3CD/CCL5/CD274
GO-BP	POSITIVE_REGULATION_OF_DEPHOSPHORYLATION	3.23	0.00058548	7/353	58/17949	0.00013617	0.000840072	7	3.23	CD300A/CD33/JAK2/LILRB2/PLEK/PTPRC/IFNG
GO-BP	NEGATIVE_REGULATION_OF_ALPHA_BETA_T_CELL_ACTIVATION	3.22	0.000598354	6/353	41/17949	0.000139438	0.000858544	6	3.22	CD300A/FOXP3/LILRB1/RUNX3/VSIR/CD274
GO-BP	NEGATIVE_REGULATION_OF_INTERFERON_ALPHA_PRODUCTION	3.21	0.000611042	3/353	6/17949	0.000144353	0.00087675	3	3.21	HAVCR2/IL10/NLRC3
GO-BP	REGULATION_OF_NEUTROPHIL_DEGRANULATION	3.21	0.000611042	3/353	6/17949	0.000144353	0.00087675	3	3.21	ITGAM/ITGB2/PTAFR
GO-BP	ASTROCYTE_CELL_MIGRATION	3.21	0.000611042	3/353	6/17949	0.000144353	0.00087675	3	3.21	CCL3/CCR2/GPR183
GO-BP	GRANZYME_MEDIATED_PROGRAMMED_CELL_DEATH_SIGNALING_PATHWAY	3.21	0.000611042	3/353	6/17949	0.000144353	0.00087675	3	3.21	SRGN/GZMA/GZMB
GO-BP	POSITIVE_REGULATION_OF_NATURAL_KILLER_CELL_CHEMOTAXIS	3.21	0.000611042	3/353	6/17949	0.000144353	0.00087675	3	3.21	CCL3/CCL4/CCL5
GO-BP	NEGATIVE_REGULATION_OF_CD8_POSITIVE_ALPHA_BETA_T_CELL_ACTIVATION	3.21	0.000611042	3/353	6/17949	0.000144353	0.00087675	3	3.21	LILRB1/VSIR/CD274
GO-BP	REGULATION_OF_T_CELL_ACTIVATION_VIA_T_CELL_RECEPTOR_CONTACT_WITH_ANTIGEN_BOUND_TO_MHC_MOLECULE_ON_ANTIGEN_PRESENTING_CELL	3.21	0.000611042	3/353	6/17949	0.000144353	0.00087675	3	3.21	HAVCR2/HLA-DMB/LILRB1
GO-BP	REGULATION_OF_REACTIVE_OXYGEN_SPECIES_BIOSYNTHETIC_PROCESS	3.21	0.000613584	9/353	99/17949	0.000145235	0.000880397	9	3.21	ABCD2/ALOX5/CLEC7A/IL10/ITGB2/JAK2/SIRPA/TLR4/IFNG
GO-BP	CELL_RECOGNITION	3.19	0.000650401	14/353	225/17949	0.000154247	0.000933224	14	3.19	CCL19/CD209/CD226/CD5/CD6/CLEC7A/CRTAM/DOCK2/DOCK8/FOLR2/HAVCR2/HVCN1/NCR3/PRF1
GO-BP	WOUND_HEALING	3.17	0.000676481	24/353	535/17949	0.000161543	0.000970645	24	3.17	ALOX5/CD40/CLEC7A/DOCK8/ETS1/FCER1G/FERMT3/GNG2/JAK2/JAML/LCK/LCP2/P2RX7/P2RY12/PIK3CG/PIK3R5/PLEK/PRKCB/SH2B3/TLR4/TNFAIP3/VAV1/WAS/IRF1
GO-BP	REGULATION_OF_MACROPHAGE_CHEMOTAXIS	3.17	0.000676481	5/353	27/17949	0.000161671	0.000970645	5	3.17	C3AR1/CMKLR1/CSF1R/SLAMF8/CCL5
GO-BP	REGULATION_OF_T_HELPER_1_TYPE_IMMUNE_RESPONSE	3.17	0.000676481	5/353	27/17949	0.000161671	0.000970645	5	3.17	CCL19/CCR2/CD80/HAVCR2/IL12RB1
GO-BP	POSITIVE_REGULATION_OF_GRANULOCYTE_CHEMOTAXIS	3.17	0.000676481	5/353	27/17949	0.000161671	0.000970645	5	3.17	C3AR1/CCL19/CD74/NCKAP1L/RAC2
GO-BP	REGULATION_OF_BODY_FLUID_LEVELS	3.16	0.000699417	23/353	503/17949	0.000167473	0.00100355	23	3.16	CD40/DOCK8/FCER1G/FERMT3/FLI1/GNG2/JAK2/LCK/LCP2/P2RX7/P2RY12/PIK3CG/PIK3R5/PLEK/PRKCB/PTPRO/SH2B3/STAT5A/TIFAB/TLR4/VAV1/WAS/IRF1
GO-BP	MACROPHAGE_CYTOKINE_PRODUCTION	3.15	0.000700834	4/353	15/17949	0.000169095	0.00100559	4	3.15	CD74/LAPTM5/LILRB1/TLR4
GO-BP	CD40_SIGNALING_PATHWAY	3.15	0.000700834	4/353	15/17949	0.000169095	0.00100559	4	3.15	CD40/CD86/SLAMF1/TNFAIP3
GO-BP	REGULATION_OF_GRANULOCYTE_DIFFERENTIATION	3.15	0.000700834	4/353	15/17949	0.000169095	0.00100559	4	3.15	C1QC/EVI2B/HCLS1/INPP5D
GO-BP	POSITIVE_REGULATION_OF_RESPONSE_TO_TUMOR_CELL	3.15	0.000700834	4/353	15/17949	0.000169095	0.00100559	4	3.15	CD226/CRTAM/HLA-DRB1/CD274
GO-BP	CELL_REDOX_HOMEOSTASIS	3.12	0.000756667	6/353	43/17949	0.000182913	0.0010857	6	3.12	CYBB/HVCN1/NCF1/NCF2/NCF4/RAC2
GO-BP	REGULATION_OF_NITRIC_OXIDE_METABOLIC_PROCESS	3.11	0.000775701	7/353	61/17949	0.000187869	0.00111301	7	3.11	CLEC7A/IL10/ITGB2/JAK2/SIRPA/TLR4/IFNG
GO-BP	PHOSPHOLIPASE_C_ACTIVATING_G_PROTEIN_COUPLED_RECEPTOR_SIGNALING_PATHWAY	3.09	0.000810197	9/353	103/17949	0.000196595	0.00116251	9	3.09	C3AR1/CMKLR1/FPR1/FPR3/GPR174/GPR18/GPR65/P2RY10/P2RY12
GO-BP	REGULATION_OF_DNA_BINDING_TRANSCRIPTION_FACTOR_ACTIVITY	3.08	0.000836044	21/353	444/17949	0.000203249	0.00119959	21	3.08	BTK/CD40/CMKLR1/EOMES/FOXP3/GFI1/HAVCR2/HCK/HCLS1/IL10/IL18RAP/ITGB2/JAK2/NFAM1/NLRC3/NLRC4/NLRP3/PRKCB/TLR4/TNFAIP3/AIM2
GO-BP	POSITIVE_REGULATION_OF_IMMUNOGLOBULIN_PRODUCTION	3.07	0.000853708	6/353	44/17949	0.000208325	0.00122494	6	3.07	CD28/CD40/IL10/PTPRC/SASH3/HLA-E
GO-BP	NEUROINFLAMMATORY_RESPONSE	3.07	0.000853708	6/353	44/17949	0.000208325	0.00122494	6	3.07	CCL3/CD200R1/CST7/PTPRC/TNFRSF1B/IFNG
GO-BP	REGULATION_OF_T_CELL_CHEMOTAXIS	3.05	0.000899524	4/353	16/17949	0.000221977	0.00129068	4	3.05	CCR2/CCL5/CXCL10/XCL2
GO-BP	NLRP3_INFLAMMASOME_COMPLEX_ASSEMBLY	3.05	0.000899524	4/353	16/17949	0.000221977	0.00129068	4	3.05	NLRC3/TLR4/AIM2/GBP5
GO-BP	REGULATION_OF_KILLING_OF_CELLS_OF_OTHER_ORGANISM	3.05	0.000899524	4/353	16/17949	0.000221977	0.00129068	4	3.05	CLEC7A/P2RX7/PRF1/IFNG
GO-BP	POSITIVE_REGULATION_OF_MYELOID_LEUKOCYTE_CYTOKINE_PRODUCTION_INVOLVED_IN_IMMUNE_RESPONSE	3.05	0.000899524	4/353	16/17949	0.000221977	0.00129068	4	3.05	CD74/LAPTM5/LILRB1/TLR4
GO-BP	POSITIVE_REGULATION_OF_LYMPHOCYTE_APOPTOTIC_PROCESS	3.05	0.000899524	4/353	16/17949	0.000221977	0.00129068	4	3.05	IL10/PDCD1/CCL5/CD274
GO-BP	NUCLEOTIDE_BINDING_OLIGOMERIZATION_DOMAIN_CONTAINING_2_SIGNALING_PATHWAY	3.05	0.000899524	4/353	16/17949	0.000221977	0.00129068	4	3.05	PTPN22/SLC15A3/TLR4/TNFAIP3
GO-BP	POSITIVE_REGULATION_OF_NEUTROPHIL_MIGRATION	3.03	0.000931125	5/353	29/17949	0.00023027	0.00133602	5	3.03	C3AR1/CCL19/CD74/NCKAP1L/RAC2
GO-BP	REGULATION_OF_PROTEIN_KINASE_ACTIVITY	3.03	0.000931125	31/353	794/17949	0.000230627	0.00133602	31	3.03	AGAP2/CCL19/CD300A/CD4/CD40/CD74/CD86/CSF1R/FCGR1A/FGD2/FGR/FPR1/GMFG/JAK2/LCP2/LILRB4/MAP4K1/NCF1/NCKAP1L/PIK3CG/PIK3R5/PTPN22/PTPRC/PTPRO/RAC2/SH2B3/TLR4/TNFAIP3/CCL5/CXCL10/IFNG
GO-BP	POSITIVE_REGULATION_OF_PHOSPHORUS_METABOLIC_PROCESS	3.01	0.000974542	36/353	981/17949	0.000241827	0.00139832	36	3.01	AGAP2/CCL19/CD244/CD300A/CD33/CD3E/CD4/CD40/CD74/CD80/CD86/CLEC7A/CSF1R/FCGR1A/FGD2/FGR/FPR1/HCLS1/HLA-DRB1/JAK2/LCP2/LILRB2/MAP4K1/NCF1/NCKAP1L/P2RX7/P2RY12/PIK3CG/PIK3R5/PLEK/PTAFR/PTPRC/TLR4/CCL5/IFNG/IL15
GO-BP	REGULATION_OF_PROTEIN_PHOSPHORYLATION	3.01	0.000982934	42/353	1211/17949	0.00024436	0.00141036	42	3.01	AGAP2/CCL19/CD300A/CD3E/CD4/CD40/CD74/CD80/CD86/CLEC7A/CSF1R/FCGR1A/FGD2/FGR/FPR1/GMFG/HCLS1/HLA-DRB1/ITGB2/JAK2/LCP2/LILRB4/MAP4K1/NCF1/NCKAP1L/PIK3CG/PIK3R5/PTPN22/PTPRC/PTPRO/RAC2/SAMSN1/SH2B3/SIRPA/TLR4/TLR7/TLR8/TNFAIP3/CCL5/CXCL10/IFNG/IL15
GO-BP	MHC_PROTEIN_COMPLEX_ASSEMBLY	3	0.00099583	3/353	7/17949	0.000248933	0.00142886	3	3	HLA-DMB/HLA-DRA/HLA-DRB1
GO-BP	EOSINOPHIL_ACTIVATION	3	0.00099583	3/353	7/17949	0.000248933	0.00142886	3	3	CCL3/CCR2/CD300A
GO-BP	REGULATION_OF_CD8_POSITIVE_ALPHA_BETA_T_CELL_DIFFERENTIATION	3	0.00099583	3/353	7/17949	0.000248933	0.00142886	3	3	LILRB4/NCKAP1L/RUNX3
GO-BP	ACUTE_INFLAMMATORY_RESPONSE	2.98	0.00104714	9/353	107/17949	0.000262239	0.00150248	9	2.98	BTK/CD163/CD6/FCGR2B/FUT7/NLRP3/PIK3CG/PLA2G2D/HLA-E
GO-BP	RESPONSE_TO_INTERFERON_BETA	2.97	0.00108376	5/353	30/17949	0.000271906	0.00155502	5	2.97	MNDA/PYHIN1/AIM2/IRF1/STAT1
GO-BP	POSITIVE_REGULATION_OF_MACROPHAGE_CHEMOTAXIS	2.95	0.00113086	4/353	17/17949	0.000285795	0.00162261	4	2.95	C3AR1/CMKLR1/CSF1R/CCL5
GO-BP	CELL_CELL_ADHESION_MEDIATED_BY_INTEGRIN	2.95	0.00113086	4/353	17/17949	0.000285795	0.00162261	4	2.95	CD3E/FERMT3/ITGA4/CCL5
GO-BP	IMMUNOLOGICAL_MEMORY_PROCESS	2.95	0.00113086	4/353	17/17949	0.000285795	0.00162261	4	2.95	FGL2/HLA-DRA/HLA-DRB1/IL12RB1
GO-BP	NEGATIVE_REGULATION_OF_NEUROINFLAMMATORY_RESPONSE	2.95	0.00113086	4/353	17/17949	0.000285795	0.00162261	4	2.95	CD200R1/CST7/PTPRC/TNFRSF1B
GO-BP	MYELOID_CELL_DEVELOPMENT	2.91	0.00121794	7/353	66/17949	0.000308378	0.00174755	7	2.91	EVI2B/FLI1/LILRB1/NCKAP1L/NRROS/SH2B3/TYROBP
GO-BP	NIK_NF_KAPPAB_SIGNALING	2.91	0.00121794	12/353	185/17949	0.000308916	0.00174755	12	2.91	CCL19/CD14/CD27/CD86/HAVCR2/LAPTM5/NLRC3/NLRP3/PTPN22/TLR4/TLR7/PSMB9
GO-BP	CYTOLYSIS	2.9	0.00125098	5/353	31/17949	0.000319014	0.00179495	5	2.9	LYZ/PRF1/GZMA/GZMB/GZMH
GO-BP	MATURE_B_CELL_DIFFERENTIATION	2.9	0.00125098	5/353	31/17949	0.000319014	0.00179495	5	2.9	DOCK10/FCGR2B/GPR183/IL10/SLAMF8
GO-BP	NEGATIVE_REGULATION_OF_LYMPHOCYTE_APOPTOTIC_PROCESS	2.9	0.00125098	5/353	31/17949	0.000319014	0.00179495	5	2.9	CD27/CD74/DOCK8/IL7R/CCL5
GO-BP	REGULATION_OF_RECEPTOR_SIGNALING_PATHWAY_VIA_STAT	2.9	0.00126274	9/353	110/17949	0.000322591	0.00181183	9	2.9	CD300A/IL10/IL10RA/IL7R/JAK2/PTPRC/SH2B3/CCL5/IFNG
GO-BP	TYROSINE_PHOSPHORYLATION_OF_STAT_PROTEIN	2.88	0.00132195	8/353	88/17949	0.000338323	0.00189679	8	2.88	CD40/CSF1R/HCLS1/JAK2/SH2B3/CCL5/IFNG/IL15
GO-BP	POSITIVE_REGULATION_OF_RECEPTOR_SIGNALING_PATHWAY_VIA_STAT	2.88	0.00132233	6/353	48/17949	0.000339027	0.00189734	6	2.88	CD300A/IL10/IL10RA/IL7R/JAK2/CCL5
GO-BP	ACTIN_POLYMERIZATION_OR_DEPOLYMERIZATION	2.87	0.00135303	13/353	215/17949	0.000347516	0.00194138	13	2.87	AIF1/CORO1A/COTL1/GMFG/HCK/HCLS1/JAK2/NCKAP1L/PLEK/PREX1/PSTPIP1/WAS/WIPF1
GO-BP	REGULATION_OF_REGULATED_SECRETORY_PATHWAY	2.85	0.00140356	10/353	136/17949	0.00036176	0.00201389	10	2.85	CCR2/CD300A/CD84/FCGR2B/FGR/ITGAM/ITGB2/PRKCB/PTAFR/RAC2
GO-BP	NATURAL_KILLER_CELL_DIFFERENTIATION	2.85	0.00140356	4/353	18/17949	0.00036178	0.00201389	4	2.85	PIK3CD/PTPRC/IL15/ZNF683
GO-BP	REGULATION_OF_NEUTROPHIL_CHEMOTAXIS	2.84	0.00143829	5/353	32/17949	0.00037205	0.00206373	5	2.84	C3AR1/CCL19/CD74/NCKAP1L/RAC2
GO-BP	REGULATION_OF_SUPEROXIDE_METABOLIC_PROCESS	2.84	0.00143829	5/353	32/17949	0.00037205	0.00206373	5	2.84	CLEC7A/HVCN1/ITGAM/ITGB2/TYROBP
GO-BP	POSITIVE_REGULATION_OF_LIPOPOLYSACCHARIDE_MEDIATED_SIGNALING_PATHWAY	2.83	0.00149613	3/353	8/17949	0.00039249	0.00214671	3	2.83	CD180/LY86/SCIMP
GO-BP	INTERLEUKIN_18_MEDIATED_SIGNALING_PATHWAY	2.83	0.00149613	3/353	8/17949	0.00039249	0.00214671	3	2.83	ALOX5/IL18BP/IL18RAP
GO-BP	MONOCYTE_EXTRAVASATION	2.83	0.00149613	3/353	8/17949	0.00039249	0.00214671	3	2.83	CCR2/JAML/SIRPA
GO-BP	INTERLEUKIN_21_MEDIATED_SIGNALING_PATHWAY	2.83	0.00149613	3/353	8/17949	0.00039249	0.00214671	3	2.83	IL21R/IL2RG/STAT1
GO-BP	NEGATIVE_REGULATION_OF_B_CELL_RECEPTOR_SIGNALING_PATHWAY	2.83	0.00149613	3/353	8/17949	0.00039249	0.00214671	3	2.83	CD300A/FCGR2B/LPXN
GO-BP	IMMUNE_RESPONSE_INHIBITING_CELL_SURFACE_RECEPTOR_SIGNALING_PATHWAY	2.83	0.00149613	3/353	8/17949	0.00039249	0.00214671	3	2.83	LILRB1/LILRB2/LILRB4
GO-BP	MEMBRANE_RAFT_LOCALIZATION	2.83	0.00149613	3/353	8/17949	0.00039249	0.00214671	3	2.83	CD2/DOCK2/PTPRC
GO-BP	POSITIVE_REGULATION_OF_LEUKOCYTE_TETHERING_OR_ROLLING	2.83	0.00149613	3/353	8/17949	0.00039249	0.00214671	3	2.83	FUT7/ITGA4/PTAFR
GO-BP	ACTIN_FILAMENT_ORGANIZATION	2.82	0.0015247	20/353	434/17949	0.000400683	0.0021877	20	2.82	AIF1/ARHGAP25/CORO1A/COTL1/GMFG/GPR65/HCK/HCLS1/JAK2/LCP1/MYO1F/NCKAP1L/PLEK/PREX1/PSTPIP1/PTGER4/RAC2/RHOG/WAS/WIPF1
GO-BP	POSITIVE_REGULATION_OF_TYROSINE_PHOSPHORYLATION_OF_STAT_PROTEIN	2.81	0.00154324	7/353	69/17949	0.000406263	0.00221431	7	2.81	CD40/CSF1R/HCLS1/JAK2/CCL5/IFNG/IL15
GO-BP	RESPONSE_TO_INTERLEUKIN_12	2.79	0.00161078	6/353	50/17949	0.00042478	0.00231122	6	2.79	IL10/IL12RB1/JAK2/LCP1/SIRPA/IFNG
GO-BP	GRANULOCYTE_DIFFERENTIATION	2.79	0.00163055	5/353	33/17949	0.000431486	0.00233958	5	2.79	C1QC/EVI2B/HCLS1/INPP5D/SPI1
GO-BP	POSITIVE_REGULATION_OF_CYTOSOLIC_CALCIUM_ION_CONCENTRATION_INVOLVED_IN_PHOSPHOLIPASE_C_ACTIVATING_G_PROTEIN_COUPLED_SIGNALING_PATHWAY	2.79	0.00163055	5/353	33/17949	0.000431486	0.00233958	5	2.79	C3AR1/GPR174/GPR18/GPR65/P2RY10
GO-BP	TOLL_LIKE_RECEPTOR_3_SIGNALING_PATHWAY	2.77	0.00169328	4/353	19/17949	0.000451187	0.00242959	4	2.77	HAVCR2/PTPN22/SCIMP/TNFAIP3
GO-BP	NEGATIVE_REGULATION_OF_MACROPHAGE_ACTIVATION	2.77	0.00169328	4/353	19/17949	0.000451187	0.00242959	4	2.77	CST7/FCGR2B/PTPRC/VSIG4
GO-BP	POSITIVE_REGULATION_OF_MULTI_ORGANISM_PROCESS	2.77	0.00169328	4/353	19/17949	0.000451187	0.00242959	4	2.77	CD180/LHFPL2/LY86/SCIMP
GO-BP	REGULATION_OF_GLIAL_CELL_MIGRATION	2.77	0.00169328	4/353	19/17949	0.000451187	0.00242959	4	2.77	CCL3/CCR2/GPR183/P2RY12
GO-BP	REGULATION_OF_PHOSPHORUS_METABOLIC_PROCESS	2.77	0.00171058	51/353	1610/17949	0.000456582	0.00245442	51	2.77	AGAP2/CCL19/CD244/CD300A/CD33/CD3E/CD4/CD40/CD74/CD80/CD86/CLEC7A/CSF1R/FCGR1A/FGD2/FGR/FPR1/GMFG/HCLS1/HLA-DRB1/ITGB2/JAK2/LCP2/LILRB2/LILRB4/MAP4K1/NCF1/NCKAP1L/P2RX7/P2RY12/PIK3CG/PIK3R5/PLEK/PTAFR/PTPN22/PTPRC/PTPRO/RAC2/SAMSN1/SH2B3/SIRPA/SLA2/SLAMF8/TLR4/TLR7/TLR8/TNFAIP3/CCL5/CXCL10/IFNG/IL15
GO-BP	NEGATIVE_REGULATION_OF_MYELOID_CELL_DIFFERENTIATION	2.77	0.00171219	8/353	92/17949	0.000457793	0.00245672	8	2.77	C1QC/CCL3/INPP5D/LILRB1/LILRB3/LILRB4/MAFB/TLR4
GO-BP	REGULATION_OF_CELLULAR_EXTRAVASATION	2.73	0.00185866	5/353	34/17949	0.000497806	0.00266688	5	2.73	CCR2/FUT7/ITGA4/PTAFR/PTGER4
GO-BP	INNATE_IMMUNE_RESPONSE_ACTIVATING_SIGNAL_TRANSDUCTION	2.7	0.00201544	9/353	118/17949	0.000541643	0.00289184	9	2.7	CD209/CLEC10A/CLEC4A/FCER1G/HCK/ICAM3/TYROBP/KLRD1/PSMB9
GO-BP	POSITIVE_REGULATION_OF_STRESS_ACTIVATED_PROTEIN_KINASE_SIGNALING_CASCADE	2.7	0.00201544	9/353	118/17949	0.000541643	0.00289184	9	2.7	CCL19/CD27/CLEC7A/FCGR2B/NCF1/SCIMP/SLAMF1/SPI1/TLR4
GO-BP	REGULATION_OF_EXOCYTOSIS	2.69	0.00202062	12/353	197/17949	0.000544887	0.00289928	12	2.69	CCR2/CD300A/CD84/FCGR2B/FGR/ITGAM/ITGB2/PRKCB/PTAFR/RAB8B/RAC2/IFNG
GO-BP	IMMUNOGLOBULIN_PRODUCTION	2.69	0.00202062	12/353	197/17949	0.000544887	0.00289928	12	2.69	BTK/CD28/CD40/CD86/FCGR2B/FOXP3/HLA-DRB1/IL10/PTPRC/SAMHD1/SASH3/HLA-E
GO-BP	NEGATIVE_REGULATION_OF_T_CELL_APOPTOTIC_PROCESS	2.69	0.00205224	4/353	20/17949	0.000555292	0.00294465	4	2.69	CD27/DOCK8/IL7R/CCL5
GO-BP	CELL_JUNCTION_DISASSEMBLY	2.69	0.00205224	4/353	20/17949	0.000555292	0.00294465	4	2.69	C1QA/C1QB/C1QC/ITGAM
GO-BP	REGULATION_OF_ISOTYPE_SWITCHING	2.68	0.00210861	5/353	35/17949	0.000571509	0.00302552	5	2.68	CD28/CD40/FOXP3/IL10/PTPRC
GO-BP	NATURAL_KILLER_CELL_CYTOKINE_PRODUCTION	2.67	0.00211553	3/353	9/17949	0.000580164	0.00303545	3	2.67	CD226/CD96/HLA-E
GO-BP	NATURAL_KILLER_CELL_MEDIATED_IMMUNE_RESPONSE_TO_TUMOR_CELL	2.67	0.00211553	3/353	9/17949	0.000580164	0.00303545	3	2.67	CD226/CRTAM/HAVCR2
GO-BP	POSITIVE_REGULATION_OF_MEMORY_T_CELL_DIFFERENTIATION	2.67	0.00211553	3/353	9/17949	0.000580164	0.00303545	3	2.67	HLA-DRA/HLA-DRB1/IL12RB1
GO-BP	ANTIGEN_PROCESSING_AND_PRESENTATION_OF_EXOGENOUS_PEPTIDE_ANTIGEN_VIA_MHC_CLASS_I_TAP_INDEPENDENT	2.67	0.00211553	3/353	9/17949	0.000580164	0.00303545	3	2.67	B2M/HLA-B/HLA-E
GO-BP	POSITIVE_REGULATION_OF_GAMMA_DELTA_T_CELL_ACTIVATION	2.67	0.00211553	3/353	9/17949	0.000580164	0.00303545	3	2.67	LILRB1/NCKAP1L/PTPRC
GO-BP	POSITIVE_REGULATION_OF_ISOTYPE_SWITCHING_TO_IGG_ISOTYPES	2.67	0.00211553	3/353	9/17949	0.000580164	0.00303545	3	2.67	CD28/CD40/PTPRC
GO-BP	REGULATION_OF_NATURAL_KILLER_CELL_CHEMOTAXIS	2.67	0.00211553	3/353	9/17949	0.000580164	0.00303545	3	2.67	CCL3/CCL4/CCL5
GO-BP	CELLULAR_RESPONSE_TO_MECHANICAL_STIMULUS	2.64	0.00226877	7/353	74/17949	0.000623227	0.00325532	7	2.64	CASP1/CD40/PTGER4/TLR4/TLR7/TLR8/IRF1
GO-BP	POSITIVE_REGULATION_OF_ION_TRANSPORT	2.64	0.00229467	26/353	659/17949	0.000631395	0.0032925	26	2.64	CCL3/CCR1/CCR2/CD33/CD4/CTSS/HCLS1/HLA-DRB1/ITGAM/ITGB2/JAK2/P2RX7/P2RY12/PTAFR/RAB8B/RAC2/TLR4/TRPV2/CCL4/CCL5/CXCL10/CXCL11/CXCL9/FASLG/GZMB/IFNG
GO-BP	MONOCYTE_DIFFERENTIATION	2.63	0.00236571	5/353	36/17949	0.000653106	0.00339442	5	2.63	CD4/CD74/CSF1R/HLA-DRB1/INPP5D
GO-BP	TYPE_2_IMMUNE_RESPONSE	2.63	0.00236571	5/353	36/17949	0.000653106	0.00339442	5	2.63	CCR2/CD74/CD86/IL10/NLRP3
GO-BP	REGULATION_OF_CYSTEINE_TYPE_ENDOPEPTIDASE_ACTIVITY	2.62	0.00238023	13/353	230/17949	0.000658205	0.00341526	13	2.62	CASP1/CD27/CLEC7A/CST7/JAK2/LAPTM5/LCK/NLRC4/NLRP3/TNFAIP8/AIM2/FASLG/PSMB9
GO-BP	POSITIVE_REGULATION_OF_PHOSPHOPROTEIN_PHOSPHATASE_ACTIVITY	2.61	0.00242843	4/353	21/17949	0.000675384	0.00348442	4	2.61	CD300A/CD33/JAK2/PTPRC
GO-BP	POSITIVE_REGULATION_OF_CELL_ADHESION_MEDIATED_BY_INTEGRIN	2.61	0.00242843	4/353	21/17949	0.000675384	0.00348442	4	2.61	CD3E/NCKAP1L/P2RY12/CCL5
GO-BP	REGULATION_OF_MONOCYTE_DIFFERENTIATION	2.61	0.00242843	4/353	21/17949	0.000675384	0.00348442	4	2.61	CD4/CD74/HLA-DRB1/INPP5D
GO-BP	LOCALIZATION_WITHIN_MEMBRANE	2.61	0.00242843	7/353	75/17949	0.000675981	0.00348442	7	2.61	CD2/DOCK2/ITGA4/ITGAL/ITGB2/ITGB7/PTPRC
GO-BP	REACTIVE_OXYGEN_SPECIES_BIOSYNTHETIC_PROCESS	2.58	0.00262494	9/353	123/17949	0.000731884	0.00376638	9	2.58	ABCD2/ALOX5/CLEC7A/IL10/ITGB2/JAK2/SIRPA/TLR4/IFNG
GO-BP	POSITIVE_REGULATION_OF_RESPONSE_TO_CYTOKINE_STIMULUS	2.55	0.00281557	6/353	56/17949	0.000786325	0.0040399	6	2.55	CASP1/CD300LF/CD74/GFI1/LAPTM5/TLR4
GO-BP	POSITIVE_REGULATION_OF_TYPE_I_INTERFERON_PRODUCTION	2.55	0.00282692	7/353	77/17949	0.000792082	0.00405619	7	2.55	CD14/PTPN22/TLR4/TLR7/TLR8/IRF1/STAT1
GO-BP	POSITIVE_REGULATION_OF_SMALL_GTPASE_MEDIATED_SIGNAL_TRANSDUCTION	2.55	0.00282692	7/353	77/17949	0.000792082	0.00405619	7	2.55	GPR174/GPR18/GPR65/JAK2/P2RY10/PIK3CG/VAV1
GO-BP	POSITIVE_REGULATION_OF_PROTEIN_KINASE_ACTIVITY	2.54	0.00287723	22/353	528/17949	0.000810991	0.00412837	22	2.54	AGAP2/CCL19/CD300A/CD4/CD40/CD74/CD86/CSF1R/FCGR1A/FGD2/FPR1/JAK2/LCP2/MAP4K1/NCF1/NCKAP1L/PIK3CG/PIK3R5/PTPRC/TLR4/CCL5/IFNG
GO-BP	POSITIVE_REGULATION_OF_INTERFERON_ALPHA_PRODUCTION	2.54	0.00287723	4/353	22/17949	0.000812764	0.00412837	4	2.54	TLR4/TLR7/TLR8/STAT1
GO-BP	CD4_POSITIVE_OR_CD8_POSITIVE_ALPHA_BETA_T_CELL_LINEAGE_COMMITMENT	2.54	0.00287723	4/353	22/17949	0.000812764	0.00412837	4	2.54	FOXP3/IL12RB1/SLAMF6/SPN
GO-BP	NEGATIVE_REGULATION_OF_PHAGOCYTOSIS	2.54	0.00287723	4/353	22/17949	0.000812764	0.00412837	4	2.54	CD300A/CD300LF/FCGR2B/SIRPA
GO-BP	NEGATIVE_REGULATION_OF_REGULATED_SECRETORY_PATHWAY	2.54	0.00287723	4/353	22/17949	0.000812764	0.00412837	4	2.54	CCR2/CD300A/CD84/FCGR2B
GO-BP	POSITIVE_REGULATION_OF_KILLING_OF_CELLS_OF_OTHER_ORGANISM	2.54	0.00288666	3/353	10/17949	0.000816752	0.00414191	3	2.54	CLEC7A/PRF1/IFNG
GO-BP	REGULATION_OF_TRANSFERASE_ACTIVITY	2.53	0.0029348	35/353	1010/17949	0.000831716	0.00421098	35	2.53	AGAP2/CCL19/CD300A/CD4/CD40/CD74/CD86/CSF1R/FCGR1A/FGD2/FGR/FPR1/GMFG/HLA-DRB1/JAK2/LCP2/LILRB4/MAP4K1/NCF1/NCKAP1L/P2RY12/PIK3CG/PIK3R5/PTPN22/PTPRC/PTPRO/RAC2/SH2B3/SLA2/SLAMF8/TLR4/TNFAIP3/CCL5/CXCL10/IFNG
GO-BP	POSITIVE_REGULATION_OF_REACTIVE_OXYGEN_SPECIES_METABOLIC_PROCESS	2.52	0.00300655	8/353	101/17949	0.000853425	0.00431393	8	2.52	CLEC7A/HVCN1/ITGAM/ITGB2/JAK2/TLR4/TYROBP/IFNG
GO-BP	REACTIVE_NITROGEN_SPECIES_METABOLIC_PROCESS	2.52	0.0030099	7/353	78/17949	0.000855754	0.00431873	7	2.52	CLEC7A/IL10/ITGB2/JAK2/SIRPA/TLR4/IFNG
GO-BP	REGULATION_OF_PHOSPHATIDYLINOSITOL_3_KINASE_ACTIVITY	2.52	0.0030358	6/353	57/17949	0.000864508	0.0043559	6	2.52	AGAP2/CCL19/FGR/P2RY12/PIK3R5/SLA2
GO-BP	G_PROTEIN_COUPLED_RECEPTOR_SIGNALING_PATHWAY	2.5	0.00316258	44/353	1372/17949	0.000902058	0.0045378	44	2.5	ARHGEF6/BTK/C3AR1/CCL19/CCL3/CCR1/CCR2/CCR4/CCR5/CCR8/CD3E/CMKLR1/CXCR3/CXCR6/FGD2/FPR1/FPR3/GNG2/GNGT2/GPR174/GPR18/GPR183/GPR34/GPR65/GPR84/JAK2/P2RY10/P2RY12/P2RY13/PIK3CG/PIK3R5/PLEK/PREX1/PTAFR/PTGER4/RAC2/RGS18/VAV1/CCL4/CCL5/CXCL10/CXCL11/CXCL9/XCL2
GO-BP	ENTRY_INTO_HOST	2.5	0.00318803	10/353	153/17949	0.000910776	0.00457432	10	2.5	CCR5/CD209/CD4/CD74/CD80/CD86/HLA-DRB1/ITGB7/SELPLG/SLAMF1
GO-BP	MAINTENANCE_OF_LOCATION_IN_CELL	2.49	0.00320475	12/353	209/17949	0.000917021	0.00459831	12	2.49	CCL19/CCL3/CCR5/CD4/CORO1A/LCK/PTPRC/SRGN/CXCL10/CXCL11/CXCL9/FASLG
GO-BP	POSITIVE_REGULATION_OF_NITRIC_OXIDE_METABOLIC_PROCESS	2.48	0.00331657	5/353	39/17949	0.000950537	0.00475876	5	2.48	CLEC7A/ITGB2/JAK2/TLR4/IFNG
GO-BP	POSITIVE_REGULATION_OF_LEUKOCYTE_DEGRANULATION	2.47	0.00337469	4/353	23/17949	0.000968739	0.00484215	4	2.47	FGR/ITGAM/ITGB2/PTAFR
GO-BP	POSITIVE_REGULATION_OF_I_KAPPAB_KINASE_NF_KAPPAB_SIGNALING	2.47	0.0034064	11/353	182/17949	0.0009794	0.00488765	11	2.47	APOL3/CASP1/CCL19/CD4/CD40/CD74/HLA-DRB1/PRKCB/TLR4/FASLG/UBD
GO-BP	REGULATION_OF_STRESS_ACTIVATED_PROTEIN_KINASE_SIGNALING_CASCADE	2.43	0.00371761	11/353	184/17949	0.00107058	0.00533418	11	2.43	CCL19/CD27/CLEC7A/FCGR2B/NCF1/PTPN22/SCIMP/SIRPA/SLAMF1/SPI1/TLR4
GO-BP	REGULATION_OF_CELL_MORPHOGENESIS	2.42	0.00377704	15/353	305/17949	0.00109658	0.00541946	15	2.42	ARHGAP15/CCL3/CORO1A/CSF1R/FGD2/FGR/HCK/ITGB2/LST1/PLEKHO1/PLXNC1/PREX1/RAC2/RHOG/GBP1
GO-BP	NATURAL_KILLER_CELL_PROLIFERATION	2.42	0.00377704	3/353	11/17949	0.00110672	0.00541946	3	2.42	PTPN22/HLA-E/IL15
GO-BP	INTERLEUKIN_18_PRODUCTION	2.42	0.00377704	3/353	11/17949	0.00110672	0.00541946	3	2.42	CD84/IL10/GBP5
GO-BP	REGULATION_OF_CELL_CELL_ADHESION_MEDIATED_BY_INTEGRIN	2.42	0.00377704	3/353	11/17949	0.00110672	0.00541946	3	2.42	CD3E/FERMT3/CCL5
GO-BP	POSITIVE_REGULATION_OF_MONOCYTE_DIFFERENTIATION	2.42	0.00377704	3/353	11/17949	0.00110672	0.00541946	3	2.42	CD4/CD74/HLA-DRB1
GO-BP	REGULATION_OF_GAMMA_DELTA_T_CELL_ACTIVATION	2.42	0.00377704	3/353	11/17949	0.00110672	0.00541946	3	2.42	LILRB1/NCKAP1L/PTPRC
GO-BP	NK_T_CELL_ACTIVATION	2.42	0.00377704	3/353	11/17949	0.00110672	0.00541946	3	2.42	CD300A/RASAL3/IL15
GO-BP	INTERLEUKIN_27_MEDIATED_SIGNALING_PATHWAY	2.42	0.00377704	3/353	11/17949	0.00110672	0.00541946	3	2.42	EBI3/JAK2/STAT1
GO-BP	RESPONSE_TO_INTERLEUKIN_18	2.42	0.00377704	3/353	11/17949	0.00110672	0.00541946	3	2.42	ALOX5/IL18BP/IL18RAP
GO-BP	INTERLEUKIN_35_MEDIATED_SIGNALING_PATHWAY	2.42	0.00377704	3/353	11/17949	0.00110672	0.00541946	3	2.42	EBI3/JAK2/STAT1
GO-BP	POSITIVE_REGULATION_BY_SYMBIONT_OF_ENTRY_INTO_HOST	2.42	0.00377704	3/353	11/17949	0.00110672	0.00541946	3	2.42	CD4/CD74/HLA-DRB1
GO-BP	POSITIVE_REGULATION_OF_CYTOKINE_PRODUCTION_INVOLVED_IN_INFLAMMATORY_RESPONSE	2.41	0.00390029	4/353	24/17949	0.00114462	0.00559631	4	2.41	CD6/CLEC7A/TLR4/GBP5
GO-BP	STRESS_ACTIVATED_PROTEIN_KINASE_SIGNALING_CASCADE	2.39	0.00404284	14/353	276/17949	0.0011883	0.00580084	14	2.39	ARHGEF6/CCL19/CD27/CLEC7A/FCGR2B/MAP4K1/NCF1/PTGER4/PTPN22/SCIMP/SIRPA/SLAMF1/SPI1/TLR4
GO-BP	NEURON_DEATH	2.38	0.00421123	16/353	341/17949	0.00123972	0.00604245	16	2.38	AGAP2/C1QA/CCL3/CD200R1/CORO1A/FCGR2B/IL10/ITGAM/ITGB2/JAK2/TLR4/TNFRSF1B/TYROBP/CCL5/FASLG/IFNG
GO-BP	JNK_CASCADE	2.35	0.00450934	11/353	189/17949	0.00132955	0.00647019	11	2.35	ARHGEF6/CCL19/CD27/FCGR2B/MAP4K1/NCF1/PTGER4/PTPN22/SIRPA/SLAMF1/TLR4
GO-BP	POSITIVE_REGULATION_OF_PATTERN_RECOGNITION_RECEPTOR_SIGNALING_PATHWAY	2.34	0.00452948	5/353	42/17949	0.00133844	0.0064991	5	2.34	PTPN22/SLC15A3/TASL/TLR1/TLR4
GO-BP	REGULATION_OF_LIPOPOLYSACCHARIDE_MEDIATED_SIGNALING_PATHWAY	2.34	0.00452948	4/353	25/17949	0.00134171	0.0064991	4	2.34	CD180/LY86/SCIMP/TNFAIP3
GO-BP	INTEGRIN_ACTIVATION	2.34	0.00452948	4/353	25/17949	0.00134171	0.0064991	4	2.34	FERMT3/P2RY12/PLEK/PTGER4
GO-BP	CELLULAR_RESPONSE_TO_CHEMICAL_STRESS	2.3	0.00500092	16/353	347/17949	0.00148365	0.00717553	16	2.3	AIF1/ALOX5/BTK/CYBB/ETS1/IL10/IL18RAP/JAK2/LRRC8C/NCF1/NCF2/NCF4/RCSD1/SIRPA/TLR4/TNFAIP3
GO-BP	POSITIVE_REGULATION_OF_SIGNALING_RECEPTOR_ACTIVITY	2.3	0.00501622	5/353	43/17949	0.00149048	0.00719749	5	2.3	CCR2/IL10/JAK2/NCF1/IFNG
GO-BP	TRANSMEMBRANE_RECEPTOR_PROTEIN_TYROSINE_KINASE_SIGNALING_PATHWAY	2.3	0.00501636	27/353	737/17949	0.00149282	0.00719768	27	2.3	ATP6V1B2/CD3E/CD4/CD8A/CSF1R/CYBB/DOK2/FGR/FUT7/HCK/JAK2/LCK/LCP2/MATK/NCF1/NCF2/NCF4/NCKAP1L/PIK3CD/PRKCB/SH2B3/SLA/STAT5A/TRAT1/VAV1/ZAP70/FASLG
GO-BP	MATURE_B_CELL_DIFFERENTIATION_INVOLVED_IN_IMMUNE_RESPONSE	2.28	0.00522242	4/353	26/17949	0.00156131	0.00749336	4	2.28	DOCK10/FCGR2B/GPR183/IL10
GO-BP	REGULATION_OF_SYNCYTIUM_FORMATION_BY_PLASMA_MEMBRANE_FUSION	2.28	0.00522242	4/353	26/17949	0.00156131	0.00749336	4	2.28	CD53/TYROBP/CXCL10/CXCL9
GO-BP	MYELOID_LEUKOCYTE_CYTOKINE_PRODUCTION	2.28	0.00522242	4/353	26/17949	0.00156131	0.00749336	4	2.28	CD74/LAPTM5/LILRB1/TLR4
GO-BP	SOMATIC_DIVERSIFICATION_OF_IMMUNOGLOBULINS	2.27	0.00531797	6/353	64/17949	0.00159231	0.00763045	6	2.27	CD28/CD40/FOXP3/IL10/PTPRC/SAMHD1
GO-BP	MAINTENANCE_OF_LOCATION	2.24	0.00569334	15/353	319/17949	0.00170732	0.00816905	15	2.24	CCL19/CCL3/CCR5/CD4/CORO1A/IL10/LCK/MSR1/NRROS/PTPRC/SRGN/CXCL10/CXCL11/CXCL9/FASLG
GO-BP	T_CELL_LINEAGE_COMMITMENT	2.22	0.00600901	4/353	27/17949	0.00180473	0.00862199	4	2.22	FOXP3/IL12RB1/SLAMF6/SPN
GO-BP	NEGATIVE_REGULATION_OF_TOLL_LIKE_RECEPTOR_SIGNALING_PATHWAY	2.22	0.00608181	5/353	45/17949	0.00183216	0.00872645	5	2.22	CD14/CD300A/CD300LF/TLR4/TNFAIP3
GO-BP	POSITIVE_REGULATION_OF_PROTEIN_DEPHOSPHORYLATION	2.22	0.00608181	5/353	45/17949	0.00183216	0.00872645	5	2.22	CD300A/CD33/JAK2/LILRB2/PTPRC
GO-BP	TRANSFORMING_GROWTH_FACTOR_BETA1_PRODUCTION	2.21	0.00611924	3/353	13/17949	0.00186305	0.00878015	3	2.21	FOXP3/NRROS/TYROBP
GO-BP	DENDRITIC_CELL_CYTOKINE_PRODUCTION	2.21	0.00611924	3/353	13/17949	0.00186305	0.00878015	3	2.21	CLEC7A/SCIMP/TLR4
GO-BP	REGULATION_OF_HUMORAL_IMMUNE_RESPONSE_MEDIATED_BY_CIRCULATING_IMMUNOGLOBULIN	2.21	0.00611924	3/353	13/17949	0.00186305	0.00878015	3	2.21	FCGR2B/LTA/PTPRC
GO-BP	POSITIVE_REGULATION_OF_T_CELL_APOPTOTIC_PROCESS	2.21	0.00611924	3/353	13/17949	0.00186305	0.00878015	3	2.21	PDCD1/CCL5/CD274
GO-BP	LEUKOCYTE_AGGREGATION	2.21	0.00611924	3/353	13/17949	0.00186305	0.00878015	3	2.21	RAC2/STK10/ZAP70
GO-BP	REGULATION_OF_LEUKOCYTE_TETHERING_OR_ROLLING	2.21	0.00611924	3/353	13/17949	0.00186305	0.00878015	3	2.21	FUT7/ITGA4/PTAFR
GO-BP	POSITIVE_REGULATION_OF_GLIAL_CELL_MIGRATION	2.21	0.00611924	3/353	13/17949	0.00186305	0.00878015	3	2.21	CCL3/CCR2/P2RY12
GO-BP	POSITIVE_CHEMOTAXIS	2.18	0.00661773	6/353	67/17949	0.00201785	0.00949541	6	2.18	CCL3/CCR4/CORO1A/IL16/CCL5/CXCL10
GO-BP	POSITIVE_REGULATION_OF_TRANSFERASE_ACTIVITY	2.17	0.0067844	25/353	679/17949	0.00207178	0.00973455	25	2.17	AGAP2/CCL19/CD300A/CD4/CD40/CD74/CD86/CSF1R/FCGR1A/FGD2/FGR/FPR1/HLA-DRB1/JAK2/LCP2/MAP4K1/NCF1/NCKAP1L/P2RY12/PIK3CG/PIK3R5/PTPRC/TLR4/CCL5/IFNG
GO-BP	MEMBRANE_ORGANIZATION	2.16	0.00698356	32/353	949/17949	0.00213579	0.0100203	32	2.16	ABCD2/AIF1/ARHGAP25/ATP8B4/BIN2/CCR5/CD2/CD300A/CD3D/CD3G/CD4/CORO1A/DOCK2/FCGR1A/FCGR2B/FOLR2/IL7R/ITGAM/ITGB2/LAPTM5/MSR1/NCKAP1L/P2RX7/PRKCB/PTPRC/RAB8B/RAC2/RHOG/STX11/FASLG/GZMB/TAP1
GO-BP	HETEROPHILIC_CELL_CELL_ADHESION_VIA_PLASMA_MEMBRANE_CELL_ADHESION_MOLECULES	2.14	0.00727388	5/353	47/17949	0.00222791	0.0104369	5	2.14	CD209/CD6/CRTAM/ITGAL/JAML
GO-BP	NEGATIVE_REGULATION_OF_INTERFERON_BETA_PRODUCTION	2.12	0.00759535	3/353	14/17949	0.00233681	0.0108981	3	2.12	LILRB1/NLRC3/SIRPA
GO-BP	GERMINAL_CENTER_FORMATION	2.12	0.00759535	3/353	14/17949	0.00233681	0.0108981	3	2.12	KLHL6/TNFAIP3/TNFSF13B
GO-BP	NEGATIVE_REGULATION_BY_HOST_OF_VIRAL_TRANSCRIPTION	2.12	0.00759535	3/353	14/17949	0.00233681	0.0108981	3	2.12	CCL3/CCL4/CCL5
GO-BP	REGULATION_OF_LIPID_KINASE_ACTIVITY	2.12	0.00761346	6/353	69/17949	0.00234586	0.0109241	6	2.12	AGAP2/CCL19/FGR/P2RY12/PIK3R5/SLA2
GO-BP	POSITIVE_REGULATION_OF_MACROPHAGE_ACTIVATION	2.11	0.00767428	4/353	29/17949	0.00236812	0.0110114	4	2.11	CCL3/HAVCR2/IL10/TLR4
GO-BP	POSITIVE_REGULATION_OF_DNA_BINDING_TRANSCRIPTION_FACTOR_ACTIVITY	2.1	0.00788886	13/353	266/17949	0.00243794	0.0113193	13	2.1	BTK/CD40/HCLS1/IL10/IL18RAP/ITGB2/JAK2/NFAM1/NLRC4/NLRP3/PRKCB/TLR4/AIM2
GO-BP	REGULATION_OF_SECRETION	2.1	0.0078953	23/353	613/17949	0.00244355	0.0113285	23	2.1	ALOX5/CCR2/CD300A/CD33/CD74/CD84/FCGR2B/FGR/HLA-DRB1/ITGAM/ITGB2/JAK2/LILRB1/P2RY12/PRKCB/PTAFR/RAB8B/RAC2/TIFAB/TLR4/TNFRSF1B/CCL5/IFNG
GO-BP	MOVEMENT_IN_HOST_ENVIRONMENT	2.1	0.00802019	10/353	175/17949	0.00248587	0.0115077	10	2.1	CCR5/CD209/CD4/CD74/CD80/CD86/HLA-DRB1/ITGB7/SELPLG/SLAMF1
GO-BP	RESPONSE_TO_INTERLEUKIN_1	2.09	0.00813182	11/353	205/17949	0.00252419	0.0116679	11	2.09	CCL19/CCL3/CD40/ETS1/SIRPA/CCL4/CCL5/GBP1/GBP2/PSMB9/XCL2
GO-BP	NEGATIVE_REGULATION_OF_INTERLEUKIN_1_PRODUCTION	2.06	0.0086171	5/353	49/17949	0.0026825	0.0123642	5	2.06	CD33/IL10/LILRB4/NLRP3/TNFAIP3
GO-BP	REGULATION_OF_MAST_CELL_ACTIVATION_INVOLVED_IN_IMMUNE_RESPONSE	2.06	0.0086171	4/353	30/17949	0.00269061	0.0123642	4	2.06	CD300A/CD84/FGR/RAC2
GO-BP	REGULATION_OF_TYPE_2_IMMUNE_RESPONSE	2.06	0.0086171	4/353	30/17949	0.00269061	0.0123642	4	2.06	CCR2/CD74/CD86/NLRP3
GO-BP	INTERLEUKIN_6_MEDIATED_SIGNALING_PATHWAY	2.06	0.0086171	4/353	30/17949	0.00269061	0.0123642	4	2.06	GFI1/JAK2/SPI1/STAT1
GO-BP	NEGATIVE_REGULATION_OF_DNA_BINDING_TRANSCRIPTION_FACTOR_ACTIVITY	2.06	0.00863233	10/353	177/17949	0.00269932	0.012386	10	2.06	CMKLR1/EOMES/FOXP3/GFI1/HAVCR2/IL10/NLRC3/NLRP3/TNFAIP3/AIM2
GO-BP	VASCULAR_ENDOTHELIAL_GROWTH_FACTOR_RECEPTOR_SIGNALING_PATHWAY	2.04	0.00913399	7/353	96/17949	0.00286037	0.0131058	7	2.04	CYBB/NCF1/NCF2/NCF4/NCKAP1L/PRKCB/VAV1
GO-BP	REGULATION_OF_INOSITOL_PHOSPHATE_BIOSYNTHETIC_PROCESS	2.04	0.00915249	3/353	15/17949	0.00287873	0.0131324	3	2.04	CD244/PLEK/PTAFR
GO-BP	ACTIVATION_OF_JANUS_KINASE_ACTIVITY	2.04	0.00915249	3/353	15/17949	0.00287873	0.0131324	3	2.04	CD300A/JAK2/CCL5
GO-BP	POSITIVE_REGULATION_OF_NITRIC_OXIDE_SYNTHASE_BIOSYNTHETIC_PROCESS	2.04	0.00915249	3/353	15/17949	0.00287873	0.0131324	3	2.04	JAK2/TLR4/IFNG
GO-BP	CALCIUM_ION_TRANSMEMBRANE_TRANSPORT	2.04	0.00922364	14/353	304/17949	0.00290534	0.0132345	14	2.04	CCL19/CCL3/CCR5/CORO1A/LCK/P2RX7/P2RY12/PIK3CG/PTPRC/TRPV2/CXCL10/CXCL11/CXCL9/FASLG
GO-BP	RESPONSE_TO_INTERLEUKIN_6	2.03	0.00929908	5/353	50/17949	0.00293335	0.0133427	5	2.03	GFI1/JAK2/SELPLG/SPI1/STAT1
GO-BP	REGULATION_OF_PROTEIN_MODIFICATION_PROCESS	2.03	0.0093577	48/353	1627/17949	0.00295613	0.0134268	48	2.03	AGAP2/CCL19/CD300A/CD33/CD3E/CD4/CD40/CD74/CD80/CD86/CLEC7A/CSF1R/FCGR1A/FGD2/FGR/FOXP3/FPR1/GFI1/GMFG/HCLS1/HLA-DRB1/ITGB2/JAK2/LAPTM5/LCP2/LILRB2/LILRB4/MAP4K1/NCF1/NCKAP1L/PIK3CG/PIK3R5/PTPN22/PTPRC/PTPRO/RAC2/SAMSN1/SH2B3/SIRPA/SPI1/TLR4/TLR7/TLR8/TNFAIP3/CCL5/CXCL10/IFNG/IL15
GO-BP	RAS_PROTEIN_SIGNAL_TRANSDUCTION	2.03	0.00938623	15/353	338/17949	0.00296944	0.0134678	15	2.03	AIF1/CYTH4/DOK2/GPR174/GPR18/GPR65/JAK2/P2RY10/PIK3CG/RAB33A/RAC2/RASAL3/RHOG/VAV1/WAS
GO-BP	NEGATIVE_REGULATION_OF_EXOCYTOSIS	2.02	0.00959451	4/353	31/17949	0.00304196	0.0137666	4	2.02	CCR2/CD300A/CD84/FCGR2B
GO-BP	POSITIVE_REGULATION_OF_CYSTEINE_TYPE_ENDOPEPTIDASE_ACTIVITY	2.02	0.00959451	9/353	151/17949	0.00304412	0.0137666	9	2.02	CASP1/CLEC7A/JAK2/LAPTM5/LCK/NLRC4/NLRP3/AIM2/FASLG
GO-BP	NEGATIVE_REGULATION_OF_MAPK_CASCADE	2	0.00997738	10/353	181/17949	0.00317016	0.014316	10	2	CD300A/LILRB4/P2RX7/PTPN22/PTPRC/SH2B3/SIRPA/TBC1D10C/TLR4/GBP1
GO-BP	REGULATION_OF_MULTI_ORGANISM_PROCESS	2	0.0100591	5/353	51/17949	0.00320072	0.0144332	5	2	CD180/LHFPL2/LY86/SCIMP/TNFAIP3
GO-BP	REGULATION_OF_VASCULATURE_DEVELOPMENT	1.99	0.0101229	15/353	341/17949	0.00322568	0.0145248	15	1.99	ALOX5/C3AR1/CCR2/CD40/CYBB/ETS1/IL10/ITGAX/ITGB2/PIK3CD/PRKCB/TNFAIP3/CXCL10/FASLG/STAT1
GO-BP	ESTABLISHMENT_OR_MAINTENANCE_OF_CELL_POLARITY	1.99	0.0102366	11/353	212/17949	0.00326657	0.0146878	11	1.99	CCL19/CD3G/CRTAM/DOCK2/DOCK8/NCKAP1L/PARVG/RAC2/RHOG/SPN/CCL4
GO-BP	POSITIVE_REGULATION_OF_ERYTHROCYTE_DIFFERENTIATION	1.97	0.0106667	4/353	32/17949	0.00342338	0.0153051	4	1.97	ETS1/INPP5D/NCKAP1L/STAT1
GO-BP	BONE_CELL_DEVELOPMENT	1.97	0.0106667	4/353	32/17949	0.00342338	0.0153051	4	1.97	FLI1/LILRB1/SH2B3/TYROBP
GO-BP	POSITIVE_REGULATION_OF_VIRAL_LIFE_CYCLE	1.97	0.0106667	4/353	32/17949	0.00342338	0.0153051	4	1.97	CD209/CD4/CD74/HLA-DRB1
GO-BP	NEGATIVE_REGULATION_OF_CD4_POSITIVE_ALPHA_BETA_T_CELL_ACTIVATION	1.97	0.0106667	4/353	32/17949	0.00342338	0.0153051	4	1.97	FOXP3/RUNX3/VSIR/CD274
GO-BP	NEGATIVE_REGULATION_OF_BONE_RESORPTION	1.97	0.010803	3/353	16/17949	0.00349183	0.0155006	3	1.97	INPP5D/P2RX7/TNFAIP3
GO-BP	POSITIVE_REGULATION_OF_TYPE_2_IMMUNE_RESPONSE	1.97	0.010803	3/353	16/17949	0.00349183	0.0155006	3	1.97	CD74/CD86/NLRP3
GO-BP	REGULATION_OF_RESPIRATORY_BURST	1.97	0.010803	3/353	16/17949	0.00349183	0.0155006	3	1.97	CLEC7A/RAC2/SLAMF8
GO-BP	PODOSOME_ASSEMBLY	1.97	0.010803	3/353	16/17949	0.00349183	0.0155006	3	1.97	BIN2/HCK/LCP1
GO-BP	INFLAMMATORY_RESPONSE_TO_WOUNDING	1.97	0.010803	3/353	16/17949	0.00349183	0.0155006	3	1.97	ALOX5/CCR2/SIGLEC10
GO-BP	SOMATIC_DIVERSIFICATION_OF_IMMUNE_RECEPTORS	1.96	0.0110368	6/353	75/17949	0.00357247	0.0158361	6	1.96	CD28/CD40/FOXP3/IL10/PTPRC/SAMHD1
GO-BP	POSITIVE_REGULATION_OF_PROTEIN_PHOSPHORYLATION	1.96	0.0110849	28/353	824/17949	0.0035931	0.0159051	28	1.96	AGAP2/CCL19/CD300A/CD3E/CD4/CD40/CD74/CD80/CD86/CLEC7A/CSF1R/FCGR1A/FGD2/FPR1/HCLS1/HLA-DRB1/JAK2/LCP2/MAP4K1/NCF1/NCKAP1L/PIK3CG/PIK3R5/PTPRC/TLR4/CCL5/IFNG/IL15
GO-BP	NEGATIVE_REGULATION_OF_INTERLEUKIN_18_PRODUCTION	1.95	0.0113128	2/353	5/17949	0.00370843	0.0162321	2	1.95	CD84/IL10
GO-BP	POSITIVE_REGULATION_OF_INTERLEUKIN_1_ALPHA_PRODUCTION	1.95	0.0113128	2/353	5/17949	0.00370843	0.0162321	2	1.95	CASP1/IL16
GO-BP	NEGATIVE_REGULATION_OF_CELLULAR_AMINE_METABOLIC_PROCESS	1.95	0.0113128	2/353	5/17949	0.00370843	0.0162321	2	1.95	ITGAM/ITGB2
GO-BP	DEFENSE_RESPONSE_TO_TUMOR_CELL	1.95	0.0113128	2/353	5/17949	0.00370843	0.0162321	2	1.95	LAPTM5/PRF1
GO-BP	IMMUNE_COMPLEX_CLEARANCE	1.95	0.0113128	2/353	5/17949	0.00370843	0.0162321	2	1.95	CCR2/FCGR2B
GO-BP	POSITIVE_REGULATION_OF_HYPERSENSITIVITY	1.95	0.0113128	2/353	5/17949	0.00370843	0.0162321	2	1.95	BTK/HLA-E
GO-BP	POSITIVE_REGULATION_OF_NUCLEOTIDE_BINDING_OLIGOMERIZATION_DOMAIN_CONTAINING_2_SIGNALING_PATHWAY	1.95	0.0113128	2/353	5/17949	0.00370843	0.0162321	2	1.95	SLC15A3/TLR4
GO-BP	REGULATION_OF_T_CELL_COSTIMULATION	1.95	0.0113128	2/353	5/17949	0.00370843	0.0162321	2	1.95	LILRB2/LILRB4
GO-BP	RESPONSE_TO_FUNGUS	1.94	0.0115216	5/353	53/17949	0.00378741	0.0165317	5	1.94	BTK/CLEC7A/COTL1/SCIMP/TLR4
GO-BP	POSITIVE_REGULATION_OF_CALCIUM_ION_TRANSPORT_INTO_CYTOSOL	1.94	0.0115216	5/353	53/17949	0.00378741	0.0165317	5	1.94	CD4/P2RX7/CXCL10/CXCL11/CXCL9
GO-BP	RESPONSE_TO_TYPE_I_INTERFERON	1.94	0.0115401	7/353	101/17949	0.00379876	0.0165582	7	1.94	IRF8/SAMHD1/GBP2/HLA-B/HLA-E/IRF1/STAT1
GO-BP	POSITIVE_REGULATION_OF_INTERFERON_BETA_PRODUCTION	1.93	0.011621	4/353	33/17949	0.00383605	0.0166743	4	1.93	TLR4/TLR7/TLR8/IRF1
GO-BP	POSITIVE_REGULATION_OF_RHO_PROTEIN_SIGNAL_TRANSDUCTION	1.93	0.011621	4/353	33/17949	0.00383605	0.0166743	4	1.93	GPR174/GPR18/GPR65/P2RY10
GO-BP	REGULATION_OF_ION_TRANSPORT	1.93	0.0118239	40/353	1314/17949	0.00390844	0.0169654	40	1.93	ALOX5/CCL3/CCR1/CCR2/CD33/CD4/CD74/CD84/CORO1A/CTSS/CYBB/HCLS1/HLA-DRB1/HVCN1/IL16/ITGAM/ITGB2/JAK2/LCP1/LILRB1/LILRB2/P2RX7/P2RY12/PIK3CG/PRKCB/PTAFR/RAB8B/RAC2/SLC31A2/TLR4/TRPV2/B2M/CCL4/CCL5/CXCL10/CXCL11/CXCL9/FASLG/GZMB/IFNG
GO-BP	REGULATION_OF_JNK_CASCADE	1.92	0.0121286	8/353	129/17949	0.00401471	0.0174026	8	1.92	CCL19/CD27/FCGR2B/NCF1/PTPN22/SIRPA/SLAMF1/TLR4
GO-BP	SOMATIC_RECOMBINATION_OF_IMMUNOGLOBULIN_GENE_SEGMENTS	1.91	0.012393	5/353	54/17949	0.00410792	0.0177821	5	1.91	CD28/CD40/FOXP3/IL10/PTPRC
GO-BP	POSITIVE_REGULATION_OF_PROTEIN_METABOLIC_PROCESS	1.9	0.0124472	45/353	1528/17949	0.00413155	0.0178597	45	1.9	AGAP2/CASP1/CCL19/CD28/CD300A/CD33/CD3E/CD4/CD40/CD74/CD80/CD86/CLEC7A/CSF1R/FCGR1A/FGD2/FOXP3/FPR1/HCLS1/HLA-DRB1/JAK2/LAPTM5/LCK/LCP2/LILRB2/MAP4K1/NCF1/NCKAP1L/NLRC4/NLRP3/PIK3CG/PIK3R5/PTAFR/PTPN22/PTPRC/PYHIN1/TLR4/TNFAIP3/TNFRSF1B/VSIR/AIM2/CCL5/FASLG/IFNG/IL15
GO-BP	POSITIVE_REGULATION_OF_MYELINATION	1.9	0.0125034	3/353	17/17949	0.00417884	0.0179404	3	1.9	CST7/ITGAX/TNFRSF1B
GO-BP	REGULATION_OF_INTEGRIN_ACTIVATION	1.9	0.0125034	3/353	17/17949	0.00417884	0.0179404	3	1.9	P2RY12/PLEK/PTGER4
GO-BP	TOLL_LIKE_RECEPTOR_2_SIGNALING_PATHWAY	1.9	0.0125034	3/353	17/17949	0.00417884	0.0179404	3	1.9	PIK3AP1/TLR1/TNFAIP3
GO-BP	T_HELPER_CELL_LINEAGE_COMMITMENT	1.9	0.0125034	3/353	17/17949	0.00417884	0.0179404	3	1.9	IL12RB1/SLAMF6/SPN
GO-BP	LYMPH_NODE_DEVELOPMENT	1.9	0.0125034	3/353	17/17949	0.00417884	0.0179404	3	1.9	IL7R/LTA/IL15
GO-BP	ACTIN_CYTOSKELETON_REORGANIZATION	1.9	0.0126491	7/353	103/17949	0.00423332	0.0181494	7	1.9	CSF1R/GMFG/GPR65/HCK/HCLS1/PARVG/PLEK
GO-BP	REGULATION_OF_PLATELET_ACTIVATION	1.9	0.0127257	4/353	34/17949	0.00428115	0.0182594	4	1.9	FCER1G/PLEK/SH2B3/TLR4
GO-BP	POSITIVE_REGULATION_OF_NERVOUS_SYSTEM_PROCESS	1.9	0.0127257	4/353	34/17949	0.00428115	0.0182594	4	1.9	CST7/ITGAX/PTAFR/TNFRSF1B
GO-BP	MYD88_INDEPENDENT_TOLL_LIKE_RECEPTOR_SIGNALING_PATHWAY	1.9	0.0127257	4/353	34/17949	0.00428115	0.0182594	4	1.9	CD14/CD300LF/CD40/TLR4
GO-BP	POSITIVE_REGULATION_OF_NF_KAPPAB_TRANSCRIPTION_FACTOR_ACTIVITY	1.9	0.0127257	9/353	159/17949	0.00428227	0.0182594	9	1.9	BTK/CD40/IL18RAP/ITGB2/NLRC4/NLRP3/PRKCB/TLR4/AIM2
GO-BP	RUFFLE_ORGANIZATION	1.88	0.0131804	5/353	55/17949	0.00444734	0.0189117	5	1.88	AIF1/CSF1R/P2RY12/PLEK/RHOG
GO-BP	POSITIVE_REGULATION_OF_REACTIVE_OXYGEN_SPECIES_BIOSYNTHETIC_PROCESS	1.88	0.0131804	5/353	55/17949	0.00444734	0.0189117	5	1.88	CLEC7A/ITGB2/JAK2/TLR4/IFNG
GO-BP	NEGATIVE_REGULATION_OF_SECRETION	1.88	0.0131945	9/353	160/17949	0.00446121	0.0189321	9	1.88	CCR2/CD300A/CD74/CD84/FCGR2B/LILRB1/P2RY12/TIFAB/TNFRSF1B
GO-BP	REGULATION_OF_DNA_RECOMBINATION	1.88	0.0131945	7/353	104/17949	0.0044642	0.0189321	7	1.88	CD28/CD40/FOXP3/IL10/IL7R/PTPRC/WAS
GO-BP	POSITIVE_REGULATION_OF_PROTEIN_CONTAINING_COMPLEX_ASSEMBLY	1.87	0.0136369	12/353	254/17949	0.00462011	0.0195668	12	1.87	CLEC7A/CORO1A/GMFG/HCK/LCP1/NCKAP1L/P2RY12/PLEK/TLR4/WAS/GBP5/IFNG
GO-BP	NEGATIVE_REGULATION_OF_CYTOKINE_PRODUCTION_INVOLVED_IN_INFLAMMATORY_RESPONSE	1.85	0.0140303	4/353	35/17949	0.00475981	0.0201312	4	1.85	ABCD2/LILRB4/NLRC3/SIRPA
GO-BP	SYNCYTIUM_FORMATION	1.85	0.0141481	5/353	56/17949	0.00480626	0.0203003	5	1.85	CD53/PLEKHO1/TYROBP/CXCL10/CXCL9
GO-BP	SMOOTH_MUSCLE_CELL_PROLIFERATION	1.85	0.0142181	9/353	162/17949	0.00483654	0.0204007	9	1.85	AIF1/IL10/JAK2/PTAFR/TNFAIP3/CCL5/IFNG/IL15/STAT1
GO-BP	MACROPHAGE_ACTIVATION_INVOLVED_IN_IMMUNE_RESPONSE	1.84	0.0144317	3/353	18/17949	0.00494225	0.0207072	3	1.84	HAVCR2/TYROBP/IFNG
GO-BP	T_HELPER_1_CELL_DIFFERENTIATION	1.84	0.0144317	3/353	18/17949	0.00494225	0.0207072	3	1.84	CCL19/CD80/SPN
GO-BP	EOSINOPHIL_CHEMOTAXIS	1.84	0.0144317	3/353	18/17949	0.00494225	0.0207072	3	1.84	CCL3/CCL4/CCL5
GO-BP	NEGATIVE_REGULATION_OF_INFLAMMATORY_RESPONSE_TO_ANTIGENIC_STIMULUS	1.84	0.0144317	3/353	18/17949	0.00494225	0.0207072	3	1.84	FCGR2B/HLA-DRB1/IL10
GO-BP	REGULATION_OF_MYOBLAST_FUSION	1.84	0.0144317	3/353	18/17949	0.00494225	0.0207072	3	1.84	CD53/CXCL10/CXCL9
GO-BP	REGULATION_OF_ANATOMICAL_STRUCTURE_MORPHOGENESIS	1.82	0.0149678	32/353	1006/17949	0.00513269	0.0214764	32	1.82	ALOX5/ARHGAP15/C3AR1/CCL3/CCR2/CD40/CORO1A/CSF1R/CYBB/ETS1/FGD2/FGR/HCK/IL10/ITGAX/ITGB2/LST1/PIK3CD/PLEKHO1/PLXNC1/PREX1/PRKCB/RAC2/RHOG/TNFAIP3/TNFSF13B/TRPV2/CXCL10/FASLG/GBP1/PSMB9/STAT1
GO-BP	CELL_SUBSTRATE_ADHESION	1.82	0.0150643	15/353	359/17949	0.00517268	0.0216149	15	1.82	CD3E/CD96/CORO1A/FERMT3/ITGA4/ITGAL/ITGB2/ITGB7/JAK2/LPXN/PARVG/PREX1/PTPRO/RAC2/GBP1
GO-BP	POSITIVE_REGULATION_OF_PROTEIN_MODIFICATION_PROCESS	1.81	0.0155947	33/353	1051/17949	0.00546478	0.022376	33	1.81	AGAP2/CCL19/CD300A/CD33/CD3E/CD4/CD40/CD74/CD80/CD86/CLEC7A/CSF1R/FCGR1A/FGD2/FOXP3/FPR1/HCLS1/HLA-DRB1/JAK2/LAPTM5/LCP2/LILRB2/MAP4K1/NCF1/NCKAP1L/PIK3CG/PIK3R5/PTPN22/PTPRC/TLR4/CCL5/IFNG/IL15
GO-BP	SUBSTRATE_ADHESION_DEPENDENT_CELL_SPREADING	1.81	0.0155947	7/353	108/17949	0.00548396	0.022376	7	1.81	FERMT3/ITGA4/ITGB7/LPXN/PARVG/PREX1/GBP1
GO-BP	POSITIVE_REGULATION_OF_CELL_CELL_ADHESION_MEDIATED_BY_INTEGRIN	1.81	0.0155947	2/353	6/17949	0.00549046	0.022376	2	1.81	CD3E/CCL5
GO-BP	LEUKOCYTE_CHEMOTAXIS_INVOLVED_IN_INFLAMMATORY_RESPONSE	1.81	0.0155947	2/353	6/17949	0.00549046	0.022376	2	1.81	ALOX5/SLAMF8
GO-BP	RESPONSE_TO_INTERLEUKIN_3	1.81	0.0155947	2/353	6/17949	0.00549046	0.022376	2	1.81	CSF2RB/SH2B3
GO-BP	B_CELL_PROLIFERATION_INVOLVED_IN_IMMUNE_RESPONSE	1.81	0.0155947	2/353	6/17949	0.00549046	0.022376	2	1.81	CD180/TLR4
GO-BP	PROTECTION_FROM_NATURAL_KILLER_CELL_MEDIATED_CYTOTOXICITY	1.81	0.0155947	2/353	6/17949	0.00549046	0.022376	2	1.81	HLA-B/HLA-E
GO-BP	NEGATIVE_REGULATION_OF_MAST_CELL_DEGRANULATION	1.81	0.0155947	2/353	6/17949	0.00549046	0.022376	2	1.81	CD300A/CD84
GO-BP	NEGATIVE_REGULATION_OF_MHC_CLASS_II_BIOSYNTHETIC_PROCESS	1.81	0.0155947	2/353	6/17949	0.00549046	0.022376	2	1.81	IL10/SPI1
GO-BP	POSITIVE_REGULATION_OF_T_HELPER_1_CELL_DIFFERENTIATION	1.81	0.0155947	2/353	6/17949	0.00549046	0.022376	2	1.81	CCL19/CD80
GO-BP	POSITIVE_REGULATION_OF_HUMORAL_IMMUNE_RESPONSE_MEDIATED_BY_CIRCULATING_IMMUNOGLOBULIN	1.81	0.0155947	2/353	6/17949	0.00549046	0.022376	2	1.81	LTA/PTPRC
GO-BP	POSITIVE_REGULATION_OF_NUCLEOTIDE_BINDING_OLIGOMERIZATION_DOMAIN_CONTAINING_SIGNALING_PATHWAY	1.81	0.0155947	2/353	6/17949	0.00549046	0.022376	2	1.81	SLC15A3/TLR4
GO-BP	NUCLEOTIDE_BINDING_OLIGOMERIZATION_DOMAIN_CONTAINING_1_SIGNALING_PATHWAY	1.81	0.0155947	2/353	6/17949	0.00549046	0.022376	2	1.81	TLR4/TNFAIP3
GO-BP	REGULATION_OF_INFLAMMATORY_RESPONSE_TO_WOUNDING	1.81	0.0155947	2/353	6/17949	0.00549046	0.022376	2	1.81	ALOX5/SIGLEC10
GO-BP	REGULATION_OF_PROTEIN_TYROSINE_PHOSPHATASE_ACTIVITY	1.81	0.0155947	2/353	6/17949	0.00549046	0.022376	2	1.81	CD33/PTPRC
GO-BP	POSITIVE_REGULATION_OF_NMDA_GLUTAMATE_RECEPTOR_ACTIVITY	1.81	0.0155947	2/353	6/17949	0.00549046	0.022376	2	1.81	CCR2/IFNG
GO-BP	REGULATION_OF_CD40_SIGNALING_PATHWAY	1.81	0.0155947	2/353	6/17949	0.00549046	0.022376	2	1.81	SLAMF1/TNFAIP3
GO-BP	REGULATION_OF_EOSINOPHIL_MIGRATION	1.81	0.0155947	2/353	6/17949	0.00549046	0.022376	2	1.81	CD300A/PTGER4
GO-BP	NEGATIVE_REGULATION_OF_DENDRITIC_CELL_DIFFERENTIATION	1.81	0.0155947	2/353	6/17949	0.00549046	0.022376	2	1.81	FCGR2B/LILRB1
GO-BP	RECEPTOR_MEDIATED_ENDOCYTOSIS	1.81	0.0156494	14/353	327/17949	0.00551687	0.0224544	14	1.81	CCL19/CD14/CD163/FCER1G/FCGR1A/FCGR1B/FCGR2B/ITGA4/ITGAM/ITGB2/LILRB1/LILRB4/MSR1/B2M
GO-BP	APOPTOTIC_SIGNALING_PATHWAY	1.8	0.0157292	21/353	580/17949	0.00555222	0.0225689	21	1.8	BCL2A1/BTK/CASP1/CD14/CD27/CD28/CD3E/CD5/CD74/ITGAM/JAK2/LCK/P2RX7/PTPRC/TLR4/TNFAIP3/TNFRSF1B/TYROBP/FASLG/GZMB/IFNG
GO-BP	CORTICAL_CYTOSKELETON_ORGANIZATION	1.8	0.015781	5/353	58/17949	0.00558496	0.0226433	5	1.8	LCP1/NCKAP1L/PLEK/RAC2/RHOG
GO-BP	NEGATIVE_REGULATION_OF_PEPTIDYL_TYROSINE_PHOSPHORYLATION	1.8	0.015781	5/353	58/17949	0.00558496	0.0226433	5	1.8	CD300A/LILRB4/PTPRC/SAMSN1/SH2B3
GO-BP	REGULATION_OF_HUMORAL_IMMUNE_RESPONSE	1.79	0.0162436	8/353	137/17949	0.00575609	0.023307	8	1.79	C1QA/C1QB/C1QC/C3AR1/FCGR2B/LTA/PTPRC/VSIG4
GO-BP	REGULATION_OF_B_CELL_APOPTOTIC_PROCESS	1.79	0.0163022	3/353	19/17949	0.00578433	0.0233911	3	1.79	BTK/CD74/IL10
GO-BP	POSITIVE_REGULATION_OF_LIPID_KINASE_ACTIVITY	1.79	0.0163879	4/353	37/17949	0.00582225	0.0235141	4	1.79	AGAP2/CCL19/FGR/P2RY12
GO-BP	POSITIVE_REGULATION_OF_JNK_CASCADE	1.76	0.0175086	6/353	84/17949	0.00622843	0.0251221	6	1.76	CCL19/CD27/FCGR2B/NCF1/SLAMF1/TLR4
GO-BP	POSITIVE_REGULATION_OF_PEPTIDASE_ACTIVITY	1.75	0.0178854	10/353	200/17949	0.00637067	0.0256628	10	1.75	CASP1/CLEC7A/JAK2/LAPTM5/LCK/NLRC4/NLRP3/VSIR/AIM2/FASLG
GO-BP	AMYLOID_BETA_CLEARANCE	1.75	0.0179445	4/353	38/17949	0.00640815	0.0257476	4	1.75	ITGAM/ITGB2/MSR1/IFNG
GO-BP	REGULATION_OF_ACTIN_CYTOSKELETON_REORGANIZATION	1.75	0.0179445	4/353	38/17949	0.00640815	0.0257476	4	1.75	CSF1R/GMFG/HCK/HCLS1
GO-BP	RESPONSE_TO_ALCOHOL	1.73	0.0184162	11/353	233/17949	0.00659063	0.0264243	11	1.73	CCL19/CCL3/CCR5/CD14/CD27/CYBB/GNG2/MAP4K1/NLRP3/PTGER4/SPI1
GO-BP	HOMOTYPIC_CELL_CELL_ADHESION	1.73	0.0184162	6/353	85/17949	0.00659344	0.0264243	6	1.73	FERMT3/P2RY12/PIK3CG/PLEK/SH2B3/CCL5
GO-BP	I_KAPPAB_PHOSPHORYLATION	1.73	0.0185205	3/353	20/17949	0.0067071	0.026574	3	1.73	SIRPA/TLR4/TLR7
GO-BP	NEGATIVE_REGULATION_OF_BONE_MINERALIZATION	1.73	0.0185205	3/353	20/17949	0.0067071	0.026574	3	1.73	CCL3/CCR1/SRGN
GO-BP	POSITIVE_REGULATION_OF_NATURAL_KILLER_CELL_ACTIVATION	1.73	0.0185205	3/353	20/17949	0.0067071	0.026574	3	1.73	TYROBP/HLA-E/IL15
GO-BP	NEGATIVE_REGULATION_OF_TISSUE_REMODELING	1.73	0.0185205	3/353	20/17949	0.0067071	0.026574	3	1.73	INPP5D/P2RX7/TNFAIP3
GO-BP	POSITIVE_REGULATION_OF_T_CELL_CYTOKINE_PRODUCTION	1.73	0.0185205	3/353	20/17949	0.0067071	0.026574	3	1.73	NLRP3/SASH3/B2M
GO-BP	NEGATIVE_REGULATION_OF_CALCIUM_MEDIATED_SIGNALING	1.73	0.0185205	3/353	20/17949	0.0067071	0.026574	3	1.73	PLEK/SLA2/TBC1D10C
GO-BP	NITRIC_OXIDE_SYNTHASE_BIOSYNTHETIC_PROCESS	1.73	0.0185205	3/353	20/17949	0.0067071	0.026574	3	1.73	JAK2/TLR4/IFNG
GO-BP	REGULATION_OF_MICROGLIAL_CELL_ACTIVATION	1.73	0.0185205	3/353	20/17949	0.0067071	0.026574	3	1.73	CCL3/CST7/PTPRC
GO-BP	INFLAMMATORY_CELL_APOPTOTIC_PROCESS	1.73	0.0185205	3/353	20/17949	0.0067071	0.026574	3	1.73	PIK3CD/PLEKHO2/FASLG
GO-BP	RESPONSE_TO_MECHANICAL_STIMULUS	1.73	0.0187998	10/353	202/17949	0.00681686	0.0269748	10	1.73	CASP1/CD40/ETS1/PTGER4/TIFAB/TLR4/TLR7/TLR8/CXCL10/IRF1
GO-BP	RAC_PROTEIN_SIGNAL_TRANSDUCTION	1.71	0.0193683	4/353	39/17949	0.00703187	0.0277905	4	1.71	AIF1/PIK3CG/RAC2/RHOG
GO-BP	REGULATION_OF_PROTEIN_CONTAINING_COMPLEX_ASSEMBLY	1.7	0.0199874	17/353	445/17949	0.00726578	0.0286788	17	1.7	CLEC7A/CORO1A/COTL1/GMFG/HCK/HCLS1/LCP1/NCKAP1L/NLRC3/P2RY12/PLEK/PREX1/PTGER4/TLR4/WAS/GBP5/IFNG
GO-BP	CATION_TRANSPORT	1.7	0.0200973	35/353	1155/17949	0.00731492	0.0288364	35	1.7	ATP6V1B2/BTK/CCL19/CCL3/CCR1/CCR2/CCR5/CD33/CD4/CD84/CORO1A/CTSS/HVCN1/IL16/LCK/LILRB1/LILRB2/P2RX7/P2RY12/PIK3CG/PRKCB/PTPRC/SLC1A3/SLC31A2/SLC9A9/TRPV2/B2M/CALHM6/CCL4/CCL5/CXCL10/CXCL11/CXCL9/FASLG/IFNG
GO-BP	ACTIN_FILAMENT_BASED_PROCESS	1.69	0.0202601	26/353	790/17949	0.00739141	0.02907	26	1.69	AGAP2/AIF1/ARHGAP25/CORO1A/COTL1/CSF1R/DOCK2/FGD2/GMFG/GPR65/HCK/HCLS1/JAK2/LCP1/MYO1F/NCKAP1L/PARVG/PLEK/PREX1/PSTPIP1/PTGER4/RAC2/RHOG/TYROBP/WAS/WIPF1
GO-BP	BONE_RESORPTION	1.69	0.0202601	5/353	62/17949	0.007402	0.02907	5	1.69	CSF1R/INPP5D/P2RX7/RAC2/TNFAIP3
GO-BP	PLATELET_AGGREGATION	1.69	0.0202601	5/353	62/17949	0.007402	0.02907	5	1.69	FERMT3/P2RY12/PIK3CG/PLEK/SH2B3
GO-BP	NK_T_CELL_PROLIFERATION	1.69	0.0203085	2/353	7/17949	0.00758707	0.0291396	2	1.69	RASAL3/IL15
GO-BP	INTERLEUKIN_23_PRODUCTION	1.69	0.0203085	2/353	7/17949	0.00758707	0.0291396	2	1.69	TLR4/IFNG
GO-BP	REGULATION_OF_TOLL_LIKE_RECEPTOR_7_SIGNALING_PATHWAY	1.69	0.0203085	2/353	7/17949	0.00758707	0.0291396	2	1.69	PTPN22/TASL
GO-BP	INTERLEUKIN_4_MEDIATED_SIGNALING_PATHWAY	1.69	0.0203085	2/353	7/17949	0.00758707	0.0291396	2	1.69	CD300LF/IL2RG
GO-BP	ANTIGEN_PROCESSING_AND_PRESENTATION_OF_PEPTIDE_ANTIGEN_VIA_MHC_CLASS_IB	1.69	0.0203085	2/353	7/17949	0.00758707	0.0291396	2	1.69	B2M/HLA-E
GO-BP	POSITIVE_REGULATION_OF_GAMMA_DELTA_T_CELL_DIFFERENTIATION	1.69	0.0203085	2/353	7/17949	0.00758707	0.0291396	2	1.69	NCKAP1L/PTPRC
GO-BP	NEGATIVE_REGULATION_OF_REGULATORY_T_CELL_DIFFERENTIATION	1.69	0.0203085	2/353	7/17949	0.00758707	0.0291396	2	1.69	CTLA4/IRF1
GO-BP	POSITIVE_REGULATION_OF_T_HELPER_2_CELL_DIFFERENTIATION	1.69	0.0203085	2/353	7/17949	0.00758707	0.0291396	2	1.69	CD86/NLRP3
GO-BP	POSITIVE_REGULATION_OF_DENDRITIC_CELL_ANTIGEN_PROCESSING_AND_PRESENTATION	1.69	0.0203085	2/353	7/17949	0.00758707	0.0291396	2	1.69	CCL19/CD74
GO-BP	POSITIVE_REGULATION_OF_NATURAL_KILLER_CELL_MEDIATED_IMMUNE_RESPONSE_TO_TUMOR_CELL	1.69	0.0203085	2/353	7/17949	0.00758707	0.0291396	2	1.69	CD226/CRTAM
GO-BP	POSITIVE_REGULATION_OF_ACUTE_INFLAMMATORY_RESPONSE_TO_ANTIGENIC_STIMULUS	1.69	0.0203085	2/353	7/17949	0.00758707	0.0291396	2	1.69	BTK/HLA-E
GO-BP	POSITIVE_REGULATION_OF_FC_RECEPTOR_MEDIATED_STIMULATORY_SIGNALING_PATHWAY	1.69	0.0203085	2/353	7/17949	0.00758707	0.0291396	2	1.69	CD226/PTPRC
GO-BP	REGULATION_OF_VITAMIN_D_BIOSYNTHETIC_PROCESS	1.69	0.0203085	2/353	7/17949	0.00758707	0.0291396	2	1.69	GFI1/IFNG
GO-BP	REGULATION_OF_CALCIDIOL_1_MONOOXYGENASE_ACTIVITY	1.69	0.0203085	2/353	7/17949	0.00758707	0.0291396	2	1.69	GFI1/IFNG
GO-BP	NEGATIVE_REGULATION_OF_CHEMOKINE_MEDIATED_SIGNALING_PATHWAY	1.69	0.0203085	2/353	7/17949	0.00758707	0.0291396	2	1.69	SH2B3/CCL5
GO-BP	LYMPHOCYTE_MIGRATION_INTO_LYMPHOID_ORGANS	1.69	0.0203085	2/353	7/17949	0.00758707	0.0291396	2	1.69	CRTAM/FUT7
GO-BP	REGULATION_OF_ENDOTHELIAL_TUBE_MORPHOGENESIS	1.69	0.0203085	2/353	7/17949	0.00758707	0.0291396	2	1.69	ITGAX/CXCL10
GO-BP	NEGATIVE_REGULATION_OF_DENDRITIC_CELL_APOPTOTIC_PROCESS	1.69	0.0203085	2/353	7/17949	0.00758707	0.0291396	2	1.69	CCL19/LILRB1
GO-BP	RESPONSE_TO_INTERLEUKIN_7	1.69	0.0205455	4/353	40/17949	0.00769441	0.0294796	4	1.69	BTK/IL2RG/IL7R/STAT5A
GO-BP	POSITIVE_REGULATION_OF_EPITHELIAL_CELL_APOPTOTIC_PROCESS	1.69	0.0205455	4/353	40/17949	0.00769441	0.0294796	4	1.69	CD40/ITGA4/JAK2/FASLG
GO-BP	LEUKOTRIENE_BIOSYNTHETIC_PROCESS	1.69	0.0205683	3/353	21/17949	0.00771238	0.0295123	3	1.69	ALOX5/ALOX5AP/GGTA1
GO-BP	POSITIVE_REGULATION_OF_VASCULATURE_DEVELOPMENT	1.68	0.0210537	9/353	175/17949	0.00790908	0.0302087	9	1.68	C3AR1/CD40/CYBB/ETS1/IL10/ITGAX/ITGB2/PIK3CD/PRKCB
GO-BP	NEGATIVE_REGULATION_OF_SMOOTH_MUSCLE_CELL_PROLIFERATION	1.68	0.0210537	5/353	63/17949	0.00791365	0.0302087	5	1.68	AIF1/IL10/TNFAIP3/IFNG/IL15
GO-BP	NEGATIVE_REGULATION_OF_INTRACELLULAR_SIGNAL_TRANSDUCTION	1.67	0.0212979	19/353	524/17949	0.00802273	0.0305592	19	1.67	ARHGAP25/CD300A/CD74/LILRB4/NLRC3/NLRP3/P2RX7/PLEK/PTPN22/PTPRC/RASAL3/SH2B3/SIRPA/SLA2/TBC1D10C/TLR4/TNFAIP3/GBP1/STAT1
GO-BP	REGULATION_OF_MAP_KINASE_ACTIVITY	1.67	0.0212979	13/353	307/17949	0.00802534	0.0305592	13	1.67	CCL19/CD300A/CD40/CD74/FGD2/FPR1/MAP4K1/PIK3CG/PIK3R5/PTPN22/PTPRC/SH2B3/TLR4
GO-BP	EPITHELIAL_CELL_APOPTOTIC_PROCESS	1.67	0.0212979	7/353	116/17949	0.00803471	0.0305592	7	1.67	CD40/IL10/ITGA4/JAK2/PIK3CG/TNFAIP3/FASLG
GO-BP	LAMELLIPODIUM_ORGANIZATION	1.66	0.0217356	6/353	89/17949	0.00820977	0.0311872	6	1.66	ARHGEF6/P2RY12/PLEKHO1/PTPRO/RAC2/WAS
GO-BP	MYOBLAST_FUSION	1.65	0.02215	4/353	41/17949	0.00839671	0.0317817	4	1.65	CD53/PLEKHO1/CXCL10/CXCL9
GO-BP	NEGATIVE_REGULATION_OF_INTERLEUKIN_1_BETA_PRODUCTION	1.65	0.02215	4/353	41/17949	0.00839671	0.0317817	4	1.65	CD33/LILRB4/NLRP3/TNFAIP3
GO-BP	NUCLEOTIDE_BINDING_DOMAIN_LEUCINE_RICH_REPEAT_CONTAINING_RECEPTOR_SIGNALING_PATHWAY	1.65	0.02215	4/353	41/17949	0.00839671	0.0317817	4	1.65	PTPN22/SLC15A3/TLR4/TNFAIP3
GO-BP	ENDOTHELIAL_CELL_APOPTOTIC_PROCESS	1.65	0.022262	5/353	64/17949	0.00844936	0.0319424	5	1.65	CD40/IL10/ITGA4/TNFAIP3/FASLG
GO-BP	POSITIVE_REGULATION_OF_HUMORAL_IMMUNE_RESPONSE	1.64	0.0231626	3/353	22/17949	0.0088018	0.0332347	3	1.64	FCGR2B/LTA/PTPRC
GO-BP	POSITIVE_REGULATION_OF_VIRAL_PROCESS	1.62	0.0239622	6/353	91/17949	0.00911659	0.0343819	6	1.62	CD209/CD28/CD4/CD74/HLA-DRB1/CCL5
GO-BP	TRANSFORMING_GROWTH_FACTOR_BETA_PRODUCTION	1.62	0.023994	4/353	42/17949	0.00913968	0.0344276	4	1.62	FOXP3/LILRB1/NRROS/TYROBP
GO-BP	VIRAL_LIFE_CYCLE	1.61	0.0244061	14/353	348/17949	0.00930785	0.035019	14	1.61	CCR5/CD209/CD28/CD4/CD74/CD80/CD86/CXCR6/HLA-DRB1/ITGB7/SELPLG/SLAMF1/APOBEC3G/CCL5
GO-BP	RESPONSE_TO_PROSTAGLANDIN_E	1.59	0.0255985	3/353	23/17949	0.00997676	0.0367298	3	1.59	CCL19/GNG2/PTGER4
GO-BP	REGULATION_OF_MEMBRANE_PROTEIN_ECTODOMAIN_PROTEOLYSIS	1.59	0.0255985	3/353	23/17949	0.00997676	0.0367298	3	1.59	IL10/TNFRSF1B/IFNG
GO-BP	POSITIVE_REGULATION_OF_ENDOTHELIAL_CELL_APOPTOTIC_PROCESS	1.59	0.0255985	3/353	23/17949	0.00997676	0.0367298	3	1.59	CD40/ITGA4/FASLG
GO-BP	NEUTROPHIL_DIFFERENTIATION	1.59	0.0255985	2/353	8/17949	0.00998527	0.0367298	2	1.59	EVI2B/INPP5D
GO-BP	NEGATIVE_REGULATION_OF_GRANULOCYTE_DIFFERENTIATION	1.59	0.0255985	2/353	8/17949	0.00998527	0.0367298	2	1.59	C1QC/INPP5D
GO-BP	POSITIVE_REGULATION_OF_GRANULOCYTE_DIFFERENTIATION	1.59	0.0255985	2/353	8/17949	0.00998527	0.0367298	2	1.59	EVI2B/HCLS1
GO-BP	NEGATIVE_REGULATION_OF_INTERLEUKIN_5_PRODUCTION	1.59	0.0255985	2/353	8/17949	0.00998527	0.0367298	2	1.59	FOXP3/LILRB4
GO-BP	POSITIVE_REGULATION_OF_NATURAL_KILLER_CELL_PROLIFERATION	1.59	0.0255985	2/353	8/17949	0.00998527	0.0367298	2	1.59	HLA-E/IL15
GO-BP	NEGATIVE_REGULATION_OF_MAST_CELL_ACTIVATION_INVOLVED_IN_IMMUNE_RESPONSE	1.59	0.0255985	2/353	8/17949	0.00998527	0.0367298	2	1.59	CD300A/CD84
GO-BP	REGULATION_OF_MYD88_INDEPENDENT_TOLL_LIKE_RECEPTOR_SIGNALING_PATHWAY	1.59	0.0255985	2/353	8/17949	0.00998527	0.0367298	2	1.59	CD14/TLR4
GO-BP	REGULATION_OF_TOLL_LIKE_RECEPTOR_3_SIGNALING_PATHWAY	1.59	0.0255985	2/353	8/17949	0.00998527	0.0367298	2	1.59	PTPN22/TNFAIP3
GO-BP	HEMATOPOIETIC_STEM_CELL_MIGRATION	1.59	0.0255985	2/353	8/17949	0.00998527	0.0367298	2	1.59	CCR2/PTPRC
GO-BP	ANTIGEN_PROCESSING_AND_PRESENTATION_OF_ENDOGENOUS_PEPTIDE_ANTIGEN_VIA_MHC_CLASS_I_VIA_ER_PATHWAY	1.59	0.0255985	2/353	8/17949	0.00998527	0.0367298	2	1.59	HLA-B/HLA-E
GO-BP	MULTI_ORGANISM_MEMBRANE_FUSION	1.59	0.0255985	2/353	8/17949	0.00998527	0.0367298	2	1.59	CCR5/CD4
GO-BP	REGULATION_OF_GERMINAL_CENTER_FORMATION	1.59	0.0255985	2/353	8/17949	0.00998527	0.0367298	2	1.59	TNFAIP3/TNFSF13B
GO-BP	POSITIVE_REGULATION_OF_DENDRITIC_CELL_CYTOKINE_PRODUCTION	1.59	0.0255985	2/353	8/17949	0.00998527	0.0367298	2	1.59	CLEC7A/SCIMP
GO-BP	NEGATIVE_REGULATION_OF_MICROGLIAL_CELL_ACTIVATION	1.59	0.0255985	2/353	8/17949	0.00998527	0.0367298	2	1.59	CST7/PTPRC
GO-BP	MICROGLIAL_CELL_MIGRATION	1.59	0.0255985	2/353	8/17949	0.00998527	0.0367298	2	1.59	CCL3/P2RY12
GO-BP	LIPOXIN_METABOLIC_PROCESS	1.59	0.0255985	2/353	8/17949	0.00998527	0.0367298	2	1.59	ALOX5/ALOX5AP
GO-BP	KILLING_OF_CELLS_OF_OTHER_ORGANISM	1.58	0.0261341	5/353	67/17949	0.0102062	0.0374983	5	1.58	CLEC7A/LYZ/P2RX7/PRF1/IFNG
GO-BP	REGULATION_OF_PROTEIN_TYROSINE_KINASE_ACTIVITY	1.57	0.0271309	6/353	94/17949	0.0106079	0.0389286	6	1.57	CSF1R/FCGR1A/LILRB4/NCF1/PTPRC/CCL5
GO-BP	REGULATION_OF_CALCIUM_ION_TRANSPORT_INTO_CYTOSOL	1.55	0.0284617	6/353	95/17949	0.0111412	0.0408381	6	1.55	CD4/CORO1A/P2RX7/CXCL10/CXCL11/CXCL9
GO-BP	REGULATION_OF_ACTIN_FILAMENT_LENGTH	1.53	0.0293816	9/353	186/17949	0.0115147	0.042158	9	1.53	CORO1A/COTL1/GMFG/HCK/HCLS1/NCKAP1L/PLEK/PREX1/WAS
GO-BP	POSITIVE_REGULATION_OF_DNA_RECOMBINATION	1.53	0.0296189	4/353	45/17949	0.0116213	0.0424984	4	1.53	CD28/CD40/PTPRC/WAS
GO-BP	NEGATIVE_REGULATION_OF_GENE_EXPRESSION	1.53	0.0296409	47/353	1709/17949	0.0116435	0.04253	47	1.53	ABCD2/BTK/CCL3/CCR1/CD200R1/CD28/CD33/CD3E/CD84/CD96/CLEC4A/CMKLR1/CST7/FCGR2B/FOXP3/HAVCR2/HLA-DRB1/IL10/INPP5D/LAPTM5/LILRB1/LILRB4/MSR1/NCKAP1L/NLRC3/NLRP3/PDCD1LG2/PTGER4/PTPN22/PTPRC/SIRPA/SLAMF1/SPI1/SRGN/TIGIT/TLR4/TLR8/TNFAIP3/TYROBP/VSIG4/VSIR/CD274/GBP1/GZMB/IFNG/PSMB9/UBE2L6
GO-BP	BIOLOGICAL_PROCESS_INVOLVED_IN_INTERACTION_WITH_HOST	1.53	0.0296413	10/353	219/17949	0.0116573	0.0425307	10	1.53	CCR5/CD209/CD4/CD74/CD80/CD86/HLA-DRB1/ITGB7/SELPLG/SLAMF1
GO-BP	POSITIVE_REGULATION_OF_SMOOTH_MUSCLE_CELL_PROLIFERATION	1.53	0.0296983	6/353	96/17949	0.0116933	0.0426125	6	1.53	AIF1/IL10/JAK2/PTAFR/CCL5/STAT1
GO-BP	NEGATIVE_REGULATION_OF_SIGNALING	1.51	0.0307025	40/353	1409/17949	0.0121027	0.0440533	40	1.51	ARHGAP25/CD14/CD300A/CD300LF/CD3E/CD74/FCGR2B/IL10/INPP5D/LAPTM5/LILRB2/LILRB4/LPXN/NLRC3/NLRP3/NRROS/P2RX7/PLEK/PRKCB/PTPN22/PTPRC/PTPRO/RASAL3/RGS18/SAMHD1/SH2B3/SH2D1A/SIRPA/SLA2/SLAMF1/TBC1D10C/TLR4/TNFAIP3/TRAT1/UBASH3A/CCL5/FASLG/GBP1/PSMB9/STAT1
GO-BP	REGULATION_OF_PHOSPHOLIPASE_ACTIVITY	1.51	0.030909	5/353	70/17949	0.0121982	0.0443495	5	1.51	CD86/ITK/P2RY12/PTAFR/CCL5
GO-BP	NEGATIVE_REGULATION_OF_LEUKOCYTE_MIGRATION	1.51	0.0312407	4/353	46/17949	0.0125354	0.0448255	4	1.51	CD200R1/CD300A/PTGER4/SLAMF8
GO-BP	REGULATION_OF_PHOSPHOLIPASE_C_ACTIVITY	1.51	0.0312407	4/353	46/17949	0.0125354	0.0448255	4	1.51	CD86/ITK/P2RY12/PTAFR
GO-BP	B_CELL_APOPTOTIC_PROCESS	1.51	0.0312407	3/353	25/17949	0.012588	0.0448255	3	1.51	BTK/CD74/IL10
GO-BP	MEMBRANE_RAFT_ORGANIZATION	1.51	0.0312407	3/353	25/17949	0.012588	0.0448255	3	1.51	CD2/DOCK2/PTPRC
GO-BP	NEGATIVE_REGULATION_OF_CHEMOKINE_PRODUCTION	1.51	0.0312407	3/353	25/17949	0.012588	0.0448255	3	1.51	IL10/LILRB4/SIRPA
GO-BP	REGULATION_OF_RESPONSE_TO_INTERFERON_GAMMA	1.51	0.0312407	3/353	25/17949	0.012588	0.0448255	3	1.51	JAK2/IFNG/STAT1
GO-BP	REGULATION_OF_ACTIVATION_OF_JANUS_KINASE_ACTIVITY	1.51	0.0312407	2/353	9/17949	0.0126724	0.0448255	2	1.51	CD300A/CCL5
GO-BP	REGULATION_OF_ISOMERASE_ACTIVITY	1.51	0.0312407	2/353	9/17949	0.0126724	0.0448255	2	1.51	ITGAM/ITGB2
GO-BP	NK_T_CELL_DIFFERENTIATION	1.51	0.0312407	2/353	9/17949	0.0126724	0.0448255	2	1.51	ITK/ZNF683
GO-BP	CRANIAL_NERVE_FORMATION	1.51	0.0312407	2/353	9/17949	0.0126724	0.0448255	2	1.51	MAFB/TIFAB
GO-BP	NEGATIVE_REGULATION_OF_NATURAL_KILLER_CELL_ACTIVATION	1.51	0.0312407	2/353	9/17949	0.0126724	0.0448255	2	1.51	FGR/HAVCR2
GO-BP	POSITIVE_REGULATION_OF_T_CELL_DIFFERENTIATION_IN_THYMUS	1.51	0.0312407	2/353	9/17949	0.0126724	0.0448255	2	1.51	IL7R/TESPA1
GO-BP	REGULATION_OF_IRON_ION_TRANSPORT	1.51	0.0312407	2/353	9/17949	0.0126724	0.0448255	2	1.51	B2M/IFNG
GO-BP	INTERLEUKIN_23_MEDIATED_SIGNALING_PATHWAY	1.51	0.0312407	2/353	9/17949	0.0126724	0.0448255	2	1.51	IL12RB1/JAK2
GO-BP	REGULATION_OF_GAMMA_DELTA_T_CELL_DIFFERENTIATION	1.51	0.0312407	2/353	9/17949	0.0126724	0.0448255	2	1.51	NCKAP1L/PTPRC
GO-BP	POSITIVE_REGULATION_OF_ANTIGEN_PROCESSING_AND_PRESENTATION	1.51	0.0312407	2/353	9/17949	0.0126724	0.0448255	2	1.51	CCL19/CD74
GO-BP	POSITIVE_REGULATION_OF_B_CELL_RECEPTOR_SIGNALING_PATHWAY	1.51	0.0312407	2/353	9/17949	0.0126724	0.0448255	2	1.51	NFAM1/PRKCB
GO-BP	NEGATIVE_REGULATION_OF_ACTIN_NUCLEATION	1.51	0.0312407	2/353	9/17949	0.0126724	0.0448255	2	1.51	CORO1A/GMFG
GO-BP	REGULATION_OF_NK_T_CELL_ACTIVATION	1.51	0.0312407	2/353	9/17949	0.0126724	0.0448255	2	1.51	CD300A/RASAL3
GO-BP	CELLULAR_RESPONSE_TO_BACTERIAL_LIPOPROTEIN	1.51	0.0312407	2/353	9/17949	0.0126724	0.0448255	2	1.51	CD14/TLR1
GO-BP	CHEMOKINE_C_C_MOTIF_LIGAND_5_PRODUCTION	1.51	0.0312407	2/353	9/17949	0.0126724	0.0448255	2	1.51	IL10/SIRPA
GO-BP	POSITIVE_REGULATION_OF_NLRP3_INFLAMMASOME_COMPLEX_ASSEMBLY	1.51	0.0312407	2/353	9/17949	0.0126724	0.0448255	2	1.51	TLR4/GBP5
GO-BP	NEGATIVE_REGULATION_OF_CD4_POSITIVE_ALPHA_BETA_T_CELL_PROLIFERATION	1.51	0.0312407	2/353	9/17949	0.0126724	0.0448255	2	1.51	VSIR/CD274
GO-BP	POSITIVE_REGULATION_OF_UNSATURATED_FATTY_ACID_BIOSYNTHETIC_PROCESS	1.51	0.0312407	2/353	9/17949	0.0126724	0.0448255	2	1.51	ABCD2/CD74
GO-BP	MODULATION_OF_PROCESS_OF_OTHER_ORGANISM_INVOLVED_IN_SYMBIOTIC_INTERACTION	1.5	0.0316544	6/353	98/17949	0.0128547	0.0454191	6	1.5	CCL3/CD209/CD4/CSF1R/CCL4/CCL5
GO-BP	REGULATION_OF_RAS_PROTEIN_SIGNAL_TRANSDUCTION	1.49	0.0322012	9/353	190/17949	0.0130916	0.0462037	9	1.49	CYTH4/GPR174/GPR18/GPR65/JAK2/P2RY10/PIK3CG/RASAL3/VAV1
GO-BP	NEGATIVE_REGULATION_OF_TRANSPORT	1.48	0.0330034	16/353	438/17949	0.0134328	0.0473547	16	1.48	CCR2/CD300A/CD300LF/CD33/CD74/CD84/CORO1A/FCGR2B/LILRB1/LILRB2/P2RY12/PRKCB/SIRPA/TIFAB/TNFRSF1B/TRAT1
GO-BP	LAMELLIPODIUM_ASSEMBLY	1.47	0.0335327	5/353	72/17949	0.0136636	0.0481141	5	1.47	ARHGEF6/P2RY12/PTPRO/RAC2/WAS
GO-BP	POSITIVE_REGULATION_OF_ISOTYPE_SWITCHING	1.46	0.0343843	3/353	26/17949	0.0140263	0.0493361	3	1.46	CD28/CD40/PTPRC
GO-BP	POSITIVE_REGULATION_OF_LIPASE_ACTIVITY	1.45	0.0353558	5/353	73/17949	0.0144388	0.05073	5	1.45	CD86/ITK/P2RY12/PTAFR/CCL5
GO-BP	NEGATIVE_REGULATION_OF_I_KAPPAB_KINASE_NF_KAPPAB_SIGNALING	1.42	0.0376136	4/353	49/17949	0.0155488	0.0539696	4	1.42	LILRB4/NLRC3/TNFAIP3/STAT1
GO-BP	INOSITOL_PHOSPHATE_BIOSYNTHETIC_PROCESS	1.42	0.0376136	3/353	27/17949	0.015554	0.0539696	3	1.42	CD244/PLEK/PTAFR
GO-BP	POSITIVE_REGULATION_OF_TOLL_LIKE_RECEPTOR_SIGNALING_PATHWAY	1.42	0.0376136	3/353	27/17949	0.015554	0.0539696	3	1.42	PTPN22/TASL/TLR1
GO-BP	POSITIVE_REGULATION_OF_OSTEOCLAST_DIFFERENTIATION	1.42	0.0376136	3/353	27/17949	0.015554	0.0539696	3	1.42	CCR1/TYROBP/IFNG
GO-BP	POSITIVE_REGULATION_OF_ACUTE_INFLAMMATORY_RESPONSE	1.42	0.0376136	3/353	27/17949	0.015554	0.0539696	3	1.42	BTK/PIK3CG/HLA-E
GO-BP	REGULATION_OF_VITAMIN_METABOLIC_PROCESS	1.42	0.0376136	2/353	10/17949	0.0156364	0.0539696	2	1.42	GFI1/IFNG
GO-BP	BLEB_ASSEMBLY	1.42	0.0376136	2/353	10/17949	0.0156364	0.0539696	2	1.42	EMP3/P2RX7
GO-BP	REGULATION_OF_NATURAL_KILLER_CELL_DIFFERENTIATION	1.42	0.0376136	2/353	10/17949	0.0156364	0.0539696	2	1.42	IL15/ZNF683
GO-BP	VITAMIN_D_BIOSYNTHETIC_PROCESS	1.42	0.0376136	2/353	10/17949	0.0156364	0.0539696	2	1.42	GFI1/IFNG
GO-BP	MULTI_ORGANISM_MEMBRANE_ORGANIZATION	1.42	0.0376136	2/353	10/17949	0.0156364	0.0539696	2	1.42	CCR5/CD4
GO-BP	REGULATION_OF_T_HELPER_1_CELL_DIFFERENTIATION	1.42	0.0376136	2/353	10/17949	0.0156364	0.0539696	2	1.42	CCL19/CD80
GO-BP	NEGATIVE_REGULATION_OF_T_CELL_CYTOKINE_PRODUCTION	1.42	0.0376136	2/353	10/17949	0.0156364	0.0539696	2	1.42	FOXP3/LILRB4
GO-BP	REGULATION_OF_CHEMOKINE_MEDIATED_SIGNALING_PATHWAY	1.42	0.0376136	2/353	10/17949	0.0156364	0.0539696	2	1.42	SH2B3/CCL5
GO-BP	RESPONSE_TO_LIPOTEICHOIC_ACID	1.42	0.0376136	2/353	10/17949	0.0156364	0.0539696	2	1.42	CD14/TLR4
GO-BP	NEGATIVE_REGULATION_OF_MACROPHAGE_MIGRATION	1.42	0.0376136	2/353	10/17949	0.0156364	0.0539696	2	1.42	CD200R1/SLAMF8
GO-BP	POSITIVE_REGULATION_OF_CHEMOKINE_C_X_C_MOTIF_LIGAND_2_PRODUCTION	1.42	0.0376136	2/353	10/17949	0.0156364	0.0539696	2	1.42	CD74/TLR4
GO-BP	POSITIVE_REGULATION_OF_MAP_KINASE_ACTIVITY	1.42	0.0383262	10/353	230/17949	0.0159502	0.0549921	10	1.42	CCL19/CD40/CD74/FGD2/FPR1/MAP4K1/PIK3CG/PIK3R5/PTPRC/TLR4
GO-BP	REGULATION_OF_BONE_MINERALIZATION	1.41	0.0385876	5/353	75/17949	0.0160766	0.0553671	5	1.41	ALOX5/CCL3/CCR1/P2RX7/SRGN
GO-BP	REGULATION_OF_PH	1.41	0.0386196	6/353	103/17949	0.0161076	0.0554131	6	1.41	ATP6V1B2/HVCN1/SLAMF8/SLC9A9/TASL/FASLG
GO-BP	RESPONSE_TO_NUTRIENT	1.4	0.0396411	8/353	165/17949	0.0165518	0.0568788	8	1.4	CD3E/CD4/CD40/CYBB/FOLR2/LTA/CXCL10/IL15
GO-BP	GLIAL_CELL_MIGRATION	1.4	0.0398225	4/353	50/17949	0.0166458	0.0571391	4	1.4	CCL3/CCR2/GPR183/P2RY12
GO-BP	APOPTOTIC_CELL_CLEARANCE	1.37	0.0423744	4/353	51/17949	0.0177901	0.0608006	4	1.37	CD300LF/RAC2/RHOG/TYROBP
GO-BP	REGULATION_OF_BONE_REMODELING	1.37	0.0423744	4/353	51/17949	0.0177901	0.0608006	4	1.37	CSF1R/INPP5D/P2RX7/TNFAIP3
GO-BP	PROGRAMMED_NECROTIC_CELL_DEATH	1.37	0.0423744	4/353	51/17949	0.0177901	0.0608006	4	1.37	CASP1/CD14/TLR4/FASLG
GO-BP	POSITIVE_REGULATION_OF_REGULATED_SECRETORY_PATHWAY	1.37	0.0423744	4/353	51/17949	0.0177901	0.0608006	4	1.37	FGR/ITGAM/ITGB2/PTAFR
GO-BP	REGULATION_OF_PROTEIN_SERINE_THREONINE_KINASE_ACTIVITY	1.37	0.043068	17/353	492/17949	0.018101	0.0617958	17	1.37	CCL19/CD300A/CD40/CD74/CSF1R/FGD2/FPR1/MAP4K1/PIK3CG/PIK3R5/PTPN22/PTPRC/SH2B3/TLR4/TNFAIP3/CXCL10/IFNG
GO-BP	NEGATIVE_REGULATION_OF_ERK1_AND_ERK2_CASCADE	1.35	0.0444849	5/353	78/17949	0.0187579	0.0638289	5	1.35	PTPRC/SIRPA/TBC1D10C/TLR4/GBP1
GO-BP	RESPONSE_TO_BACTERIAL_LIPOPROTEIN	1.35	0.0444849	2/353	11/17949	0.0188652	0.0638289	2	1.35	CD14/TLR1
GO-BP	INTERLEUKIN_1_ALPHA_PRODUCTION	1.35	0.0444849	2/353	11/17949	0.0188652	0.0638289	2	1.35	CASP1/IL16
GO-BP	POSITIVE_REGULATION_OF_INTEGRIN_ACTIVATION	1.35	0.0444849	2/353	11/17949	0.0188652	0.0638289	2	1.35	P2RY12/PLEK
GO-BP	REGULATION_OF_T_HELPER_2_CELL_DIFFERENTIATION	1.35	0.0444849	2/353	11/17949	0.0188652	0.0638289	2	1.35	CD86/NLRP3
GO-BP	REGULATION_OF_FC_RECEPTOR_MEDIATED_STIMULATORY_SIGNALING_PATHWAY	1.35	0.0444849	2/353	11/17949	0.0188652	0.0638289	2	1.35	CD226/PTPRC
GO-BP	DENDRITIC_CELL_APOPTOTIC_PROCESS	1.35	0.0444849	2/353	11/17949	0.0188652	0.0638289	2	1.35	CCL19/LILRB1
GO-BP	POSITIVE_REGULATION_OF_TUMOR_NECROSIS_FACTOR_MEDIATED_SIGNALING_PATHWAY	1.35	0.0444849	2/353	11/17949	0.0188652	0.0638289	2	1.35	CASP1/LAPTM5
GO-BP	ANGIOGENESIS_INVOLVED_IN_WOUND_HEALING	1.35	0.0444849	3/353	29/17949	0.0188798	0.0638289	3	1.35	ALOX5/ETS1/TNFAIP3
GO-BP	RECEPTOR_CLUSTERING	1.35	0.0446297	4/353	52/17949	0.0189822	0.0640367	4	1.35	ITGA4/ITGAL/ITGB2/ITGB7
GO-BP	PRI_MIRNA_TRANSCRIPTION_BY_RNA_POLYMERASE_II	1.35	0.0446297	4/353	52/17949	0.0189822	0.0640367	4	1.35	ETS1/IL10/LILRB4/SPI1
GO-BP	CELL_CELL_ADHESION_VIA_PLASMA_MEMBRANE_ADHESION_MOLECULES	1.34	0.0461805	11/353	273/17949	0.019684	0.0662618	11	1.34	CD209/CD6/CD84/CRTAM/IL10/ITGAL/ITGAM/ITGB2/JAML/MILR1/SELL
GO-BP	REGULATION_OF_ACTIN_FILAMENT_ORGANIZATION	1.34	0.0461805	11/353	273/17949	0.019684	0.0662618	11	1.34	CORO1A/COTL1/GMFG/GPR65/HCK/HCLS1/NCKAP1L/PLEK/PREX1/PTGER4/WAS
GO-BP	POSITIVE_REGULATION_OF_PROTEIN_SERINE_THREONINE_KINASE_ACTIVITY	1.32	0.0482548	12/353	311/17949	0.0206451	0.069238	12	1.32	CCL19/CD40/CD74/CSF1R/FGD2/FPR1/MAP4K1/PIK3CG/PIK3R5/PTPRC/TLR4/IFNG
GO-BP	RESPONSE_TO_PROSTAGLANDIN	1.32	0.0482548	3/353	30/17949	0.0206786	0.069238	3	1.32	CCL19/GNG2/PTGER4
GO-BP	INTERLEUKIN_7_MEDIATED_SIGNALING_PATHWAY	1.32	0.0482548	3/353	30/17949	0.0206786	0.069238	3	1.32	IL2RG/IL7R/STAT5A
GO-BP	REGULATION_OF_ACTIN_NUCLEATION	1.32	0.0482548	3/353	30/17949	0.0206786	0.069238	3	1.32	CORO1A/GMFG/WAS
GO-BP	NEGATIVE_REGULATION_OF_BIOMINERALIZATION	1.32	0.0482548	3/353	30/17949	0.0206786	0.069238	3	1.32	CCL3/CCR1/SRGN
GO-BP	POSITIVE_REGULATION_OF_NEURON_APOPTOTIC_PROCESS	1.3	0.0501453	4/353	54/17949	0.0215117	0.0719506	4	1.3	CCL3/ITGAM/TYROBP/FASLG
GO-BP	NEGATIVE_REGULATION_OF_CELL_DIFFERENTIATION	1.29	0.051476	21/353	663/17949	0.0222404	0.07386	21	1.29	C1QC/CCL3/CD74/CTLA4/FCGR2B/FGL2/FOXP3/INPP5D/LILRB1/LILRB3/LILRB4/MAFB/P2RY12/RUNX3/TLR4/B2M/CXCL10/GBP1/IFNG/IRF1/STAT1
GO-BP	DETECTION_OF_MOLECULE_OF_BACTERIAL_ORIGIN	1.29	0.051476	2/353	12/17949	0.0223474	0.07386	2	1.29	TLR1/TLR4
GO-BP	REGULATION_OF_TOLL_LIKE_RECEPTOR_2_SIGNALING_PATHWAY	1.29	0.051476	2/353	12/17949	0.0223474	0.07386	2	1.29	TLR1/TNFAIP3
GO-BP	CD4_POSITIVE_ALPHA_BETA_T_CELL_PROLIFERATION	1.29	0.051476	2/353	12/17949	0.0223474	0.07386	2	1.29	VSIR/CD274
GO-BP	RESPONSE_TO_MACROPHAGE_COLONY_STIMULATING_FACTOR	1.29	0.051476	2/353	12/17949	0.0223474	0.07386	2	1.29	CSF1R/TLR4
GO-BP	MONOCYTE_ACTIVATION	1.29	0.051476	2/353	12/17949	0.0223474	0.07386	2	1.29	CD33/LILRB4
GO-BP	GAMMA_DELTA_T_CELL_DIFFERENTIATION	1.29	0.051476	2/353	12/17949	0.0223474	0.07386	2	1.29	NCKAP1L/PTPRC
GO-BP	NEGATIVE_REGULATION_OF_ALPHA_BETA_T_CELL_PROLIFERATION	1.29	0.051476	2/353	12/17949	0.0223474	0.07386	2	1.29	VSIR/CD274
GO-BP	NEGATIVE_REGULATION_OF_B_CELL_MEDIATED_IMMUNITY	1.29	0.051476	2/353	12/17949	0.0223474	0.07386	2	1.29	FCGR2B/FOXP3
GO-BP	REGULATION_OF_PODOSOME_ASSEMBLY	1.29	0.051476	2/353	12/17949	0.0223474	0.07386	2	1.29	HCK/LCP1
GO-BP	REGULATION_OF_OSTEOCLAST_DEVELOPMENT	1.29	0.051476	2/353	12/17949	0.0223474	0.07386	2	1.29	LILRB1/TYROBP
GO-BP	REGULATION_OF_ACTIN_FILAMENT_BASED_PROCESS	1.29	0.051476	14/353	389/17949	0.0223654	0.07386	14	1.29	CORO1A/COTL1/CSF1R/GMFG/GPR65/HCK/HCLS1/NCKAP1L/PLEK/PREX1/PTGER4/RAC2/RHOG/WAS
GO-BP	REGULATION_OF_OSSIFICATION	1.29	0.0515616	6/353	111/17949	0.0224262	0.0739828	6	1.29	ALOX5/CCL3/CCR1/P2RX7/PTGER4/SRGN
GO-BP	RESPONSE_TO_ATP	1.29	0.0517249	3/353	31/17949	0.0225683	0.0742171	3	1.29	CASP1/P2RX7/P2RY12
GO-BP	NATURAL_KILLER_CELL_ACTIVATION_INVOLVED_IN_IMMUNE_RESPONSE	1.29	0.0517249	3/353	31/17949	0.0225683	0.0742171	3	1.29	CD244/CORO1A/ZNF683
GO-BP	NEGATIVE_REGULATION_OF_FIBROBLAST_PROLIFERATION	1.29	0.0517249	3/353	31/17949	0.0225683	0.0742171	3	1.29	CD300A/LTA/NLRC3
GO-BP	BONE_MINERALIZATION	1.27	0.0533875	6/353	112/17949	0.0233181	0.0766027	6	1.27	ALOX5/CCL3/CCR1/FGR/P2RX7/SRGN
GO-BP	ICOSANOID_BIOSYNTHETIC_PROCESS	1.26	0.0554357	4/353	56/17949	0.0242381	0.0795415	4	1.26	ALOX5/ALOX5AP/CD74/GGTA1
GO-BP	ACTIVATION_OF_PHOSPHOLIPASE_C_ACTIVITY	1.25	0.0560875	3/353	32/17949	0.0245488	0.0804768	3	1.25	CD86/ITK/P2RY12
GO-BP	GLIOGENESIS	1.25	0.0567043	11/353	283/17949	0.0248447	0.0813618	11	1.25	C1QA/CCL3/CCR2/CSF1R/GPR183/LTA/NRROS/P2RY12/TLR4/TNFRSF1B/IFNG
GO-BP	FAT_SOLUBLE_VITAMIN_BIOSYNTHETIC_PROCESS	1.23	0.0590344	2/353	13/17949	0.0260718	0.0847051	2	1.23	GFI1/IFNG
GO-BP	NEGATIVE_REGULATION_OF_ACUTE_INFLAMMATORY_RESPONSE	1.23	0.0590344	2/353	13/17949	0.0260718	0.0847051	2	1.23	FCGR2B/NLRP3
GO-BP	ACTIN_CROSSLINK_FORMATION	1.23	0.0590344	2/353	13/17949	0.0260718	0.0847051	2	1.23	AIF1/LCP1
GO-BP	NEGATIVE_REGULATION_OF_HUMORAL_IMMUNE_RESPONSE	1.23	0.0590344	2/353	13/17949	0.0260718	0.0847051	2	1.23	FCGR2B/VSIG4
GO-BP	REGULATION_OF_VASCULAR_WOUND_HEALING	1.23	0.0590344	2/353	13/17949	0.0260718	0.0847051	2	1.23	ALOX5/TNFAIP3
GO-BP	NEGATIVE_REGULATION_OF_TRANSFORMING_GROWTH_FACTOR_BETA_PRODUCTION	1.23	0.0590344	2/353	13/17949	0.0260718	0.0847051	2	1.23	LILRB1/TYROBP
GO-BP	T_CELL_EXTRAVASATION	1.23	0.0590344	2/353	13/17949	0.0260718	0.0847051	2	1.23	CCR2/ITGAL
GO-BP	POSITIVE_REGULATION_OF_EXOCYTOSIS	1.23	0.0590344	5/353	85/17949	0.0261148	0.0847051	5	1.23	FGR/ITGAM/ITGB2/PTAFR/IFNG
GO-BP	DEFENSE_RESPONSE_TO_GRAM_NEGATIVE_BACTERIUM	1.23	0.0590344	5/353	85/17949	0.0261148	0.0847051	5	1.23	CD4/LYZ/MPEG1/RNASE6/TLR4
GO-BP	CELLULAR_MONOVALENT_INORGANIC_CATION_HOMEOSTASIS	1.23	0.0590344	6/353	115/17949	0.0261359	0.0847051	6	1.23	ATP6V1B2/HVCN1/SLAMF8/SLC9A9/TASL/FASLG
GO-BP	T_HELPER_17_TYPE_IMMUNE_RESPONSE	1.22	0.0600659	3/353	33/17949	0.02662	0.0861851	3	1.22	FOXP3/IL12RB1/SLAMF6
GO-BP	REGULATION_OF_VIRAL_LIFE_CYCLE	1.21	0.0613909	7/353	148/17949	0.0272353	0.0880863	7	1.21	CD209/CD28/CD4/CD74/HLA-DRB1/APOBEC3G/CCL5
GO-BP	REGULATION_OF_TISSUE_REMODELING	1.21	0.061465	5/353	86/17949	0.0272964	0.0881926	5	1.21	CSF1R/INPP5D/P2RX7/TNFAIP3/IL15
GO-BP	HUMORAL_IMMUNE_RESPONSE_MEDIATED_BY_CIRCULATING_IMMUNOGLOBULIN	1.2	0.0631796	7/353	149/17949	0.0281157	0.0906528	7	1.2	C1QA/C1QB/C1QC/FCGR2B/HLA-DRB1/LTA/PTPRC
GO-BP	POSITIVE_REGULATION_OF_LIPID_METABOLIC_PROCESS	1.2	0.0631796	7/353	149/17949	0.0281157	0.0906528	7	1.2	ABCD2/AGAP2/CCL19/CD74/FGR/P2RY12/IFNG
GO-BP	EXTRINSIC_APOPTOTIC_SIGNALING_PATHWAY	1.2	0.0633013	9/353	217/17949	0.0281988	0.0908274	9	1.2	BCL2A1/CD27/JAK2/P2RX7/PTPRC/TNFAIP3/TNFRSF1B/FASLG/IFNG
GO-BP	ACTIVATION_OF_CYSTEINE_TYPE_ENDOPEPTIDASE_ACTIVITY_INVOLVED_IN_APOPTOTIC_PROCESS	1.19	0.0639373	5/353	87/17949	0.0285114	0.0917401	5	1.19	JAK2/LAPTM5/LCK/NLRC4/FASLG
GO-BP	RESPONSE_TO_VITAMIN_D	1.19	0.0643456	3/353	34/17949	0.0287819	0.0923259	3	1.19	CD4/CXCL10/IL15
GO-BP	CELLULAR_RESPONSE_TO_LIPOPROTEIN_PARTICLE_STIMULUS	1.19	0.0643456	3/353	34/17949	0.0287819	0.0923259	3	1.19	FCER1G/ITGB2/TLR4
GO-BP	RELEASE_OF_SEQUESTERED_CALCIUM_ION_INTO_CYTOSOL_BY_ENDOPLASMIC_RETICULUM	1.19	0.0643456	3/353	34/17949	0.0287819	0.0923259	3	1.19	CCL3/CCR5/FASLG
GO-BP	ACTIVATION_OF_PROTEIN_KINASE_ACTIVITY	1.18	0.0660293	12/353	328/17949	0.0295652	0.0947416	12	1.18	AGAP2/CCL19/CD300A/CD74/CD86/FPR1/JAK2/MAP4K1/NCKAP1L/PTPRC/TLR4/CCL5
GO-BP	NEUTROPHIL_HOMEOSTASIS	1.18	0.0665854	2/353	14/17949	0.0300276	0.0955396	2	1.18	PIK3CD/SH2B3
GO-BP	PHOSPHATIDYLINOSITOL_3_PHOSPHATE_BIOSYNTHETIC_PROCESS	1.18	0.0665854	2/353	14/17949	0.0300276	0.0955396	2	1.18	PIK3CD/PIK3CG
GO-BP	ANTIGEN_PROCESSING_AND_PRESENTATION_VIA_MHC_CLASS_IB	1.18	0.0665854	2/353	14/17949	0.0300276	0.0955396	2	1.18	B2M/HLA-E
GO-BP	NEGATIVE_REGULATION_OF_IMMUNOGLOBULIN_PRODUCTION	1.18	0.0665854	2/353	14/17949	0.0300276	0.0955396	2	1.18	FCGR2B/FOXP3
GO-BP	GROWTH_HORMONE_RECEPTOR_SIGNALING_PATHWAY_VIA_JAK_STAT	1.18	0.0665854	2/353	14/17949	0.0300276	0.0955396	2	1.18	JAK2/STAT5A
GO-BP	T_HELPER_17_CELL_LINEAGE_COMMITMENT	1.18	0.0665854	2/353	14/17949	0.0300276	0.0955396	2	1.18	IL12RB1/SLAMF6
GO-BP	MAST_CELL_MIGRATION	1.18	0.0665854	2/353	14/17949	0.0300276	0.0955396	2	1.18	PIK3CD/RAC2
GO-BP	RESPONSE_TO_OXIDATIVE_STRESS	1.17	0.0669417	15/353	444/17949	0.0302189	0.0960508	15	1.17	AIF1/ALOX5/BTK/CCL19/CYBB/ETS1/IL10/IL18RAP/JAK2/NCF1/NCF2/NCF4/SIRPA/TLR4/TNFAIP3
GO-BP	POSITIVE_REGULATION_OF_PROTEOLYSIS	1.17	0.0669691	13/353	367/17949	0.0302923	0.0960902	13	1.17	CASP1/CLEC7A/JAK2/LAPTM5/LCK/NLRC4/NLRP3/PYHIN1/TNFRSF1B/VSIR/AIM2/FASLG/IFNG
GO-BP	POSITIVE_REGULATION_OF_PROTEIN_TYROSINE_KINASE_ACTIVITY	1.17	0.0669691	4/353	60/17949	0.0302926	0.0960902	4	1.17	CSF1R/FCGR1A/NCF1/CCL5
GO-BP	POSITIVE_REGULATION_OF_CYTOSKELETON_ORGANIZATION	1.17	0.0671809	9/353	220/17949	0.0304192	0.096394	9	1.17	CORO1A/GMFG/GPR65/HCK/HCLS1/NCKAP1L/P2RX7/PLEK/WAS
GO-BP	RESPONSE_TO_INTERLEUKIN_4	1.17	0.0682137	3/353	35/17949	0.0310339	0.097876	3	1.17	CD300LF/CORO1A/IL2RG
GO-BP	NEGATIVE_REGULATION_OF_REACTIVE_OXYGEN_SPECIES_BIOSYNTHETIC_PROCESS	1.17	0.0682137	3/353	35/17949	0.0310339	0.097876	3	1.17	ABCD2/IL10/SIRPA
GO-BP	RESPONSE_TO_VITAMIN	1.17	0.0682137	5/353	89/17949	0.031043	0.097876	5	1.17	CD4/CD40/FOLR2/CXCL10/IL15
GO-BP	BONE_REMODELING	1.17	0.0682137	5/353	89/17949	0.031043	0.097876	5	1.17	CSF1R/INPP5D/P2RX7/RAC2/TNFAIP3
GO-BP	CELLULAR_RESPONSE_TO_ALCOHOL	1.17	0.0682137	5/353	89/17949	0.031043	0.097876	5	1.17	CYBB/GNG2/MAP4K1/PTGER4/SPI1
GO-BP	REGULATION_OF_CELLULAR_LOCALIZATION	1.16	0.0686066	24/353	812/17949	0.0312532	0.0984397	24	1.16	CD247/CD300A/CD4/CD84/CORO1A/FGR/HCLS1/HLA-DRB1/ITGAM/ITGB2/JAK2/LCP1/LILRB4/P2RX7/PYHIN1/RAC2/RHOG/TYROBP/CXCL10/CXCL11/CXCL9/GBP1/GZMB/IFNG
GO-BP	PROTEIN_POLYMERIZATION	1.16	0.0692714	11/353	294/17949	0.0315877	0.0993936	11	1.16	AIF1/CORO1A/COTL1/GMFG/HCK/HCLS1/JAK2/NCKAP1L/PREX1/PSTPIP1/WAS
GO-CC	Description	GeneRatio	BgRatio	pvalue	p.adjust	Count	qvalue	#NAME?	geneID
GO-CC	SIDE_OF_MEMBRANE	77/310	605/14140	6.96e-38	1.96e-35	77	1.38e-35	34.9	CCR1/CCR2/CCR4/CCR5/CCR8/CD14/CD163/CD2/CD200R1/CD209/CD226/CD244/CD27/CD28/CD33/CD3D/CD3E/CD3G/CD4/CD40/CD5/CD6/CD69/CD74/CD80/CD86/CD8A/CTLA4/CXCR3/CXCR6/EBI3/FCER1G/FCGR2B/FCGR3A/FGR/FOLR2/GNG2/GNGT2/HCK/HLA-DPA1/HLA-DPB1/HLA-DQA1/HLA-DRA/HLA-DRB1/IL12RB1/IL2RA/IL2RB/IL2RG/IL7R/ITGAM/ITGB2/LCK/LILRB1/LILRB4/MSR1/P2RY12/PDCD1/PDCD1LG2/PTPN22/PTPN7/PTPRC/RASAL3/SLA/SPN/TLR4/TLR8/ZAP70/B2M/BTN3A1…
GO-CC	EXTERNAL_SIDE_OF_PLASMA_MEMBRANE	61/310	394/14140	1.06e-34	1.5e-32	61	1.05e-32	32	CCR1/CCR2/CCR4/CCR5/CCR8/CD14/CD163/CD2/CD200R1/CD209/CD226/CD244/CD27/CD28/CD33/CD3D/CD3E/CD3G/CD4/CD40/CD5/CD6/CD69/CD74/CD80/CD86/CD8A/CTLA4/CXCR3/CXCR6/EBI3/FCER1G/FCGR2B/FCGR3A/FOLR2/HLA-DRB1/IL12RB1/IL2RA/IL2RB/IL2RG/IL7R/ITGAM/ITGB2/LILRB1/MSR1/P2RY12/PDCD1/PDCD1LG2/PTPRC/SPN/TLR4/TLR8/B2M/BTN3A1/BTN3A3/CD274/CXCL10/CXCL9/FASLG/HLA-E/TNFRSF9
GO-CC	CELL_SURFACE	85/310	870/14140	3.43e-33	3.22e-31	85	2.26e-31	30.6	CCR1/CCR2/CCR4/CCR5/CCR8/CD14/CD163/CD2/CD200R1/CD209/CD226/CD244/CD27/CD28/CD33/CD3D/CD3E/CD3G/CD4/CD40/CD5/CD53/CD6/CD69/CD74/CD80/CD86/CD8A/CLEC7A/CSF1R/CTLA4/CXCR3/CXCR6/EBI3/FCER1G/FCGR2B/FCGR3A/FOLR2/HAVCR2/HCST/HLA-DPA1/HLA-DPB1/HLA-DRA/HLA-DRB1/IL12RB1/IL2RA/IL2RB/IL2RG/IL7R/ITGA4/ITGAL/ITGAM/ITGAX/ITGB2/ITGB7/LILRB1/LILRB2/LILRB4/MSR1/NRROS/P2RY12/PDCD1/PDCD1LG2/PTPRC/SIRPA/SLAMF1/SLAMF8…
GO-CC	INTRINSIC_COMPONENT_OF_PLASMA_MEMBRANE	113/310	1730/14140	1.02e-28	7.22e-27	113	5.07e-27	26.3	BTLA/C3AR1/CCR1/CCR2/CCR4/CCR5/CCR8/CD14/CD163/CD2/CD226/CD27/CD28/CD300C/CD33/CD37/CD3E/CD3G/CD4/CD40/CD48/CD5/CD52/CD53/CD6/CD69/CD72/CD84/CD8A/CD96/CLEC4A/CMKLR1/CSF1R/CSF2RB/CTLA4/CXCR3/CXCR6/CYBB/EVI2B/FCER1G/FCGR1A/FCGR1B/FCGR2A/FCGR2B/FCGR3A/FOLR2/GPR174/GPR18/GPR183/GPR34/GPR65/GPR84/GYPC/HLA-DPA1/HLA-DQA1/HLA-DRA/HLA-DRB1/HVCN1/ICAM3/IGSF6/IL12RB1/IL18RAP/IL2RA/IL2RB/IL2RG/IL9R/ITGA4/ITG…
GO-CC	VESICLE_MEMBRANE	62/310	800/14140	1.11e-18	6.27e-17	62	4.4e-17	16.4	ATP8B4/C3AR1/CD14/CD163/CD300A/CD33/CD3D/CD3G/CD4/CD53/CD74/CORO1A/CYBB/FCER1G/FCGR1A/FCGR1B/FCGR2A/FPR1/GLIPR1/GPR18/GPR84/HLA-DPA1/HLA-DPB1/HLA-DQA1/HLA-DRA/HLA-DRB1/HVCN1/IL7R/ITGAL/ITGAM/ITGAX/ITGB2/LAIR1/LHFPL2/LILRB2/LILRB3/MARCHF1/MPEG1/MSR1/NCKAP1L/NFAM1/PTAFR/PTPRC/RAB8B/RAC2/RHOG/SELL/SIGLEC14/SIGLEC9/SIRPA/STK10/TBC1D10C/TLR1/TNFRSF1B/TYROBP/WAS/B2M/GBP1/HLA-B/HLA-E/IL15RA/TAP1
GO-CC	SECRETORY_GRANULE_MEMBRANE	35/310	305/14140	7.57e-16	3.56e-14	35	2.5e-14	13.6	ATP8B4/C3AR1/CD14/CD300A/CD33/CD53/CYBB/FCER1G/FCGR2A/FPR1/GLIPR1/GPR84/HVCN1/ITGAL/ITGAM/ITGAX/ITGB2/LAIR1/LHFPL2/LILRB2/LILRB3/NCKAP1L/NFAM1/PTAFR/PTPRC/RHOG/SELL/SIGLEC14/SIGLEC9/SIRPA/STK10/TBC1D10C/TNFRSF1B/TYROBP/HLA-B
GO-CC	IMMUNOLOGICAL_SYNAPSE	15/310	41/14140	3.52e-15	1.42e-13	15	9.95e-14	13	CD28/CD37/CD3E/CD53/CD6/CORO1A/CRTAM/HAVCR2/HLA-DRA/HLA-DRB1/LCK/SCIMP/ZAP70/GZMA/GZMB
GO-CC	SECRETORY_GRANULE	54/310	847/14140	9.01e-13	3.18e-11	54	2.23e-11	10.7	ALOX5/ARHGAP9/ATP8B4/BIN2/C3AR1/CD14/CD300A/CD33/CD53/COTL1/CTSB/CTSS/CYBB/DOCK2/FCER1G/FCGR2A/FERMT3/FGL2/FGR/FPR1/GLIPR1/GMFG/GPR84/HK3/HVCN1/ITGAL/ITGAM/ITGAX/ITGB2/LAIR1/LHFPL2/LILRB2/LILRB3/LYZ/MNDA/NCF2/NCKAP1L/NFAM1/PLEKHO2/PTAFR/PTPRC/RHOG/SELL/SIGLEC14/SIGLEC9/SIRPA/SRGN/STK10/TBC1D10C/TNFRSF1B/TYROBP/B2M/HLA-B/IL4I1
GO-CC	MHC_PROTEIN_COMPLEX	11/310	25/14140	1.6e-12	5.01e-11	11	3.52e-11	10.5	CD74/HLA-DMB/HLA-DOA/HLA-DPA1/HLA-DPB1/HLA-DQA1/HLA-DRA/HLA-DRB1/B2M/HLA-B/HLA-E
GO-CC	ENDOCYTIC_VESICLE	29/310	307/14140	3.45e-11	9.74e-10	29	6.83e-10	9.17	CD163/CD74/CORO1A/CTLA4/CTSS/CYBB/FCGR1A/FCGR1B/HLA-DPA1/HLA-DPB1/HLA-DQA1/HLA-DRA/HLA-DRB1/HVCN1/MPEG1/MSR1/NCF1/NCF2/NCF4/RAB8B/RAC2/SCIMP/TLR1/TLR7/WAS/B2M/HLA-B/HLA-E/TAP1
GO-CC	TERTIARY_GRANULE_MEMBRANE	15/310	73/14140	4.29e-11	1.1e-09	15	7.71e-10	9.11	ATP8B4/CD300A/CD33/CD53/CYBB/FCER1G/GPR84/ITGAM/ITGAX/ITGB2/LAIR1/LILRB2/PTAFR/SIGLEC14/SIRPA
GO-CC	SECRETORY_VESICLE	56/310	1004/14140	6.56e-11	1.54e-09	56	1.08e-09	8.97	ALOX5/ARHGAP9/ATP8B4/BIN2/C3AR1/CD14/CD300A/CD33/CD53/COTL1/CTSB/CTSS/CYBB/DOCK2/FCER1G/FCGR2A/FERMT3/FGL2/FGR/FPR1/GLIPR1/GMFG/GPR84/HK3/HVCN1/ITGAL/ITGAM/ITGAX/ITGB2/LAIR1/LHFPL2/LILRB2/LILRB3/LYZ/MNDA/NCF2/NCKAP1L/NFAM1/PLEKHO2/PTAFR/PTPRC/RAB8B/RHOG/SELL/SIGLEC14/SIGLEC9/SIRPA/SRGN/STK10/STX11/TBC1D10C/TNFRSF1B/TYROBP/B2M/HLA-B/IL4I1
GO-CC	TERTIARY_GRANULE	21/310	164/14140	7.24e-11	1.57e-09	21	1.1e-09	8.96	ATP8B4/CD300A/CD33/CD53/CTSS/CYBB/FCER1G/FPR1/GPR84/ITGAM/ITGAX/ITGB2/LAIR1/LILRB2/LYZ/NCKAP1L/PTAFR/SIGLEC14/SIRPA/TBC1D10C/B2M
GO-CC	ENDOCYTIC_VESICLE_MEMBRANE	20/310	163/14140	4.5e-10	9.01e-09	20	6.32e-09	8.2	CD163/CD74/CORO1A/CYBB/FCGR1A/FCGR1B/HLA-DPA1/HLA-DPB1/HLA-DQA1/HLA-DRA/HLA-DRB1/HVCN1/MSR1/RAB8B/RAC2/TLR1/B2M/HLA-B/HLA-E/TAP1
GO-CC	RECEPTOR_COMPLEX	37/310	532/14140	4.79e-10	9.01e-09	37	6.32e-09	8.2	APBB1IP/CD14/CD200R1/CD247/CD3D/CD3E/CD3G/CD4/CD40/CD6/CD74/CD8A/CSF1R/CSF2RB/EBI3/GPR84/IL12RB1/IL18RAP/IL2RA/IL2RB/IL2RG/ITGA4/ITGAL/ITGAM/ITGAX/ITGB2/ITGB7/PLXNC1/SCIMP/TLR1/TLR4/TLR7/TNFRSF1B/TRAT1/ZAP70/B2M/KLRD1
GO-CC	MHC_CLASS_II_PROTEIN_COMPLEX	8/310	16/14140	5.39e-10	9.5e-09	8	6.67e-09	8.18	CD74/HLA-DMB/HLA-DOA/HLA-DPA1/HLA-DPB1/HLA-DQA1/HLA-DRA/HLA-DRB1
GO-CC	PHAGOCYTIC_VESICLE	18/310	136/14140	9.88e-10	1.64e-08	18	1.15e-08	7.94	CORO1A/CTSS/CYBB/HVCN1/MPEG1/NCF1/NCF2/NCF4/RAB8B/RAC2/SCIMP/TLR1/TLR7/WAS/B2M/HLA-B/HLA-E/TAP1
GO-CC	FICOLIN_1_RICH_GRANULE	20/310	185/14140	4.26e-09	6.67e-08	20	4.68e-08	7.33	ALOX5/BIN2/CD300A/COTL1/CTSB/CTSS/FCER1G/FGL2/FPR1/GMFG/HK3/ITGAX/ITGB2/LILRB2/MNDA/NCKAP1L/PLEKHO2/SIGLEC14/SIRPA/TBC1D10C
GO-CC	PLASMA_MEMBRANE_PROTEIN_COMPLEX	41/310	701/14140	8.74e-09	1.3e-07	41	9.1e-08	7.04	APBB1IP/CD247/CD3D/CD3E/CD3G/CD4/CD40/CD6/CD74/CD8A/CSF2RB/CYBB/FCER1G/GNG2/GNGT2/HLA-DMB/HLA-DOA/HLA-DPA1/HLA-DPB1/HLA-DQA1/HLA-DRA/HLA-DRB1/IL12RB1/IL18RAP/IL2RA/IL2RB/ITGA4/ITGAL/ITGAM/ITGAX/ITGB2/ITGB7/NCF1/NCF2/NCF4/TLR1/TRAT1/ZAP70/B2M/HLA-B/HLA-E
GO-CC	PROTEIN_COMPLEX_INVOLVED_IN_CELL_ADHESION	9/310	36/14140	5.83e-08	8.22e-07	9	5.77e-07	6.24	CD28/CD80/CTLA4/ITGA4/ITGAL/ITGAM/ITGAX/ITGB2/ITGB7
GO-CC	SPECIFIC_GRANULE_MEMBRANE	13/310	91/14140	8.7e-08	1.13e-06	13	7.95e-07	6.1	ATP8B4/C3AR1/CD33/CD53/CYBB/GPR84/HVCN1/ITGAL/ITGAM/ITGB2/LAIR1/STK10/TNFRSF1B
GO-CC	PLASMA_MEMBRANE_SIGNALING_RECEPTOR_COMPLEX	24/310	310/14140	8.84e-08	1.13e-06	24	7.95e-07	6.1	APBB1IP/CD247/CD3D/CD3E/CD3G/CD4/CD40/CD6/CD8A/CSF2RB/IL12RB1/IL18RAP/IL2RA/IL2RB/ITGA4/ITGAL/ITGAM/ITGAX/ITGB2/ITGB7/TLR1/TRAT1/ZAP70/B2M
GO-CC	LUMENAL_SIDE_OF_ENDOPLASMIC_RETICULUM_MEMBRANE	8/310	29/14140	1.4e-07	1.72e-06	8	1.21e-06	5.92	CD74/HLA-DPA1/HLA-DPB1/HLA-DQA1/HLA-DRA/HLA-DRB1/HLA-B/HLA-E
GO-CC	MEMBRANE_MICRODOMAIN	24/310	323/14140	1.9e-07	2.23e-06	24	1.57e-06	5.8	BTK/CD14/CD2/CD226/CD4/CD48/CD8A/HCK/INPP5D/ITGAM/ITGB2/JAK2/LAT2/LCK/LCP2/MS4A4A/NFAM1/P2RY12/PTPRC/SELPLG/TLR1/TNFRSF1B/ZAP70/FASLG
GO-CC	ENDOSOME	47/310	978/14140	2.74e-07	3.09e-06	47	2.17e-06	5.66	ACAP1/AGAP2/CCR5/CD14/CD4/CD74/CORO1A/CST7/CTSB/CTSS/CYTIP/FCGR1A/FCGR1B/FGD2/GIMAP5/HAVCR2/HLA-DMB/HLA-DOA/HLA-DPA1/HLA-DPB1/HLA-DQA1/HLA-DRA/HLA-DRB1/IL2RB/IL2RG/JAK2/MARCHF1/NCF4/PRF1/RAB33A/RAB8B/SLA/SLA2/SLC15A3/SLC31A2/SLC9A9/SNX20/TASL/TLR4/TLR7/TLR8/B2M/CD274/HLA-B/HLA-E/IL15/IL15RA
GO-CC	SPECIFIC_GRANULE	16/310	160/14140	4.56e-07	4.95e-06	16	3.47e-06	5.46	ATP8B4/C3AR1/CD33/CD53/CYBB/DOCK2/GPR84/HVCN1/ITGAL/ITGAM/ITGB2/LAIR1/LYZ/STK10/TNFRSF1B/B2M
GO-CC	FICOLIN_1_RICH_GRANULE_MEMBRANE	10/310	61/14140	7.44e-07	7.77e-06	10	5.45e-06	5.26	CD300A/FCER1G/FPR1/ITGAX/ITGB2/LILRB2/NCKAP1L/SIGLEC14/SIRPA/TBC1D10C
GO-CC	LUMENAL_SIDE_OF_MEMBRANE	8/310	36/14140	8.65e-07	8.71e-06	8	6.11e-06	5.21	CD74/HLA-DPA1/HLA-DPB1/HLA-DQA1/HLA-DRA/HLA-DRB1/HLA-B/HLA-E
GO-CC	CLATHRIN_COATED_ENDOCYTIC_VESICLE_MEMBRANE	8/310	39/14140	1.66e-06	1.61e-05	8	1.13e-05	4.95	CD74/FCGR1A/FCGR1B/HLA-DPA1/HLA-DPB1/HLA-DQA1/HLA-DRA/HLA-DRB1
GO-CC	CLATHRIN_COATED_ENDOCYTIC_VESICLE	9/310	57/14140	3.72e-06	3.5e-05	9	2.45e-05	4.61	CD74/CTLA4/FCGR1A/FCGR1B/HLA-DPA1/HLA-DPB1/HLA-DQA1/HLA-DRA/HLA-DRB1
GO-CC	PHAGOCYTIC_VESICLE_MEMBRANE	10/310	77/14140	6.64e-06	6.04e-05	10	4.24e-05	4.37	CORO1A/CYBB/HVCN1/RAB8B/RAC2/TLR1/B2M/HLA-B/HLA-E/TAP1
GO-CC	ENDOSOME_MEMBRANE	28/310	507/14140	7.03e-06	6.19e-05	28	4.35e-05	4.36	ACAP1/CD14/FCGR1A/FCGR1B/FGD2/GIMAP5/HLA-DMB/HLA-DOA/HLA-DPA1/HLA-DPB1/HLA-DQA1/HLA-DRA/HLA-DRB1/MARCHF1/NCF4/RAB8B/SLA2/SLC15A3/SLC9A9/SNX20/TASL/TLR4/TLR7/TLR8/B2M/CD274/HLA-B/HLA-E
GO-CC	ALPHA_BETA_T_CELL_RECEPTOR_COMPLEX	4/310	7/14140	7.53e-06	6.32e-05	4	4.43e-05	4.35	CD247/CD3D/CD3E/CD3G
GO-CC	ER_TO_GOLGI_TRANSPORT_VESICLE_MEMBRANE	9/310	62/14140	7.62e-06	6.32e-05	9	4.43e-05	4.35	CD74/HLA-DPA1/HLA-DPB1/HLA-DQA1/HLA-DRA/HLA-DRB1/B2M/HLA-B/HLA-E
GO-CC	CLATHRIN_COATED_VESICLE_MEMBRANE	12/310	117/14140	9.78e-06	7.88e-05	12	5.53e-05	4.26	CD3D/CD3G/CD4/CD74/FCGR1A/FCGR1B/HLA-DPA1/HLA-DPB1/HLA-DQA1/HLA-DRA/HLA-DRB1/IL7R
GO-CC	VACUOLE	37/310	792/14140	1.1e-05	8.65e-05	37	6.07e-05	4.22	ATP6V1B2/C3AR1/CD74/CST7/CTSB/CTSS/FPR1/GIMAP5/GLIPR1/HCK/HLA-DMB/HLA-DOA/HLA-DPA1/HLA-DPB1/HLA-DQA1/HLA-DRA/HLA-DRB1/LAPTM5/LYZ/MARCHF1/MFSD1/MNDA/NCF1/NCF2/NCF4/NFAM1/PRF1/RNASE6/SLC15A3/SRGN/TASL/TLR7/TLR8/TNFAIP3/TRAF3IP3/FASLG/IL4I1
GO-CC	COATED_VESICLE_MEMBRANE	15/310	182/14140	1.16e-05	8.82e-05	15	6.19e-05	4.21	CD3D/CD3G/CD4/CD74/FCGR1A/FCGR1B/HLA-DPA1/HLA-DPB1/HLA-DQA1/HLA-DRA/HLA-DRB1/IL7R/B2M/HLA-B/HLA-E
GO-CC	MEMBRANE_PROTEIN_COMPLEX	52/310	1319/14140	2.11e-05	0.000153518	52	0.000107732	3.97	APBB1IP/ATP6V1B2/CD14/CD247/CD3D/CD3E/CD3G/CD4/CD40/CD6/CD74/CD8A/CSF2RB/CYBB/FCER1G/GNG2/GNGT2/HLA-DMB/HLA-DOA/HLA-DPA1/HLA-DPB1/HLA-DQA1/HLA-DRA/HLA-DRB1/IL12RB1/IL18RAP/IL2RA/IL2RB/ITGA4/ITGAL/ITGAM/ITGAX/ITGB2/ITGB7/LRRC8C/NCF1/NCF2/NCF4/PIK3CD/PIK3CG/PIK3R5/SLA2/SLC1A3/STX11/TLR1/TLR4/TRAT1/ZAP70/B2M/HLA-B/HLA-E/TAP1
GO-CC	PHAGOCYTIC_CUP	6/310	27/14140	2.12e-05	0.000153518	6	0.000107732	3.97	AIF1/ARHGAP25/BIN2/CORO1A/LCP1/TLR4
GO-CC	ACTIN_FILAMENT	11/310	113/14140	3.75e-05	0.000264571	11	0.000185664	3.73	AIF1/CORO1A/COTL1/HCK/HCLS1/LCP1/PSTPIP1/RAC2/RCSD1/WAS/WIPF1
GO-CC	CLATHRIN_COATED_VESICLE	14/310	193/14140	9.2e-05	0.000632571	14	0.000443909	3.35	CD3D/CD3G/CD4/CD74/CTLA4/FCGR1A/FCGR1B/HLA-DPA1/HLA-DPB1/HLA-DQA1/HLA-DRA/HLA-DRB1/IL7R/RAB8B
GO-CC	NADPH_OXIDASE_COMPLEX	4/310	12/14140	9.76e-05	0.000655319	4	0.000459873	3.34	CYBB/NCF1/NCF2/NCF4
GO-CC	CELL_TRAILING_EDGE	4/310	13/14140	0.000138551	0.000908636	4	0.000637639	3.2	PSTPIP1/SCIMP/SELPLG/SPN
GO-CC	ENDOLYSOSOME	5/310	24/14140	0.000147959	0.000948281	5	0.000665461	3.18	CTSB/CTSS/TASL/TLR7/TLR8
GO-CC	PLASMA_MEMBRANE_RAFT	10/310	112/14140	0.000174333	0.00109248	10	0.000766656	3.12	CD8A/HCK/ITGAM/ITGB2/JAK2/LCP2/MS4A4A/P2RY12/SELPLG/FASLG
GO-CC	PHAGOLYSOSOME	3/310	6/14140	0.000198734	0.00121833	3	0.000854966	3.07	NCF1/NCF2/NCF4
GO-CC	COPII_COATED_ER_TO_GOLGI_TRANSPORT_VESICLE	9/310	94/14140	0.000216411	0.00129846	9	0.000911203	3.04	CD74/HLA-DPA1/HLA-DPB1/HLA-DQA1/HLA-DRA/HLA-DRB1/B2M/HLA-B/HLA-E
GO-CC	COATED_VESICLE	17/310	296/14140	0.000294344	0.00172927	17	0.00121353	2.92	CD3D/CD3G/CD4/CD74/CTLA4/FCGR1A/FCGR1B/HLA-DPA1/HLA-DPB1/HLA-DQA1/HLA-DRA/HLA-DRB1/IL7R/RAB8B/B2M/HLA-B/HLA-E
GO-CC	CYTOPLASMIC_SIDE_OF_MEMBRANE	13/310	191/14140	0.000305209	0.00175651	13	0.00123264	2.91	CD2/FGR/GNG2/GNGT2/HCK/LCK/LILRB4/PTPN22/PTPN7/PTPRC/RASAL3/SLA/ZAP70
GO-CC	INFLAMMASOME_COMPLEX	4/310	16/14140	0.00033479	0.00188821	4	0.00132506	2.88	CASP1/NLRC4/NLRP3/AIM2
GO-CC	FICOLIN_1_RICH_GRANULE_LUMEN	10/310	124/14140	0.000399138	0.002207	10	0.00154877	2.81	ALOX5/BIN2/COTL1/CTSB/CTSS/FGL2/GMFG/HK3/MNDA/PLEKHO2
GO-CC	VACUOLAR_MEMBRANE	21/310	431/14140	0.000552517	0.00299634	21	0.0021027	2.68	ATP6V1B2/C3AR1/CD74/FPR1/GIMAP5/GLIPR1/HLA-DMB/HLA-DOA/HLA-DPA1/HLA-DPB1/HLA-DQA1/HLA-DRA/HLA-DRB1/LAPTM5/MARCHF1/NFAM1/SLC15A3/TASL/TLR7/TLR8/TRAF3IP3
GO-CC	MHC_CLASS_I_PROTEIN_COMPLEX	3/310	9/14140	0.000794727	0.00422855	3	0.0029674	2.53	B2M/HLA-B/HLA-E
GO-CC	ENDOSOME_LUMEN	5/310	35/14140	0.000927775	0.00484505	5	0.00340003	2.47	CTSB/CTSS/JAK2/PRF1/B2M
GO-CC	INTRINSIC_COMPONENT_OF_ENDOPLASMIC_RETICULUM_MEMBRANE	11/310	165/14140	0.00103895	0.00532698	11	0.00373823	2.43	CD74/HLA-DPA1/HLA-DPB1/HLA-DQA1/HLA-DRA/HLA-DRB1/HSD11B1/B2M/HLA-B/HLA-E/TAP1
GO-CC	T_CELL_RECEPTOR_COMPLEX	10/310	144/14140	0.0012796	0.00644372	10	0.00452191	2.34	APBB1IP/CD247/CD3D/CD3E/CD3G/CD4/CD6/CD8A/TRAT1/ZAP70
GO-CC	ACTIN_CYTOSKELETON	22/310	500/14140	0.00155737	0.00770489	22	0.00540694	2.27	AIF1/BIN2/CORO1A/COTL1/FERMT3/FGR/FYB1/HCK/HCLS1/LCP1/LPXN/LSP1/MYO1F/PARVG/PRKCB/PSTPIP1/RAC2/RCSD1/WAS/WIPF1/CD274/GBP1
GO-CC	RUFFLE	11/310	175/14140	0.00167015	0.00812036	11	0.0056985	2.24	AIF1/ATP6V1B2/FGD2/FGR/LCP1/PLEK/PLEKHO1/SAMSN1/SCIMP/TLR4/WIPF1
GO-CC	CELL_LEADING_EDGE	19/310	411/14140	0.00184642	0.00882526	19	0.00619317	2.21	ABI3/AIF1/APBB1IP/ARHGEF6/ATP6V1B2/CORO1A/DOCK8/FGD2/FGR/LCP1/PLEK/PLEKHO1/PSTPIP1/PTPRO/RAC2/SAMSN1/SCIMP/TLR4/WIPF1
GO-CC	PODOSOME	4/310	28/14140	0.00306204	0.0143916	4	0.0100994	2	BIN2/FERMT3/LCP1/LPXN
GO-CC	PHOSPHATIDYLINOSITOL_3_KINASE_COMPLEX	4/310	29/14140	0.0034915	0.0161411	4	0.0113271	1.95	PIK3CD/PIK3CG/PIK3R5/SLA2
GO-CC	GOLGI_APPARATUS	51/310	1608/14140	0.0042041	0.0191219	51	0.0134189	1.87	ATP8B4/CD14/CD247/CD33/CD74/CST7/CTLA4/CYBB/CYTH4/FCGR2A/FGD2/FUT7/GAL3ST4/GGTA1/GIMAP1/GIMAP7/GLIPR2/HCK/HLA-DPA1/HLA-DPB1/HLA-DQA1/HLA-DRA/HLA-DRB1/KBTBD8/LST1/MARCHF1/MS4A4A/MS4A6A/MS4A7/NCF1/NLRP3/RAB33A/SLA2/SRGN/STX11/TLR1/TLR4/TLR7/TLR8/TRAF3IP3/UBASH3A/B2M/GBP1/GBP2/GBP4/GBP5/HLA-B/HLA-E/IL15/IL15RA/LAP3
GO-CC	ENDOLYSOSOME_LUMEN	2/310	5/14140	0.00458591	0.0193019	2	0.0135452	1.87	CTSB/CTSS
GO-CC	LIPOPOLYSACCHARIDE_RECEPTOR_COMPLEX	2/310	5/14140	0.00458591	0.0193019	2	0.0135452	1.87	CD14/TLR4
GO-CC	IPAF_INFLAMMASOME_COMPLEX	2/310	5/14140	0.00458591	0.0193019	2	0.0135452	1.87	CASP1/NLRC4
GO-CC	AIM2_INFLAMMASOME_COMPLEX	2/310	5/14140	0.00458591	0.0193019	2	0.0135452	1.87	CASP1/AIM2
GO-CC	PHOSPHATIDYLINOSITOL_3_KINASE_COMPLEX_CLASS_I	2/310	5/14140	0.00458591	0.0193019	2	0.0135452	1.87	PIK3CG/PIK3R5
GO-CC	SECONDARY_LYSOSOME	3/310	16/14140	0.00472812	0.0193236	3	0.0135604	1.87	NCF1/NCF2/NCF4
GO-CC	ENDOLYSOSOME_MEMBRANE	3/310	16/14140	0.00472812	0.0193236	3	0.0135604	1.87	TASL/TLR7/TLR8
GO-CC	TRANS_GOLGI_NETWORK_MEMBRANE	7/310	95/14140	0.00484999	0.0195385	7	0.0137112	1.86	CD74/HLA-DPA1/HLA-DPB1/HLA-DQA1/HLA-DRA/HLA-DRB1/MARCHF1
GO-CC	CELL_SUBSTRATE_JUNCTION	18/310	423/14140	0.00572653	0.0227448	18	0.0159613	1.8	APBB1IP/FERMT3/HCK/IL16/ITGA4/ITGB2/ITGB7/JAK2/LCP1/LPXN/PARVG/PTPRC/RAC2/RHOG/SLA/TNFSF13B/B2M/LAP3
GO-CC	EXTRINSIC_COMPONENT_OF_CYTOPLASMIC_SIDE_OF_PLASMA_MEMBRANE	7/310	100/14140	0.00640735	0.0250955	7	0.0176109	1.75	FGR/GNG2/GNGT2/HCK/LCK/SLA/ZAP70
GO-CC	GOLGI_APPARATUS_SUBCOMPARTMENT	31/310	887/14140	0.00687064	0.0265414	31	0.0186255	1.73	ATP8B4/CD74/CYTH4/FUT7/GAL3ST4/GGTA1/GIMAP1/GLIPR2/HLA-DPA1/HLA-DPB1/HLA-DQA1/HLA-DRA/HLA-DRB1/LST1/MARCHF1/MS4A6A/MS4A7/NLRP3/RAB33A/TLR7/TLR8/TRAF3IP3/B2M/GBP1/GBP2/GBP4/GBP5/HLA-B/HLA-E/IL15RA/LAP3
GO-CC	ANCHORING_JUNCTION	29/310	824/14140	0.00805994	0.0307149	29	0.0215543	1.67	APBB1IP/CD2/CD3E/CD53/CORO1A/FERMT3/HCK/IL16/ITGA4/ITGB2/ITGB7/ITK/JAK2/JAML/LCP1/LCP2/LPXN/PARVG/PTPRC/RAC2/RHOG/SLA/THEMIS/TNFSF13B/VAV1/WAS/ZAP70/B2M/LAP3
GO-CC	CENTRIOLAR_SATELLITE	7/310	107/14140	0.00917676	0.0345046	7	0.0242138	1.62	CD86/CLECL1/CYTH4/NLRC3/PIK3R5/TRAT1/TAP1
GO-CC	EARLY_ENDOSOME_MEMBRANE	9/310	162/14140	0.00947563	0.0348799	9	0.0244771	1.61	FCGR1A/FCGR1B/FGD2/MARCHF1/SNX20/B2M/CD274/HLA-B/HLA-E
GO-CC	TRANS_GOLGI_NETWORK	12/310	251/14140	0.00952395	0.0348799	12	0.0244771	1.61	ATP8B4/CD74/FUT7/HLA-DPA1/HLA-DPB1/HLA-DQA1/HLA-DRA/HLA-DRB1/MARCHF1/MS4A6A/MS4A7/LAP3
GO-CC	LAMELLIPODIUM	10/310	196/14140	0.0113181	0.0409191	10	0.0287152	1.54	ABI3/AIF1/APBB1IP/ARHGEF6/CORO1A/DOCK8/FGD2/PSTPIP1/PTPRO/RAC2
GO-CC	RECYCLING_ENDOSOME_MEMBRANE	6/310	87/14140	0.0121143	0.0427981	6	0.0300337	1.52	ACAP1/RAB8B/B2M/CD274/HLA-B/HLA-E
GO-CC	MHC_CLASS_I_PEPTIDE_LOADING_COMPLEX	2/310	8/14140	0.0122931	0.0427981	2	0.0300337	1.52	B2M/TAP1
GO-CC	VARICOSITY	2/310	8/14140	0.0122931	0.0427981	2	0.0300337	1.52	CD40/TNFRSF1B
GO-CC	VESICLE_LUMEN	14/310	328/14140	0.0136383	0.0469026	14	0.0329141	1.48	ALOX5/ARHGAP9/BIN2/COTL1/DOCK2/FERMT3/FGR/GMFG/HK3/LYZ/MNDA/SRGN/B2M/FASLG
GO-CC	BLEB	2/310	9/14140	0.0155783	0.0522986	2	0.0367008	1.44	P2RX7/PTPRC
GO-CC	NLRP3_INFLAMMASOME_COMPLEX	2/310	9/14140	0.0155783	0.0522986	2	0.0367008	1.44	CASP1/NLRP3
GO-CC	RUFFLE_MEMBRANE	6/310	95/14140	0.0180567	0.0599056	6	0.042039	1.38	AIF1/FGD2/FGR/LCP1/PLEK/PLEKHO1
GO-CC	TETRASPANIN_ENRICHED_MICRODOMAIN	2/310	10/14140	0.0191936	0.0629373	2	0.0441665	1.35	SAMHD1/SCIMP
GO-CC	PERINUCLEAR_REGION_OF_CYTOPLASM	24/310	720/14140	0.0272295	0.0876486	24	0.0615078	1.21	AIF1/ALOX5/BTK/CCR2/CTLA4/CTSB/CYBB/LAPTM5/LCP1/LPXN/NLRC3/PREX1/PSTPIP1/PTPN22/RAB8B/SLC1A3/TLR4/TNFRSF1B/TNFSF13B/FASLG/GBP2/GBP4/GBP5/STAT1
GO-CC	G_PROTEIN_BETA_GAMMA_SUBUNIT_COMPLEX	2/310	12/14140	0.0273513	0.0876486	2	0.0615078	1.21	GNG2/GNGT2
GO-MF	Description	"-LOG10fdr"	qvalue	GeneRatio	BgRatio	pvalue	p.adjust	geneID	Count
GO-MF	IMMUNE_RECEPTOR_ACTIVITY	28.2	6.97e-29	37/322	136/15762	1.78e-31	8.85e-29	C3AR1/CCR1/CCR2/CCR4/CCR5/CCR8/CD200R1/CD4/CD74/CMKLR1/CSF2RB/CXCR3/CXCR6/EBI3/FCER1G/FCGR1B/FCGR2B/FPR1/FPR3/HLA-DOA/HLA-DPA1/HLA-DQA1/HLA-DRA/HLA-DRB1/IL10RA/IL12RB1/IL18RAP/IL21R/IL2RA/IL2RB/IL2RG/IL7R/IL9R/LILRB1/LILRB2/IL15RA/KLRD1	37
GO-MF	MOLECULAR_TRANSDUCER_ACTIVITY	27.1	7.44e-28	103/322	1489/15762	3.8e-30	9.44e-28	BTLA/C3AR1/CCR1/CCR2/CCR4/CCR5/CCR8/CD14/CD2/CD200R1/CD244/CD247/CD27/CD28/CD300A/CD300C/CD300LF/CD33/CD3D/CD3E/CD3G/CD4/CD40/CD48/CD5/CD69/CD72/CD74/CD80/CD86/CD8A/CLEC4A/CLEC7A/CMKLR1/CSF1R/CSF2RB/CXCR3/CXCR6/EBI3/EVI2A/FCER1G/FCGR1A/FCGR1B/FCGR2A/FCGR2B/FCGR3A/FOLR2/FPR1/FPR3/GPR174/GPR18/GPR183/GPR34/GPR65/GPR84/HLA-DOA/HLA-DPA1/HLA-DQA1/HLA-DRA/HLA-DRB1/IGSF6/IL10RA/IL12RB1/IL18RAP/IL21R/IL2…	103
GO-MF	CYTOKINE_RECEPTOR_ACTIVITY	14.4	3.69e-15	22/322	97/15762	2.82e-17	4.68e-15	CCR1/CCR2/CCR4/CCR5/CCR8/CD4/CD74/CMKLR1/CSF2RB/CXCR3/CXCR6/EBI3/IL10RA/IL12RB1/IL18RAP/IL21R/IL2RA/IL2RB/IL2RG/IL7R/IL9R/IL15RA	22
GO-MF	SIGNALING_RECEPTOR_BINDING	12.3	5.45e-13	82/322	1634/15762	5.57e-15	6.92e-13	CCL19/CCL3/CCR2/CD2/CD226/CD244/CD300LF/CD3E/CD3G/CD4/CD72/CD74/CD8A/CLEC7A/CRTAM/DOCK2/DOK2/EBI3/FERMT3/FGL2/FGR/FPR1/FYB1/GMFG/HCK/HCST/HLA-DRA/HLA-DRB1/ICAM3/IL10/IL12RB1/IL16/IL18BP/ITGA4/ITGAM/ITGAX/ITGB2/ITGB7/JAK2/JAML/LCK/LCP1/LILRB1/LILRB2/LTA/MARCHF1/P2RX7/PIK3AP1/PIK3CG/PILRA/PLXNC1/PRKCB/PTPRC/RAB8B/SELPLG/SH2B3/SLA/TESPA1/TIGIT/TLR1/TLR4/TNFSF13B/TNFSF8/TRAT1/TYROBP/ZAP70/BTN3A1/BTN3…	82
GO-MF	CYTOKINE_BINDING	11.4	4e-12	22/322	136/15762	5.11e-14	5.07e-12	CCR1/CCR2/CCR4/CCR5/CCR8/CD4/CD74/CSF1R/CXCR3/CXCR6/EBI3/IL10RA/IL12RB1/IL18BP/IL2RA/IL2RB/IL2RG/ITGA4/NRROS/TNFRSF1B/GBP1/TNFRSF9	22
GO-MF	MHC_PROTEIN_BINDING	9.03	9.41e-10	12/322	40/15762	1.44e-11	1.19e-09	CD244/CD4/CD74/CD8A/CLEC7A/LILRB1/LILRB2/MARCHF1/PILRA/HLA-E/KLRD1/TAP1	12
GO-MF	MHC_PROTEIN_COMPLEX_BINDING	8.61	2.45e-09	10/322	26/15762	4.38e-11	3.11e-09	CD4/CD74/CD8A/HLA-DMB/HLA-DOA/HLA-DRA/HLA-DRB1/LILRB1/LILRB2/KLRD1	10
GO-MF	T_CELL_RECEPTOR_BINDING	7.68	2.1e-08	7/322	11/15762	4.28e-10	2.66e-08	CD3E/CD3G/DOCK2/HLA-DRA/HLA-DRB1/LCK/HLA-E	7
GO-MF	IDENTICAL_PROTEIN_BINDING	6.85	1.42e-07	77/322	1924/15762	3.27e-09	1.81e-07	ABCD2/ABI3/BCL2A1/BTK/CASP1/CCL3/CCR2/CCR5/CD2/CD247/CD28/CD3D/CD3E/CD3G/CD4/CD53/CD6/CD69/CD74/CD84/CORO1A/CSF1R/CST7/CXCR3/ETS1/FCER1G/FOXP3/GIMAP2/GIMAP7/GLIPR2/HSD11B1/HVCN1/JAK2/JAML/LCK/LCP1/LILRB1/LILRB2/LYZ/MAFB/MFSD1/NCR3/NLRC4/NLRP3/NPL/P2RX7/PIK3AP1/PIK3CG/PLEK/PRF1/PSTPIP1/PTPRO/RASAL3/SAMHD1/SLAMF1/SLAMF7/SLAMF8/STK10/TIGIT/TLR1/TLR4/TNFAIP3/TYROBP/VSIR/WAS/AIM2/APOBEC3G/B2M/CCL4/CCL…	77
GO-MF	PEPTIDE_ANTIGEN_BINDING	6.39	4.03e-07	9/322	32/15762	1.03e-08	5.11e-07	CD209/HLA-DPA1/HLA-DPB1/HLA-DQA1/HLA-DRA/HLA-DRB1/HLA-B/HLA-E/TAP1	9
GO-MF	ANTIGEN_BINDING	6.05	8.93e-07	17/322	158/15762	2.51e-08	1.13e-06	CD209/CD40/CD48/HLA-DPA1/HLA-DPB1/HLA-DQA1/HLA-DRA/HLA-DRB1/IL7R/ITGA4/LILRA1/SIRPA/SLAMF1/HLA-B/HLA-E/KLRD1/TAP1	17
GO-MF	IGG_BINDING	6.02	9.5e-07	6/322	11/15762	2.94e-08	1.21e-06	FCER1G/FCGR1A/FCGR1B/FCGR2A/FCGR2B/FCGR3A	6
GO-MF	G_PROTEIN_COUPLED_CHEMOATTRACTANT_RECEPTOR_ACTIVITY	6.02	9.5e-07	8/322	26/15762	3.15e-08	1.21e-06	CCR1/CCR2/CCR4/CCR5/CCR8/CMKLR1/CXCR3/CXCR6	8
GO-MF	MHC_CLASS_I_PROTEIN_BINDING	5.62	2.4e-06	7/322	20/15762	8.58e-08	3.05e-06	CD244/CD8A/LILRB1/LILRB2/PILRA/HLA-E/TAP1	7
GO-MF	CYTOKINE_RECEPTOR_BINDING	5.37	4.25e-06	21/322	269/15762	1.63e-07	5.4e-06	CCL19/CCL3/CCR2/CD300LF/IL10/IL12RB1/JAK2/LTA/SH2B3/TNFSF13B/TNFSF8/CCL4/CCL5/CXCL10/CXCL11/CXCL9/FASLG/IFNG/IL15/STAT1/XCL2	21
GO-MF	CHEMOKINE_BINDING	5.22	6.06e-06	8/322	33/15762	2.47e-07	7.69e-06	CCR1/CCR2/CCR4/CCR5/CCR8/CXCR3/CXCR6/ITGA4	8
GO-MF	NON_MEMBRANE_SPANNING_PROTEIN_TYROSINE_KINASE_ACTIVITY	5.14	7.23e-06	9/322	46/15762	3.14e-07	9.18e-06	BTK/FGR/HCK/ITK/JAK2/LCK/MATK/SLA/ZAP70	9
GO-MF	IMMUNOGLOBULIN_BINDING	5.13	7.36e-06	7/322	24/15762	3.57e-07	9.34e-06	CD4/FCER1G/FCGR1A/FCGR1B/FCGR2A/FCGR2B/FCGR3A	7
GO-MF	C_C_CHEMOKINE_BINDING	5.13	7.36e-06	7/322	24/15762	3.57e-07	9.34e-06	CCR1/CCR2/CCR4/CCR5/CCR8/CXCR3/CXCR6	7
GO-MF	CORECEPTOR_ACTIVITY	5.06	8.67e-06	9/322	48/15762	4.61e-07	1.1e-05	CCR5/CCR8/CD28/CD4/CD80/CD86/CD8A/CXCR6/ITGA4	9
GO-MF	PROTEIN_CONTAINING_COMPLEX_BINDING	5.06	8.67e-06	52/322	1238/15762	4.65e-07	1.1e-05	AIF1/BCL2A1/CD226/CD3E/CD3G/CD4/CD74/CD8A/CORO1A/COTL1/CTSB/CTSS/DOCK2/FCER1G/FCGR1A/FCGR1B/FCGR2A/FCGR2B/FCGR3A/FERMT3/FGR/FYB1/GMFG/HCLS1/HLA-DMB/HLA-DOA/HLA-DRA/HLA-DRB1/ICAM3/ITGA4/ITGAL/ITGAM/ITGAX/ITGB2/ITGB7/JAML/LCK/LCP1/LILRB1/LILRB2/MAFB/MSR1/MYO1F/NCKAP1L/PIK3R5/PSTPIP1/PTPRC/RCSD1/GBP1/HLA-E/KLRD1/UBD	52
GO-MF	MHC_CLASS_II_PROTEIN_COMPLEX_BINDING	4.9	1.26e-05	6/322	17/15762	7.1e-07	1.6e-05	CD4/CD74/HLA-DMB/HLA-DOA/HLA-DRA/HLA-DRB1	6
GO-MF	MHC_CLASS_II_RECEPTOR_ACTIVITY	4.87	1.36e-05	5/322	10/15762	7.99e-07	1.73e-05	HLA-DOA/HLA-DPA1/HLA-DQA1/HLA-DRA/HLA-DRB1	5
GO-MF	IMMUNOGLOBULIN_RECEPTOR_ACTIVITY	4.86	1.37e-05	4/322	5/15762	8.41e-07	1.74e-05	CD200R1/FCER1G/FCGR1B/FCGR2B	4
GO-MF	NUCLEOTIDE_RECEPTOR_ACTIVITY	4.34	4.55e-05	6/322	21/15762	2.91e-06	5.78e-05	GPR34/P2RX7/P2RY10/P2RY12/P2RY13/PTAFR	6
GO-MF	CHEMOKINE_ACTIVITY	4.12	7.58e-05	8/322	48/15762	5.15e-06	9.61e-05	CCL19/CCL3/CCL4/CCL5/CXCL10/CXCL11/CXCL9/XCL2	8
GO-MF	PATTERN_RECOGNITION_RECEPTOR_ACTIVITY	4.12	7.58e-05	6/322	23/15762	5.22e-06	9.61e-05	CD14/CLEC7A/PTAFR/TLR4/TLR7/TLR8	6
GO-MF	G_PROTEIN_COUPLED_PURINERGIC_NUCLEOTIDE_RECEPTOR_ACTIVITY	4.08	8.3e-05	5/322	14/15762	5.94e-06	0.000105352	GPR34/P2RY10/P2RY12/P2RY13/PTAFR	5
GO-MF	CYTOKINE_ACTIVITY	4.05	8.91e-05	17/322	234/15762	6.6e-06	0.000113104	CCL19/CCL3/EBI3/IL10/IL16/LTA/TNFSF13B/TNFSF8/CCL4/CCL5/CXCL10/CXCL11/CXCL9/FASLG/IFNG/IL15/XCL2	17
GO-MF	PEPTIDE_BINDING	3.99	0.000102553	20/322	315/15762	7.86e-06	0.000130163	C1QA/CD14/CD209/CD74/EBI3/FCGR2B/HLA-DPA1/HLA-DPB1/HLA-DQA1/HLA-DRA/HLA-DRB1/ITGAM/ITGB2/LILRB2/MSR1/TLR1/TLR4/HLA-B/HLA-E/TAP1	20
GO-MF	CHEMOKINE_RECEPTOR_BINDING	3.92	0.00011963	9/322	68/15762	9.47e-06	0.000151837	CCL19/CCL3/CCR2/CCL4/CCL5/CXCL10/CXCL11/CXCL9/XCL2	9
GO-MF	CARBOHYDRATE_BINDING	3.92	0.000120887	18/322	267/15762	9.97e-06	0.000153433	CD209/CD33/CD69/CD72/CLEC10A/CLEC4A/CLEC7A/CLECL1/HK3/HLA-DRA/HLA-DRB1/KLRB1/SELL/SIGLEC10/SIGLEC14/SIGLEC7/SIGLEC9/KLRD1	18
GO-MF	SH2_DOMAIN_BINDING	3.92	0.000120887	7/322	38/15762	1.02e-05	0.000153433	JAK2/LAT2/LCK/LILRB1/SIGLEC10/SIT1/SLAMF1	7
GO-MF	MHC_CLASS_IB_PROTEIN_BINDING	3.89	0.000129185	4/322	8/15762	1.12e-05	0.000163965	LILRB1/LILRB2/KLRD1/TAP1	4
GO-MF	AMIDE_BINDING	3.68	0.000208705	22/322	391/15762	1.87e-05	0.000264892	C1QA/CD14/CD209/CD300LF/CD74/EBI3/FCGR2B/FOLR2/HLA-DPA1/HLA-DPB1/HLA-DQA1/HLA-DRA/HLA-DRB1/ITGAM/ITGB2/LILRB2/MSR1/TLR1/TLR4/HLA-B/HLA-E/TAP1	22
GO-MF	CD4_RECEPTOR_BINDING	3.67	0.000216078	4/322	9/15762	1.99e-05	0.000274251	CD74/HLA-DRB1/IL16/LCK	4
GO-MF	PHOSPHATIDYLINOSITOL_3_KINASE_BINDING	3.37	0.000424972	6/322	32/15762	4.02e-05	0.000539383	CORO1A/HCST/JAK2/LCK/NLRC3/PIK3AP1	6
GO-MF	SUPEROXIDE_GENERATING_NAD_P_H_OXIDASE_ACTIVITY	3.28	0.000519023	4/322	11/15762	5.04e-05	0.000658755	CYBB/NCF1/NCF2/NCF4	4
GO-MF	SIALIC_ACID_BINDING	3.16	0.000685234	5/322	22/15762	6.82e-05	0.000869712	CD33/SIGLEC10/SIGLEC14/SIGLEC7/SIGLEC9	5
GO-MF	COMPLEMENT_RECEPTOR_ACTIVITY	3.14	0.000727721	4/322	12/15762	7.43e-05	0.000923638	C3AR1/CMKLR1/FPR1/FPR3	4
GO-MF	CCR1_CHEMOKINE_RECEPTOR_BINDING	3.13	0.000746155	3/322	5/15762	8.19e-05	0.000947035	CCL3/CCL4/CCL5	3
GO-MF	CXCR3_CHEMOKINE_RECEPTOR_BINDING	3.13	0.000746155	3/322	5/15762	8.19e-05	0.000947035	CXCL10/CXCL11/CXCL9	3
GO-MF	COMPLEMENT_COMPONENT_C3B_BINDING	3.13	0.000746155	3/322	5/15762	8.19e-05	0.000947035	ITGAM/ITGB2/VSIG4	3
GO-MF	ENZYME_ACTIVATOR_ACTIVITY	2.99	0.00102883	25/322	537/15762	0.000115605	0.00130581	ACAP1/ADAP2/AGAP2/ALOX5AP/ARHGAP15/ARHGAP25/ARHGAP30/ARHGAP9/ARHGEF6/CASP1/CCL3/DOCK2/GMFG/NCF1/NCF2/NCF4/NCKAP1L/NLRC4/PREX1/RASAL3/RGS18/TAGAP/TBC1D10C/VSIR/CCL5	25
GO-MF	CCR5_CHEMOKINE_RECEPTOR_BINDING	2.85	0.00140438	3/322	6/15762	0.00016139	0.00178247	CCL3/CCL4/CCL5	3
GO-MF	EXOGENOUS_PROTEIN_BINDING	2.83	0.00146404	8/322	77/15762	0.000171985	0.00185819	CCR5/CD209/CD4/CD80/CD86/ITGB7/SELPLG/SLAMF1	8
GO-MF	PROTEIN_HOMODIMERIZATION_ACTIVITY	2.74	0.00180546	28/322	660/15762	0.000216703	0.00229152	ABCD2/BCL2A1/CD4/CORO1A/CSF1R/CST7/FOXP3/GIMAP7/GLIPR2/HSD11B1/JAML/LILRB1/LILRB2/MFSD1/NLRC4/PLEK/PTPRO/STK10/TYROBP/B2M/CCL5/GBP1/GBP2/GBP4/GBP5/GZMA/STAT1/TAP1	28
GO-MF	PHOSPHOTYROSINE_RESIDUE_BINDING	2.69	0.00204736	6/322	44/15762	0.000254592	0.00259855	FGR/HCK/LCK/SAMSN1/VAV1/ZAP70	6
GO-MF	OXIDOREDUCTASE_ACTIVITY_ACTING_ON_NAD_P_H_OXYGEN_AS_ACCEPTOR	2.69	0.00204736	4/322	16/15762	0.000256195	0.00259855	CYBB/NCF1/NCF2/NCF4	4
GO-MF	PROTEIN_ANTIGEN_BINDING	2.66	0.00217841	3/322	7/15762	0.000278158	0.00276489	ITGA4/SIRPA/KLRD1	3
GO-MF	CCR_CHEMOKINE_RECEPTOR_BINDING	2.66	0.00220163	6/322	45/15762	0.000288775	0.00279436	CCL19/CCL3/CCR2/CCL4/CCL5/XCL2	6
GO-MF	PEPTIDE_RECEPTOR_ACTIVITY	2.66	0.00220163	11/322	152/15762	0.000292368	0.00279436	CCR1/CCR2/CCR4/CCR5/CCR8/CMKLR1/CXCR3/CXCR6/FPR1/FPR3/GPR84	11
GO-MF	AMYLOID_BETA_BINDING	2.63	0.00232709	8/322	84/15762	0.000314971	0.00295359	C1QA/CD74/FCGR2B/ITGAM/ITGB2/LILRB2/MSR1/TLR4	8
GO-MF	NUCLEOSIDE_TRIPHOSPHATASE_REGULATOR_ACTIVITY	2.61	0.00247352	23/322	510/15762	0.000341106	0.00313944	ACAP1/ADAP2/AGAP2/ARHGAP15/ARHGAP25/ARHGAP30/ARHGAP9/ARHGEF6/CYTH4/DOCK10/DOCK2/DOCK8/FGD2/NCKAP1L/P2RY12/PREX1/RASAL3/RGS18/SIRPA/TAGAP/TBC1D10C/VAV1/WAS	23
GO-MF	TUMOR_NECROSIS_FACTOR_RECEPTOR_BINDING	2.57	0.00269645	5/322	31/15762	0.000378736	0.00342239	LTA/TNFSF13B/TNFSF8/FASLG/STAT1	5
GO-MF	LIPOPOLYSACCHARIDE_BINDING	2.51	0.00308673	5/322	32/15762	0.000441436	0.00391774	CD14/CD6/P2RX7/PTAFR/TLR4	5
GO-MF	PROTEIN_TYROSINE_KINASE_ACTIVITY	2.5	0.00312793	10/322	135/15762	0.000455315	0.00397003	BTK/CSF1R/FGR/HCK/ITK/JAK2/LCK/MATK/SLA/ZAP70	10
GO-MF	GTPASE_ACTIVATOR_ACTIVITY	2.43	0.00373315	15/322	275/15762	0.000552947	0.00473818	ACAP1/ADAP2/AGAP2/ARHGAP15/ARHGAP25/ARHGAP30/ARHGAP9/ARHGEF6/DOCK2/NCKAP1L/PREX1/RASAL3/RGS18/TAGAP/TBC1D10C	15
GO-MF	KINASE_BINDING	2.41	0.00390571	29/322	738/15762	0.000588481	0.0049572	AGAP2/CASP1/CD2/CD226/CD247/CD28/CD3E/CD4/DOK2/FGR/HCLS1/ITGAX/ITGB2/JAK2/LCK/PLEK/PRKCB/PTAFR/PTPN22/PTPRC/RAC2/RHOG/SH2B3/SIRPA/SIT1/TNFAIP3/TRAT1/WAS/IL15RA	29
GO-MF	ENZYME_REGULATOR_ACTIVITY	2.37	0.00424146	42/322	1226/15762	0.000649901	0.00538335	ACAP1/ADAP2/AGAP2/ALOX5AP/ARHGAP15/ARHGAP25/ARHGAP30/ARHGAP9/ARHGEF6/CASP1/CCL3/CD27/CST7/CYTH4/DOCK10/DOCK2/DOCK8/FGD2/GMFG/LILRB4/NCF1/NCF2/NCF4/NCKAP1L/NLRC4/P2RY12/PIK3R5/PREX1/RAC2/RASAL3/RGS18/SIRPA/SLA2/TAGAP/TBC1D10C/TNFAIP8/VAV1/VSIR/WAS/ZEB2/CCL5/CXCL10	42
GO-MF	INTEGRIN_BINDING	2.36	0.00435	10/322	142/15762	0.000677641	0.00552111	CD226/FERMT3/ICAM3/ITGA4/ITGAM/ITGAX/ITGB2/ITGB7/JAML/LCP1	10
GO-MF	CARGO_RECEPTOR_ACTIVITY	2.27	0.00530981	7/322	75/15762	0.00084072	0.00673932	CD163/CD5/CD6/FOLR2/ITGAM/ITGB2/MSR1	7
GO-MF	PROTEIN_TYROSINE_KINASE_BINDING	2.26	0.00552521	8/322	98/15762	0.000888935	0.00701271	CD2/CD247/CD4/DOK2/ITGAX/SH2B3/SIRPA/TRAT1	8
GO-MF	SUPEROXIDE_GENERATING_NADPH_OXIDASE_ACTIVATOR_ACTIVITY	2.25	0.00557456	3/322	10/15762	0.000911112	0.00707535	NCF1/NCF2/NCF4	3
GO-MF	PROTEIN_PHOSPHORYLATED_AMINO_ACID_BINDING	2.24	0.00574694	6/322	56/15762	0.00095396	0.00729413	FGR/HCK/LCK/SAMSN1/VAV1/ZAP70	6
GO-MF	SH3_DOMAIN_BINDING	2.13	0.0074722	9/322	128/15762	0.00125943	0.00948387	ABI3/CD3E/HCLS1/INPP5D/NCF1/PTPN22/SIRPA/WAS/WIPF1	9
GO-MF	SIGNALING_RECEPTOR_COMPLEX_ADAPTOR_ACTIVITY	1.99	0.0102679	5/322	43/15762	0.00175687	0.0130323	CD3E/CD3G/DOK2/SH2B3/TRAT1	5
GO-MF	TRANSMEMBRANE_RECEPTOR_PROTEIN_TYROSINE_KINASE_ADAPTOR_ACTIVITY	1.92	0.011948	3/322	13/15762	0.00207484	0.0151646	DOK2/SH2B3/TRAT1	3
GO-MF	PROTEIN_DIMERIZATION_ACTIVITY	1.9	0.012701	35/322	1033/15762	0.00223803	0.0161203	ABCD2/BCL2A1/CD3D/CD3E/CD3G/CD4/CORO1A/CSF1R/CST7/CYBB/FOXP3/GIMAP7/GLIPR2/HSD11B1/IL10/JAML/LILRB1/LILRB2/MFSD1/NLRC4/PLEK/PTPRO/STK10/TFEC/TLR4/TYROBP/B2M/CCL5/GBP1/GBP2/GBP4/GBP5/GZMA/STAT1/TAP1	35
GO-MF	PHOSPHATIDYLINOSITOL_3_4_BISPHOSPHATE_BINDING	1.82	0.0151741	4/322	29/15762	0.00271257	0.0192593	ADAP2/DAPP1/NCF1/PLEK	4
GO-MF	SIGNALING_ADAPTOR_ACTIVITY	1.78	0.0167471	6/322	70/15762	0.00303654	0.0212558	CD3E/CD3G/DOK2/SH2B3/SLA2/TRAT1	6
GO-MF	TUMOR_NECROSIS_FACTOR_RECEPTOR_SUPERFAMILY_BINDING	1.77	0.0171354	5/322	49/15762	0.0031507	0.0217486	LTA/TNFSF13B/TNFSF8/FASLG/STAT1	5
GO-MF	OPSONIN_BINDING	1.77	0.0171782	3/322	15/15762	0.00320244	0.0218029	ITGAM/ITGB2/VSIG4	3
GO-MF	NADPLUS_NUCLEOSIDASE_ACTIVITY	1.69	0.0203127	3/322	16/15762	0.00388234	0.0257813	IL18RAP/TLR1/TLR4	3
GO-MF	NFAT_PROTEIN_BINDING	1.69	0.0203127	2/322	5/15762	0.00399428	0.0257813	FOXP3/SPI1	2
GO-MF	N_FORMYL_PEPTIDE_RECEPTOR_ACTIVITY	1.69	0.0203127	2/322	5/15762	0.00399428	0.0257813	FPR1/FPR3	2
GO-MF	LIPOPOLYSACCHARIDE_IMMUNE_RECEPTOR_ACTIVITY	1.69	0.0203127	2/322	5/15762	0.00399428	0.0257813	PTAFR/TLR4	2
GO-MF	LIPID_BINDING	1.63	0.0233523	27/322	772/15762	0.00465164	0.0296393	ADAP2/ALOX5AP/APOL3/ARHGAP9/BIN2/BTK/CD14/CD300A/CD300LF/CD6/CYTH4/DAPP1/FGD2/FYB1/GPR183/HSD11B1/NCF1/NCF4/P2RX7/PLA2G2D/PREX1/PTAFR/SELL/SNX20/TLR1/TLR4/APOL6	27
GO-MF	CXCR_CHEMOKINE_RECEPTOR_BINDING	1.57	0.027207	3/322	18/15762	0.00548895	0.0345317	CXCL10/CXCL11/CXCL9	3
GO-MF	MHC_CLASS_IB_RECEPTOR_ACTIVITY	1.55	0.0278858	2/322	6/15762	0.00591073	0.0353932	LILRB1/KLRD1	2
GO-MF	MHC_CLASS_II_PROTEIN_BINDING	1.55	0.0278858	2/322	6/15762	0.00591073	0.0353932	CD4/CD74	2
GO-MF	INTERLEUKIN_12_RECEPTOR_BINDING	1.55	0.0278858	2/322	6/15762	0.00591073	0.0353932	IL12RB1/JAK2	2
GO-MF	MHC_CLASS_I_PROTEIN_COMPLEX_BINDING	1.55	0.0278858	2/322	6/15762	0.00591073	0.0353932	CD8A/KLRD1	2
GO-MF	PROTEOGLYCAN_BINDING	1.55	0.0280442	4/322	36/15762	0.00601594	0.0355943	CTSB/CTSS/PLA2G2D/PTPRC	4
GO-MF	RECEPTOR_REGULATOR_ACTIVITY	1.48	0.0334907	20/322	537/15762	0.00734017	0.0425071	CCL19/CCL3/EBI3/GMFG/IL10/IL16/IL18BP/LILRB4/LTA/TNFSF13B/TNFSF8/CCL4/CCL5/CXCL10/CXCL11/CXCL9/FASLG/IFNG/IL15/XCL2	20
GO-MF	GUANYL_NUCLEOTIDE_EXCHANGE_FACTOR_ACTIVITY	1.48	0.0334907	10/322	197/15762	0.00738219	0.0425071	ARHGEF6/CYTH4/DOCK10/DOCK2/DOCK8/FGD2/P2RY12/PREX1/TAGAP/VAV1	10
GO-MF	PHOSPHATIDYLINOSITOL_3_KINASE_REGULATOR_ACTIVITY	1.48	0.0334907	3/322	20/15762	0.00744088	0.0425071	AGAP2/PIK3R5/SLA2	3
GO-MF	GUANYL_NUCLEOTIDE_BINDING	1.45	0.0351292	16/322	398/15762	0.00796566	0.0445867	AGAP2/GIMAP1/GIMAP2/GIMAP4/GIMAP5/GIMAP6/GIMAP7/RAB33A/RAB8B/RAC2/RHOG/SAMHD1/GBP1/GBP2/GBP4/GBP5	16
GO-MF	PHOSPHATIDYLINOSITOL_3_4_5_TRISPHOSPHATE_BINDING	1.45	0.0351292	4/322	39/15762	0.00800869	0.0445867	ADAP2/ARHGAP9/BTK/DAPP1	4
GO-MF	1_PHOSPHATIDYLINOSITOL_4_PHOSPHATE_3_KINASE_ACTIVITY	1.45	0.0351292	2/322	7/15762	0.00816376	0.0445867	PIK3CD/PIK3CG	2
GO-MF	PHOSPHATIDYLINOSITOL_BISPHOSPHATE_KINASE_ACTIVITY	1.45	0.0351292	2/322	7/15762	0.00816376	0.0445867	PIK3CD/PIK3CG	2
GO-MF	COMPLEMENT_BINDING	1.44	0.0363976	3/322	21/15762	0.00855149	0.0461966	ITGAM/ITGB2/VSIG4	3
GO-MF	PHOSPHOPROTEIN_BINDING	1.43	0.0369524	6/322	87/15762	0.0087762	0.0469008	FGR/HCK/LCK/SAMSN1/VAV1/ZAP70	6
GO-MF	TAP_BINDING	1.35	0.0442645	2/322	8/15762	0.0107389	0.0561814	HLA-B/TAP1	2
GO-MF	C_X_C_CHEMOKINE_RECEPTOR_ACTIVITY	1.35	0.0442645	2/322	8/15762	0.0107389	0.0561814	CXCR3/CXCR6	2
GO-MF	MHC_CLASS_I_RECEPTOR_ACTIVITY	1.26	0.055564	2/322	9/15762	0.0136221	0.070523	LILRB1/LILRB2	2
GO-MF	POLYSACCHARIDE_BINDING	1.25	0.0562236	3/322	25/15762	0.0139274	0.0713601	CLEC7A/HLA-DRA/HLA-DRB1	3
GO-MF	SCAVENGER_RECEPTOR_ACTIVITY	1.21	0.061132	4/322	47/15762	0.0152994	0.07759	CD163/CD5/CD6/MSR1	4
GO-MF	RECEPTOR_TYROSINE_KINASE_BINDING	1.2	0.0626311	5/322	72/15762	0.0158346	0.0794926	CD2/DOK2/ITGAX/SH2B3/TRAT1	5
GO-MF	PHOSPHATIDYLINOSITOL_3_KINASE_REGULATORY_SUBUNIT_BINDING	1.19	0.064495	2/322	10/15762	0.0167999	0.0818584	NLRC3/PIK3AP1	2
GO-MF	LIPOPEPTIDE_BINDING	1.19	0.064495	2/322	10/15762	0.0167999	0.0818584	CD14/TLR1	2
GO-MF	1_PHOSPHATIDYLINOSITOL_3_KINASE_ACTIVITY	1.19	0.064495	2/322	10/15762	0.0167999	0.0818584	PIK3CD/PIK3CG	2
GO-MF	HISTONE_ACETYLTRANSFERASE_BINDING	1.18	0.0653536	3/322	27/15762	0.0171905	0.0829481	ETS1/FOXP3/STAT1	3
GO-MF	PHOSPHOLIPASE_C_ACTIVITY	1.15	0.0714186	3/322	28/15762	0.0189682	0.090646	CCR1/CCR5/CCL5	3
GO-MF	ENDOPEPTIDASE_ACTIVATOR_ACTIVITY	1.12	0.0755524	2/322	11/15762	0.020259	0.0958927	NLRC4/VSIR	2
KEGG	ID	Description	"-log10FDR"	qvalue	GeneRatio	BgRatio	pvalue	p.adjust	geneID	Count	one_type	two_type
KEGG	hsa04514	Cell adhesion molecules (CAMs)	20	1.03e-20	35/230	147/7914	6.32e-23	1.39e-20	CD2/CD226/CD28/CD4/CD40/CD6/CD80/CD86/CD8A/CTLA4/HLA-DMB/HLA-DOA/HLA-DPA1/HLA-DPB1/HLA-DQA1/HLA-DRA/HLA-DRB1/ICAM3/ICOS/ITGA4/ITGAL/ITGAM/ITGB2/ITGB7/PDCD1/PDCD1LG2/PTPRC/SELL/SELPLG/SPN/TIGIT/VSIR/CD274/HLA-B/HLA-E	35	Environmental Information Processing	Signaling molecules and interaction
KEGG	hsa05330	Allograft rejection	15.7	1.83e-16	18/230	38/7914	2.26e-18	2.47e-16	CD28/CD40/CD80/CD86/HLA-DMB/HLA-DOA/HLA-DPA1/HLA-DPB1/HLA-DQA1/HLA-DRA/HLA-DRB1/IL10/PRF1/FASLG/GZMB/HLA-B/HLA-E/IFNG	18	Human Diseases	Immune disease
KEGG	hsa05140	Leishmaniasis	15.4	3.58e-16	23/230	76/7914	6.63e-18	4.84e-16	CYBB/FCGR1A/FCGR2A/FCGR3A/HLA-DMB/HLA-DOA/HLA-DPA1/HLA-DPB1/HLA-DQA1/HLA-DRA/HLA-DRB1/IL10/ITGA4/ITGAM/ITGB2/JAK2/NCF1/NCF2/NCF4/PRKCB/TLR4/IFNG/STAT1	23	Human Diseases	Infectious disease: parasitic
KEGG	hsa04060	Cytokine-cytokine receptor interaction	15.2	5.83e-16	41/230	294/7914	1.44e-17	7.88e-16	CCL19/CCL3/CCR1/CCR2/CCR4/CCR5/CCR8/CD27/CD4/CD40/CSF1R/CSF2RB/CXCR3/CXCR6/IL10/IL10RA/IL12RB1/IL16/IL18RAP/IL21R/IL2RA/IL2RB/IL2RG/IL7R/IL9R/LTA/TNFRSF1B/TNFSF13B/TNFSF8/CCL4/CCL4L2/CCL5/CXCL10/CXCL11/CXCL9/FASLG/IFNG/IL15/IL15RA/TNFRSF9/XCL2	41	Environmental Information Processing	Signaling molecules and interaction
KEGG	hsa04062	Chemokine signaling pathway	15	1e-15	33/230	189/7914	3.09e-17	1.35e-15	CCL19/CCL3/CCR1/CCR2/CCR4/CCR5/CCR8/CXCR3/CXCR6/DOCK2/FGR/GNG2/GNGT2/HCK/ITK/JAK2/NCF1/PIK3CD/PIK3CG/PIK3R5/PREX1/PRKCB/RAC2/VAV1/WAS/CCL4/CCL4L2/CCL5/CXCL10/CXCL11/CXCL9/STAT1/XCL2	33	Organismal Systems	Immune system
KEGG	hsa04640	Hematopoietic cell lineage	14.1	7.43e-15	24/230	98/7914	2.75e-16	1e-14	CD14/CD2/CD33/CD37/CD3D/CD3E/CD3G/CD4/CD5/CD8A/CSF1R/FCGR1A/HLA-DMB/HLA-DOA/HLA-DPA1/HLA-DPB1/HLA-DQA1/HLA-DRA/HLA-DRB1/IL2RA/IL7R/IL9R/ITGA4/ITGAM	24	Organismal Systems	Immune system
KEGG	hsa05332	Graft-versus-host disease	14.1	7.89e-15	17/230	41/7914	3.41e-16	1.07e-14	CD28/CD80/CD86/HLA-DMB/HLA-DOA/HLA-DPA1/HLA-DPB1/HLA-DQA1/HLA-DRA/HLA-DRB1/PRF1/FASLG/GZMB/HLA-B/HLA-E/IFNG/KLRD1	17	Human Diseases	Immune disease
KEGG	hsa04061	Viral protein interaction with cytokine and cytokine receptor	14	9.19e-15	24/230	100/7914	4.54e-16	1.24e-14	CCL19/CCL3/CCR1/CCR2/CCR4/CCR5/CCR8/CSF1R/CXCR3/IL10/IL10RA/IL18RAP/IL2RA/IL2RB/IL2RG/LTA/TNFRSF1B/CCL4/CCL4L2/CCL5/CXCL10/CXCL11/CXCL9/XCL2	24	Environmental Information Processing	Signaling molecules and interaction
KEGG	hsa04672	Intestinal immune network for IgA production	14	1.05e-14	18/230	49/7914	5.85e-16	1.42e-14	CD28/CD40/CD80/CD86/HLA-DMB/HLA-DOA/HLA-DPA1/HLA-DPB1/HLA-DQA1/HLA-DRA/HLA-DRB1/ICOS/IL10/ITGA4/ITGB7/TNFSF13B/IL15/IL15RA	18	Organismal Systems	Immune system
KEGG	hsa04658	Th1 and Th2 cell differentiation	13.9	1.18e-14	23/230	92/7914	7.25e-16	1.59e-14	CD247/CD3D/CD3E/CD3G/CD4/HLA-DMB/HLA-DOA/HLA-DPA1/HLA-DPB1/HLA-DQA1/HLA-DRA/HLA-DRB1/IL12RB1/IL2RA/IL2RB/IL2RG/JAK2/LCK/RUNX3/STAT5A/ZAP70/IFNG/STAT1	23	Organismal Systems	Immune system
KEGG	hsa04940	Type I diabetes mellitus	13.9	1.33e-14	17/230	43/7914	8.99e-16	1.79e-14	CD28/CD80/CD86/HLA-DMB/HLA-DOA/HLA-DPA1/HLA-DPB1/HLA-DQA1/HLA-DRA/HLA-DRB1/LTA/PRF1/FASLG/GZMB/HLA-B/HLA-E/IFNG	17	Human Diseases	Endocrine and metabolic disease
KEGG	hsa05150	Staphylococcus aureus infection	13.6	2.7e-14	23/230	96/7914	2e-15	3.65e-14	C1QA/C1QB/C1QC/C3AR1/FCGR1A/FCGR2A/FCGR2B/FCGR3A/FPR1/FPR3/HLA-DMB/HLA-DOA/HLA-DPA1/HLA-DPB1/HLA-DQA1/HLA-DRA/HLA-DRB1/IL10/ITGAL/ITGAM/ITGB2/PTAFR/SELPLG	23	Human Diseases	Infectious disease: bacterial
KEGG	hsa04145	Phagosome	13.6	2.76e-14	28/230	152/7914	2.24e-15	3.73e-14	ATP6V1B2/CD14/CD209/CLEC7A/CORO1A/CTSS/CYBB/FCGR1A/FCGR2A/FCGR2B/FCGR3A/HLA-DMB/HLA-DOA/HLA-DPA1/HLA-DPB1/HLA-DQA1/HLA-DRA/HLA-DRB1/ITGAM/ITGB2/MSR1/NCF1/NCF2/NCF4/TLR4/HLA-B/HLA-E/TAP1	28	Cellular Processes	Transport and catabolism
KEGG	hsa04659	Th17 cell differentiation	13.6	2.76e-14	24/230	107/7914	2.38e-15	3.73e-14	CD247/CD3D/CD3E/CD3G/CD4/FOXP3/HLA-DMB/HLA-DOA/HLA-DPA1/HLA-DPB1/HLA-DQA1/HLA-DRA/HLA-DRB1/IL12RB1/IL21R/IL2RA/IL2RB/IL2RG/JAK2/LCK/STAT5A/ZAP70/IFNG/STAT1	24	Organismal Systems	Immune system
KEGG	hsa05320	Autoimmune thyroid disease	13.5	3.19e-14	18/230	53/7914	2.95e-15	4.31e-14	CD28/CD40/CD80/CD86/CTLA4/HLA-DMB/HLA-DOA/HLA-DPA1/HLA-DPB1/HLA-DQA1/HLA-DRA/HLA-DRB1/IL10/PRF1/FASLG/GZMB/HLA-B/HLA-E	18	Human Diseases	Immune disease
KEGG	hsa05152	Tuberculosis	12.6	2.35e-13	29/230	179/7914	2.32e-14	3.18e-13	CD14/CD209/CD74/CLEC7A/CORO1A/CTSS/FCER1G/FCGR1A/FCGR2A/FCGR2B/FCGR3A/HLA-DMB/HLA-DOA/HLA-DPA1/HLA-DPB1/HLA-DQA1/HLA-DRA/HLA-DRB1/IL10/IL10RA/ITGAM/ITGAX/ITGB2/JAK2/LSP1/TLR1/TLR4/IFNG/STAT1	29	Human Diseases	Infectious disease: bacterial
KEGG	hsa04650	Natural killer cell mediated cytotoxicity	12.5	3.16e-13	25/230	131/7914	3.31e-14	4.27e-13	CD244/CD247/CD48/FCER1G/FCGR3A/HCST/ITGAL/ITGB2/LCK/LCP2/NCR3/PIK3CD/PRF1/PRKCB/RAC2/SH2D1A/TYROBP/VAV1/ZAP70/FASLG/GZMB/HLA-B/HLA-E/IFNG/KLRD1	25	Organismal Systems	Immune system
KEGG	hsa05416	Viral myocarditis	11.3	4.8e-12	17/230	60/7914	5.33e-13	6.48e-12	CD28/CD40/CD80/CD86/HLA-DMB/HLA-DOA/HLA-DPA1/HLA-DPB1/HLA-DQA1/HLA-DRA/HLA-DRB1/ITGAL/ITGB2/PRF1/RAC2/HLA-B/HLA-E	17	Human Diseases	Cardiovascular disease
KEGG	hsa05323	Rheumatoid arthritis	10.9	1.12e-11	20/230	93/7914	1.32e-12	1.52e-11	ATP6V1B2/CCL3/CD28/CD80/CD86/CTLA4/HLA-DMB/HLA-DOA/HLA-DPA1/HLA-DPB1/HLA-DQA1/HLA-DRA/HLA-DRB1/ITGAL/ITGB2/TLR4/TNFSF13B/CCL5/IFNG/IL15	20	Human Diseases	Immune disease
KEGG	hsa04380	Osteoclast differentiation	10.9	1.15e-11	23/230	128/7914	1.41e-12	1.55e-11	BTK/CSF1R/FCGR1A/FCGR2A/FCGR2B/FCGR3A/LCK/LCP2/LILRA1/LILRB1/LILRB2/LILRB3/LILRB4/NCF1/NCF2/NCF4/PIK3CD/SIRPA/SIRPG/SPI1/TYROBP/IFNG/STAT1	23	Organismal Systems	Development and regeneration
KEGG	hsa04612	Antigen processing and presentation	10.4	3.93e-11	18/230	78/7914	5.09e-12	5.31e-11	CD4/CD74/CD8A/CTSB/CTSS/HLA-DMB/HLA-DOA/HLA-DPA1/HLA-DPB1/HLA-DQA1/HLA-DRA/HLA-DRB1/B2M/HLA-B/HLA-E/IFNG/KLRD1/TAP1	18	Organismal Systems	Immune system
KEGG	hsa05340	Primary immunodeficiency	9.8	1.58e-10	13/230	38/7914	2.14e-11	2.13e-10	BTK/CD3D/CD3E/CD4/CD40/CD8A/ICOS/IL2RG/IL7R/LCK/PTPRC/ZAP70/TAP1	13	Human Diseases	Immune disease
KEGG	hsa05166	Human T-cell leukemia virus 1 infection	9.73	1.85e-10	28/230	219/7914	2.63e-11	2.5e-10	CD3D/CD3E/CD3G/CD4/CD40/ETS1/HLA-DMB/HLA-DOA/HLA-DPA1/HLA-DPB1/HLA-DQA1/HLA-DRA/HLA-DRB1/IL2RA/IL2RB/IL2RG/ITGAL/ITGB2/LCK/LTA/PIK3CD/SPI1/STAT5A/B2M/HLA-B/HLA-E/IL15/IL15RA	28	Human Diseases	Infectious disease: viral
KEGG	hsa05321	Inflammatory bowel disease (IBD)	9.72	1.9e-10	16/230	65/7914	2.82e-11	2.57e-10	FOXP3/HLA-DMB/HLA-DOA/HLA-DPA1/HLA-DPB1/HLA-DQA1/HLA-DRA/HLA-DRB1/IL10/IL12RB1/IL18RAP/IL21R/IL2RG/TLR4/IFNG/STAT1	16	Human Diseases	Immune disease
KEGG	hsa04660	T cell receptor signaling pathway	9.18	6.59e-10	19/230	104/7914	1.02e-10	8.91e-10	CD247/CD28/CD3D/CD3E/CD3G/CD4/CD8A/CTLA4/ICOS/IL10/ITK/LCK/LCP2/PDCD1/PIK3CD/PTPRC/VAV1/ZAP70/IFNG	19	Organismal Systems	Immune system
KEGG	hsa05145	Toxoplasmosis	7.75	1.76e-08	18/230	112/7914	2.82e-09	2.38e-08	ALOX5/CCR5/CD40/HLA-DMB/HLA-DOA/HLA-DPA1/HLA-DPB1/HLA-DQA1/HLA-DRA/HLA-DRB1/IL10/IL10RA/JAK2/PIK3CG/PIK3R5/TLR4/IFNG/STAT1	18	Human Diseases	Infectious disease: parasitic
KEGG	hsa04620	Toll-like receptor signaling pathway	7.44	3.64e-08	17/230	104/7914	6.06e-09	4.92e-08	CCL3/CD14/CD40/CD80/CD86/PIK3CD/TLR1/TLR4/TLR7/TLR8/CCL4/CCL4L2/CCL5/CXCL10/CXCL11/CXCL9/STAT1	17	Organismal Systems	Immune system
KEGG	hsa05322	Systemic lupus erythematosus	7.35	4.45e-08	19/230	133/7914	7.69e-09	6.01e-08	C1QA/C1QB/C1QC/CD28/CD40/CD80/CD86/FCGR1A/FCGR2A/FCGR3A/HLA-DMB/HLA-DOA/HLA-DPA1/HLA-DPB1/HLA-DQA1/HLA-DRA/HLA-DRB1/IL10/IFNG	19	Human Diseases	Immune disease
KEGG	hsa05310	Asthma	7.29	5.13e-08	10/230	31/7914	9.18e-09	6.94e-08	CD40/FCER1G/HLA-DMB/HLA-DOA/HLA-DPA1/HLA-DPB1/HLA-DQA1/HLA-DRA/HLA-DRB1/IL10	10	Human Diseases	Immune disease
KEGG	hsa04662	B cell receptor signaling pathway	7.27	5.4e-08	15/230	82/7914	9.99e-09	7.29e-08	BTK/CD72/DAPP1/FCGR2B/INPP5D/LILRA1/LILRB1/LILRB2/LILRB3/LILRB4/PIK3AP1/PIK3CD/PRKCB/RAC2/VAV1	15	Organismal Systems	Immune system
KEGG	hsa05169	Epstein-Barr virus infection	7.09	8.07e-08	23/230	201/7914	1.54e-08	1.09e-07	BTK/CD247/CD3D/CD3E/CD3G/CD40/HLA-DMB/HLA-DOA/HLA-DPA1/HLA-DPB1/HLA-DQA1/HLA-DRA/HLA-DRB1/ITGAL/PIK3CD/RUNX3/TNFAIP3/B2M/CXCL10/HLA-B/HLA-E/STAT1/TAP1	23	Human Diseases	Infectious disease: viral
KEGG	hsa05235	PD-L1 expression and PD-1 checkpoint pathway in cancer	6.79	1.62e-07	15/230	89/7914	3.19e-08	2.18e-07	CD247/CD28/CD3D/CD3E/CD3G/CD4/JAK2/LCK/PDCD1/PIK3CD/TLR4/ZAP70/CD274/IFNG/STAT1	15	Human Diseases	Cancer: overview
KEGG	hsa04666	Fc gamma R-mediated phagocytosis	5.71	1.96e-06	14/230	93/7914	3.99e-07	2.65e-06	DOCK2/FCGR1A/FCGR2A/FCGR2B/FCGR3A/HCK/INPP5D/NCF1/PIK3CD/PRKCB/PTPRC/RAC2/VAV1/WAS	14	Organismal Systems	Immune system
KEGG	hsa05164	Influenza A	5.69	2.03e-06	19/230	170/7914	4.25e-07	2.74e-06	CASP1/HLA-DMB/HLA-DOA/HLA-DPA1/HLA-DPB1/HLA-DQA1/HLA-DRA/HLA-DRB1/JAK2/NLRP3/PIK3CD/PRKCB/TLR4/TLR7/CCL5/CXCL10/FASLG/IFNG/STAT1	19	Human Diseases	Infectious disease: viral
KEGG	hsa05162	Measles	5.69	2.04e-06	17/230	138/7914	4.4e-07	2.75e-06	CD209/CD28/CD3D/CD3E/CD3G/FCGR2B/IL2RA/IL2RB/IL2RG/PIK3CD/SLAMF1/STAT5A/TLR4/TLR7/TNFAIP3/FASLG/STAT1	17	Human Diseases	Infectious disease: viral
KEGG	hsa04064	NF-kappa B signaling pathway	5.26	5.55e-06	14/230	102/7914	1.27e-06	7.5e-06	BCL2A1/BTK/CCL19/CD14/CD40/LCK/LTA/PRKCB/TLR4/TNFAIP3/TNFSF13B/ZAP70/CCL4/CCL4L2	14	Environmental Information Processing	Signal transduction
KEGG	hsa05142	Chagas disease (American trypanosomiasis)	5.26	5.55e-06	14/230	102/7914	1.27e-06	7.5e-06	C1QA/C1QB/C1QC/CCL3/CD247/CD3D/CD3E/CD3G/IL10/PIK3CD/TLR4/CCL5/FASLG/IFNG	14	Human Diseases	Infectious disease: parasitic
KEGG	hsa05133	Pertussis	5.16	6.96e-06	12/230	76/7914	1.63e-06	9.41e-06	C1QA/C1QB/C1QC/CASP1/CD14/IL10/IRF8/ITGAM/ITGB2/NLRP3/TLR4/IRF1	12	Human Diseases	Infectious disease: bacterial
KEGG	hsa05170	Human immunodeficiency virus 1 infection	4.89	1.3e-05	20/230	212/7914	3.13e-06	1.76e-05	CCR5/CD247/CD3D/CD3E/CD3G/CD4/GNG2/GNGT2/PIK3CD/PRKCB/RAC2/SAMHD1/TLR4/TNFRSF1B/APOBEC3G/B2M/FASLG/HLA-B/HLA-E/TAP1	20	Human Diseases	Infectious disease: viral
KEGG	hsa04630	Jak-STAT signaling pathway	4.77	1.71e-05	17/230	162/7914	4.23e-06	2.31e-05	CSF2RB/IL10/IL10RA/IL12RB1/IL21R/IL2RA/IL2RB/IL2RG/IL7R/IL9R/JAK2/PIK3CD/STAT5A/IFNG/IL15/IL15RA/STAT1	17	Environmental Information Processing	Signal transduction
KEGG	hsa05135	Yersinia infection	4.45	3.55e-05	14/230	120/7914	8.97e-06	4.79e-05	CASP1/FYB1/IL10/ITGA4/LCK/LCP2/NLRP3/PIK3CD/RAC2/TLR4/VAV1/WAS/WIPF1/ZAP70	14	Human Diseases	Infectious disease: bacterial
KEGG	hsa04621	NOD-like receptor signaling pathway	4.14	7.22e-05	17/230	181/7914	1.87e-05	9.76e-05	CASP1/CTSB/CYBB/NLRC4/NLRP3/P2RX7/PSTPIP1/TLR4/TNFAIP3/TRPV2/AIM2/CCL5/GBP1/GBP2/GBP4/GBP5/STAT1	17	Organismal Systems	Immune system
KEGG	hsa04670	Leukocyte transendothelial migration	4.12	7.52e-05	13/230	112/7914	1.99e-05	0.000101582	CYBB/ITGA4/ITGAL/ITGAM/ITGB2/ITK/NCF1/NCF2/NCF4/PIK3CD/PRKCB/RAC2/VAV1	13	Organismal Systems	Immune system
KEGG	hsa05167	Kaposi sarcoma-associated herpesvirus infection	4.01	9.84e-05	17/230	186/7914	2.67e-05	0.000132886	CCR1/CCR4/CCR5/CCR8/CD200R1/CD86/GNG2/GNGT2/HCK/JAK2/PIK3CD/PIK3CG/PIK3R5/PREX1/HLA-B/HLA-E/STAT1	17	Human Diseases	Infectious disease: viral
KEGG	hsa05144	Malaria	3.58	0.000261495	8/230	49/7914	7.26e-05	0.000353273	CD40/GYPC/IL10/ITGAL/ITGB2/KLRB1/TLR4/IFNG	8	Human Diseases	Infectious disease: parasitic
KEGG	hsa05163	Human cytomegalovirus infection	3.5	0.0003197	18/230	225/7914	9.07e-05	0.000431907	CCL3/CCR1/CCR5/GNG2/GNGT2/IL10RA/PIK3CD/PRKCB/PTGER4/RAC2/B2M/CCL4/CCL4L2/CCL5/FASLG/HLA-B/HLA-E/TAP1	18	Human Diseases	Infectious disease: viral
KEGG	hsa04664	Fc epsilon RI signaling pathway	3.32	0.000482815	9/230	68/7914	0.000139985	0.00065227	ALOX5/ALOX5AP/BTK/FCER1G/INPP5D/LCP2/PIK3CD/RAC2/VAV1	9	Organismal Systems	Immune system
KEGG	hsa05132	Salmonella infection	2.78	0.00164466	9/230	80/7914	0.00048699	0.00222189	CASP1/CCL3/CD14/NLRC4/RHOG/TLR4/CCL4/CCL4L2/IFNG	9	Human Diseases	Infectious disease: bacterial
KEGG	hsa05221	Acute myeloid leukemia	2.65	0.00221599	8/230	67/7914	0.000669832	0.00299374	BCL2A1/CD14/CSF1R/FCGR1A/ITGAM/PIK3CD/SPI1/STAT5A	8	Human Diseases	Cancer: specific types
KEGG	hsa04625	C-type lectin receptor signaling pathway	2.56	0.00273711	10/230	104/7914	0.000844237	0.00369776	CASP1/CD209/CLEC7A/FCER1G/IL10/LSP1/NLRP3/PIK3CD/IRF1/STAT1	10	Organismal Systems	Immune system
KEGG	hsa04610	Complement and coagulation cascades	2.2	0.0063203	8/230	79/7914	0.00198843	0.00853855	C1QA/C1QB/C1QC/C3AR1/ITGAM/ITGAX/ITGB2/VSIG4	8	Organismal Systems	Immune system
KEGG	hsa04611	Platelet activation	2	0.00993721	10/230	124/7914	0.00318765	0.0134249	APBB1IP/BTK/FCER1G/FCGR2A/FERMT3/LCP2/P2RY12/PIK3CD/PIK3CG/PIK3R5	10	Organismal Systems	Immune system
KEGG	hsa05134	Legionellosis	1.78	0.0166541	6/230	56/7914	0.00544504	0.0224993	CASP1/CD14/ITGAM/ITGB2/NLRC4/TLR4	6	Human Diseases	Infectious disease: bacterial
KEGG	hsa05202	Transcriptional misregulation in cancer	1.63	0.0237045	12/230	186/7914	0.00789636	0.0320241	BCL2A1/CD14/CD40/CD86/CSF1R/FCGR1A/FLI1/IL2RB/ITGAM/ITGB7/SPI1/GZMB	12	Human Diseases	Cancer: overview
KEGG	hsa05146	Amoebiasis	1.55	0.027895	8/230	102/7914	0.00947058	0.0376854	CD14/IL10/ITGAM/ITGB2/PIK3CD/PRKCB/TLR4/IFNG	8	Human Diseases	Infectious disease: parasitic
KEGG	hsa04623	Cytosolic DNA-sensing pathway	1.55	0.027895	6/230	63/7914	0.00963645	0.0376854	CASP1/AIM2/CCL4/CCL4L2/CCL5/CXCL10	6	Organismal Systems	Immune system
KEGG	hsa04668	TNF signaling pathway	1.34	0.0456905	8/230	112/7914	0.0160658	0.0617266	LTA/PIK3CD/TNFAIP3/TNFRSF1B/CCL5/CXCL10/IL15/IRF1	8	Environmental Information Processing	Signal transduction
KEGG	hsa05020	Prion diseases	1.3	0.0501992	4/230	35/7914	0.0179609	0.0678178	C1QA/C1QB/C1QC/CCL5	4	Human Diseases	Neurodegenerative disease
KEGG	hsa04015	Rap1 signaling pathway	1.28	0.0526869	12/230	210/7914	0.0192713	0.0711786	APBB1IP/CSF1R/FPR1/FYB1/ITGAL/ITGAM/ITGB2/LCP2/PIK3CD/PRKCB/RAC2/VAV1	12	Environmental Information Processing	Signal transduction
KEGG	hsa04217	Necroptosis	1.28	0.0526869	10/230	162/7914	0.019501	0.0711786	CASP1/CYBB/JAK2/NLRP3/STAT5A/TLR4/TNFAIP3/FASLG/IFNG/STAT1	10	Cellular Processes	Cell growth and death
KEGG	hsa05143	African trypanosomiasis	1.24	0.0575654	4/230	37/7914	0.0216618	0.0777694	IL10/PRKCB/FASLG/IFNG	4	Human Diseases	Infectious disease: parasitic

## Sheet: Table S7 ICD level GSEA
Table S7. GSEA data for high- and low-ICD level of TCGA-LUAD samples
NAME	GS<br> follow link to MSigDB	GS DETAILS	SIZE	ES	NES	NOM p-val	FDR q-val	FWER p-val	RANK AT MAX	LEADING EDGE
GOCC_FICOLIN_1_RICH_GRANULE	GOCC_FICOLIN_1_RICH_GRANULE	Details ...	173	0.61457	2.56507	0	0	0	2175	tags=29%, list=15%, signal=34%
GOCC_VESICLE_LUMEN	GOCC_VESICLE_LUMEN	Details ...	287	0.557413	2.44879	0	0	0	3622	tags=44%, list=25%, signal=57%
GOCC_SECRETORY_GRANULE	GOCC_SECRETORY_GRANULE	Details ...	702	0.562049	2.43287	0	0	0	3212	tags=40%, list=22%, signal=48%
GOCC_SECRETORY_VESICLE	GOCC_SECRETORY_VESICLE		820	0.539875	2.40081	0	0.00028118	0.001	3212	tags=38%, list=22%, signal=46%
GOCC_SIDE_OF_MEMBRANE	GOCC_SIDE_OF_MEMBRANE		451	0.688569	2.3741	0	0.000224944	0.001	2468	tags=48%, list=17%, signal=56%
GOCC_AZUROPHIL_GRANULE	GOCC_AZUROPHIL_GRANULE		137	0.547594	2.35167	0	0.000187454	0.001	2730	tags=34%, list=19%, signal=41%
GOCC_TERTIARY_GRANULE	GOCC_TERTIARY_GRANULE		147	0.68238	2.34853	0	0.000160675	0.001	1731	tags=37%, list=12%, signal=42%
GOCC_SECRETORY_GRANULE_MEMBRANE	GOCC_SECRETORY_GRANULE_MEMBRANE		265	0.645668	2.33404	0	0.00014059	0.001	2732	tags=45%, list=19%, signal=55%
GOCC_VACUOLE	GOCC_VACUOLE		725	0.528568	2.31887	0	0.000124969	0.001	3112	tags=35%, list=21%, signal=42%
GOCC_VESICLE_MEMBRANE	GOCC_VESICLE_MEMBRANE		675	0.546902	2.31736	0	0.000112472	0.001	2732	tags=32%, list=19%, signal=38%
GOCC_PHAGOCYTIC_VESICLE	GOCC_PHAGOCYTIC_VESICLE		131	0.655075	2.31508	0	0.000186951	0.002	3052	tags=51%, list=21%, signal=64%
GOCC_FICOLIN_1_RICH_GRANULE_LUMEN	GOCC_FICOLIN_1_RICH_GRANULE_LUMEN		120	0.520768	2.304	0	0.000171371	0.002	2172	tags=22%, list=15%, signal=25%
GOCC_SPECIFIC_GRANULE	GOCC_SPECIFIC_GRANULE		144	0.651799	2.29599	0	0.000243753	0.003	1731	tags=36%, list=12%, signal=41%
GOCC_FICOLIN_1_RICH_GRANULE_MEMBRANE	GOCC_FICOLIN_1_RICH_GRANULE_MEMBRANE		53	0.750735	2.29051	0	0.000226342	0.003	1376	tags=42%, list=9%, signal=46%
GOCC_CELL_SURFACE	GOCC_CELL_SURFACE		650	0.670056	2.27999	0	0.000211253	0.003	2572	tags=46%, list=18%, signal=53%
GOCC_PHAGOCYTIC_VESICLE_MEMBRANE	GOCC_PHAGOCYTIC_VESICLE_MEMBRANE		75	0.641561	2.2616	0	0.000277753	0.004	3792	tags=64%, list=26%, signal=86%
GOCC_VACUOLAR_LUMEN	GOCC_VACUOLAR_LUMEN		149	0.576805	2.25809	0	0.000261414	0.004	3037	tags=42%, list=21%, signal=52%
GOCC_ER_TO_GOLGI_TRANSPORT_VESICLE_MEMBRANE	GOCC_ER_TO_GOLGI_TRANSPORT_VESICLE_MEMBRANE		56	0.614601	2.25753	0	0.000246891	0.004	1958	tags=32%, list=13%, signal=37%
GOCC_MEMBRANE_MICRODOMAIN	GOCC_MEMBRANE_MICRODOMAIN		283	0.599974	2.2469	0	0.000454172	0.007	3010	tags=43%, list=21%, signal=54%
GOCC_EXTERNAL_SIDE_OF_PLASMA_MEMBRANE	GOCC_EXTERNAL_SIDE_OF_PLASMA_MEMBRANE		265	0.745284	2.24639	0	0.000431464	0.007	1866	tags=53%, list=13%, signal=59%
GOCC_MEMBRANE_PROTEIN_COMPLEX	GOCC_MEMBRANE_PROTEIN_COMPLEX		949	0.425632	2.24564	0	0.000410918	0.007	3104	tags=26%, list=21%, signal=31%
GOCC_ENDOCYTIC_VESICLE	GOCC_ENDOCYTIC_VESICLE		278	0.59014	2.24207	0	0.00039224	0.007	2695	tags=37%, list=18%, signal=45%
GOCC_SPECIFIC_GRANULE_MEMBRANE	GOCC_SPECIFIC_GRANULE_MEMBRANE		84	0.714058	2.23803	0	0.000375186	0.007	1731	tags=46%, list=12%, signal=52%
GOCC_AZUROPHIL_GRANULE_LUMEN	GOCC_AZUROPHIL_GRANULE_LUMEN		77	0.550174	2.21237	0	0.000503674	0.008	2701	tags=36%, list=18%, signal=44%
GOCC_VACUOLAR_MEMBRANE	GOCC_VACUOLAR_MEMBRANE		409	0.493407	2.20994	0	0.000483527	0.008	3103	tags=31%, list=21%, signal=38%
GOCC_ENDOSOME_MEMBRANE	GOCC_ENDOSOME_MEMBRANE		474	0.485701	2.20266	0	0.00046493	0.008	3602	tags=37%, list=25%, signal=47%
GOCC_ENDOLYSOSOME	GOCC_ENDOLYSOSOME		22	0.75367	2.1924	0	0.000543846	0.009	1732	tags=36%, list=12%, signal=41%
GOCC_ENDOCYTIC_VESICLE_MEMBRANE	GOCC_ENDOCYTIC_VESICLE_MEMBRANE		144	0.622004	2.19031	0	0.000524423	0.009	2674	tags=43%, list=18%, signal=52%
GOCC_CYTOPLASMIC_SIDE_OF_MEMBRANE	GOCC_CYTOPLASMIC_SIDE_OF_MEMBRANE		169	0.531995	2.17354	0	0.000786147	0.015	2380	tags=29%, list=16%, signal=34%
GOCC_IMMUNOLOGICAL_SYNAPSE	GOCC_IMMUNOLOGICAL_SYNAPSE		41	0.789775	2.17248	0	0.000759942	0.015	1072	tags=49%, list=7%, signal=52%
GOCC_COATED_VESICLE_MEMBRANE	GOCC_COATED_VESICLE_MEMBRANE		162	0.484542	2.16054	0	0.000832573	0.017	2376	tags=23%, list=16%, signal=28%
GOCC_PLASMA_MEMBRANE_SIGNALING_RECEPTOR_COMPLEX	GOCC_PLASMA_MEMBRANE_SIGNALING_RECEPTOR_COMPLEX		132	0.660709	2.16021	0	0.000806555	0.017	1760	tags=38%, list=12%, signal=43%
GOCC_INTRINSIC_COMPONENT_OF_PLASMA_MEMBRANE	GOCC_INTRINSIC_COMPONENT_OF_PLASMA_MEMBRANE		1158	0.603339	2.15408	0	0.000808728	0.018	2775	tags=39%, list=19%, signal=45%
GOCC_ENDOSOME	GOCC_ENDOSOME		883	0.477621	2.15313	0	0.000784941	0.018	3094	tags=31%, list=21%, signal=38%
GOCC_ENDOLYSOSOME_MEMBRANE	GOCC_ENDOLYSOSOME_MEMBRANE		15	0.777505	2.14489	0	0.00100291	0.02	1288	tags=27%, list=9%, signal=29%
GOCC_COPII_COATED_ER_TO_GOLGI_TRANSPORT_VESICLE	GOCC_COPII_COATED_ER_TO_GOLGI_TRANSPORT_VESICLE		86	0.512046	2.13361	0	0.00117161	0.025	1981	tags=26%, list=14%, signal=29%
GOCC_LATE_ENDOSOME	GOCC_LATE_ENDOSOME		253	0.468591	2.13095	0	0.00113994	0.025	3037	tags=29%, list=21%, signal=36%
GOCC_LYSOSOMAL_LUMEN	GOCC_LYSOSOMAL_LUMEN		86	0.63317	2.13003	0	0.00110994	0.025	3031	tags=49%, list=21%, signal=61%
GOCC_TERTIARY_GRANULE_MEMBRANE	GOCC_TERTIARY_GRANULE_MEMBRANE		66	0.740926	2.1238	0	0.00110786	0.025	1731	tags=48%, list=12%, signal=55%
GOCC_RECEPTOR_COMPLEX	GOCC_RECEPTOR_COMPLEX		292	0.631451	2.11388	0	0.0011488	0.026	2763	tags=46%, list=19%, signal=55%
GOCC_PLASMA_MEMBRANE_PROTEIN_COMPLEX	GOCC_PLASMA_MEMBRANE_PROTEIN_COMPLEX		417	0.564047	2.10669	0	0.00119095	0.027	2791	tags=38%, list=19%, signal=46%
GOCC_CELL_SUBSTRATE_JUNCTION	GOCC_CELL_SUBSTRATE_JUNCTION		410	0.496789	2.07845	0	0.00185785	0.043	3325	tags=34%, list=23%, signal=42%
GOCC_PLASMA_MEMBRANE_RAFT	GOCC_PLASMA_MEMBRANE_RAFT		96	0.603594	2.07685	0	0.00183916	0.044	2222	tags=36%, list=15%, signal=43%
GOCC_LATE_ENDOSOME_MEMBRANE	GOCC_LATE_ENDOSOME_MEMBRANE		131	0.464484	2.07547	0	0.00179737	0.044	3553	tags=34%, list=24%, signal=44%
GOCC_AZUROPHIL_GRANULE_MEMBRANE	GOCC_AZUROPHIL_GRANULE_MEMBRANE		54	0.55319	2.07475	0	0.00178085	0.044	3253	tags=35%, list=22%, signal=45%
GOCC_PLATELET_ALPHA_GRANULE	GOCC_PLATELET_ALPHA_GRANULE		82	0.615484	2.06599	0	0.00206033	0.057	3212	tags=54%, list=22%, signal=68%
GOCC_CLATHRIN_COATED_VESICLE_MEMBRANE	GOCC_CLATHRIN_COATED_VESICLE_MEMBRANE		101	0.554673	2.05308	0	0.00240757	0.067	2039	tags=27%, list=14%, signal=31%
GOCC_COATED_VESICLE	GOCC_COATED_VESICLE		266	0.430183	2.05249	0	0.00240115	0.068	3345	tags=29%, list=23%, signal=37%
GOCC_PHAGOCYTIC_CUP	GOCC_PHAGOCYTIC_CUP		24	0.793041	2.04742	0	0.00270734	0.075	1825	tags=58%, list=12%, signal=67%
GOCC_EARLY_ENDOSOME_MEMBRANE	GOCC_EARLY_ENDOSOME_MEMBRANE		146	0.507482	2.03839	0	0.00305699	0.085	3568	tags=41%, list=24%, signal=54%
GOCC_EXTRINSIC_COMPONENT_OF_CYTOPLASMIC_SIDE_OF_PLASMA_MEMBRANE	GOCC_EXTRINSIC_COMPONENT_OF_CYTOPLASMIC_SIDE_OF_PLASMA_MEMBRANE		91	0.562397	2.03785	0	0.00302102	0.085	2380	tags=36%, list=16%, signal=43%
GOCC_LUMENAL_SIDE_OF_MEMBRANE	GOCC_LUMENAL_SIDE_OF_MEMBRANE		31	0.720866	2.03662	0.00206612	0.00298422	0.085	1963	tags=55%, list=13%, signal=63%
GOCC_COP9_SIGNALOSOME	GOCC_COP9_SIGNALOSOME		35	0.527256	2.03268	0	0.00307939	0.088	896	tags=11%, list=6%, signal=12%
GOCC_EARLY_ENDOSOME	GOCC_EARLY_ENDOSOME		343	0.46705	2.02504	0	0.0033937	0.097	3597	tags=35%, list=25%, signal=46%
GOCC_ENDOSOME_LUMEN	GOCC_ENDOSOME_LUMEN		26	0.68502	2.02392	0	0.00344872	0.101	2912	tags=54%, list=20%, signal=67%
GOCC_CELL_TRAILING_EDGE	GOCC_CELL_TRAILING_EDGE		13	0.861874	2.00901	0	0.00403132	0.113	767	tags=46%, list=5%, signal=49%
GOCC_PROTEIN_LIPID_COMPLEX	GOCC_PROTEIN_LIPID_COMPLEX		28	0.714853	2.00541	0	0.00405748	0.115	1966	tags=43%, list=13%, signal=49%
GOCC_TERTIARY_GRANULE_LUMEN	GOCC_TERTIARY_GRANULE_LUMEN		49	0.611195	1.995	0	0.00467696	0.13	2703	tags=39%, list=18%, signal=47%
GOCC_EXTRINSIC_COMPONENT_OF_PLASMA_MEMBRANE	GOCC_EXTRINSIC_COMPONENT_OF_PLASMA_MEMBRANE		140	0.511165	1.99437	0	0.00465885	0.132	3216	tags=40%, list=22%, signal=51%
GOCC_CLATHRIN_COATED_VESICLE	GOCC_CLATHRIN_COATED_VESICLE		170	0.494093	1.98315	0	0.00540784	0.152	3071	tags=32%, list=21%, signal=40%
GOCC_EXTRINSIC_COMPONENT_OF_MEMBRANE	GOCC_EXTRINSIC_COMPONENT_OF_MEMBRANE		256	0.479138	1.97425	0	0.00598595	0.168	3234	tags=35%, list=22%, signal=44%
GOCC_SPECIFIC_GRANULE_LUMEN	GOCC_SPECIFIC_GRANULE_LUMEN		53	0.574781	1.96996	0	0.00637585	0.18	3787	tags=49%, list=26%, signal=66%
GOCC_PLATELET_ALPHA_GRANULE_LUMEN	GOCC_PLATELET_ALPHA_GRANULE_LUMEN		59	0.603401	1.96645	0.00601202	0.00654526	0.186	3212	tags=53%, list=22%, signal=67%
GOCC_LUMENAL_SIDE_OF_ENDOPLASMIC_RETICULUM_MEMBRANE	GOCC_LUMENAL_SIDE_OF_ENDOPLASMIC_RETICULUM_MEMBRANE		25	0.785453	1.9558	0	0.00737123	0.203	1963	tags=68%, list=13%, signal=78%
GOCC_INTRINSIC_COMPONENT_OF_ENDOPLASMIC_RETICULUM_MEMBRANE	GOCC_INTRINSIC_COMPONENT_OF_ENDOPLASMIC_RETICULUM_MEMBRANE		158	0.408103	1.9543	0.0020202	0.00735469	0.205	1772	tags=17%, list=12%, signal=19%
GOCC_RUFFLE	GOCC_RUFFLE		170	0.531085	1.94921	0	0.00763658	0.216	1710	tags=23%, list=12%, signal=26%
GOCC_PIGMENT_GRANULE	GOCC_PIGMENT_GRANULE		99	0.391208	1.93336	0.00591716	0.00912108	0.253	2663	tags=22%, list=18%, signal=27%
GOCC_ACTIN_FILAMENT	GOCC_ACTIN_FILAMENT		99	0.558731	1.92548	0	0.00969229	0.268	3197	tags=41%, list=22%, signal=53%
GOCC_RECYCLING_ENDOSOME_MEMBRANE	GOCC_RECYCLING_ENDOSOME_MEMBRANE		80	0.496756	1.92259	0	0.00993379	0.275	3785	tags=45%, list=26%, signal=60%
GOCC_CLATHRIN_COATED_ENDOCYTIC_VESICLE_MEMBRANE	GOCC_CLATHRIN_COATED_ENDOCYTIC_VESICLE_MEMBRANE		34	0.721759	1.91121	0	0.0111979	0.299	1462	tags=44%, list=10%, signal=49%
GOCC_RUFFLE_MEMBRANE	GOCC_RUFFLE_MEMBRANE		92	0.548653	1.90884	0	0.0114173	0.304	1710	tags=25%, list=12%, signal=28%
GOCC_CLATHRIN_COATED_ENDOCYTIC_VESICLE	GOCC_CLATHRIN_COATED_ENDOCYTIC_VESICLE		51	0.625333	1.90113	0	0.0125289	0.327	1955	tags=35%, list=13%, signal=41%
GOCC_INFLAMMASOME_COMPLEX	GOCC_INFLAMMASOME_COMPLEX		12	0.878192	1.90074	0	0.0123954	0.33	949	tags=75%, list=6%, signal=80%
GOCC_TRIGLYCERIDE_RICH_PLASMA_LIPOPROTEIN_PARTICLE	GOCC_TRIGLYCERIDE_RICH_PLASMA_LIPOPROTEIN_PARTICLE		13	0.752065	1.89684	0.00587084	0.0127956	0.344	1005	tags=38%, list=7%, signal=41%
GOCC_LOW_DENSITY_LIPOPROTEIN_PARTICLE	GOCC_LOW_DENSITY_LIPOPROTEIN_PARTICLE		10	0.847401	1.89575	0	0.0127622	0.347	706	tags=50%, list=5%, signal=52%
GOCC_RECYCLING_ENDOSOME	GOCC_RECYCLING_ENDOSOME		176	0.453484	1.88526	0	0.013992	0.363	2740	tags=31%, list=19%, signal=37%
GOCC_COLLAGEN_CONTAINING_EXTRACELLULAR_MATRIX	GOCC_COLLAGEN_CONTAINING_EXTRACELLULAR_MATRIX		326	0.613749	1.88355	0.00421941	0.0140561	0.367	2935	tags=52%, list=20%, signal=63%
GOCC_PLATELET_ALPHA_GRANULE_MEMBRANE	GOCC_PLATELET_ALPHA_GRANULE_MEMBRANE		16	0.729848	1.8654	0	0.0166778	0.414	2618	tags=63%, list=18%, signal=76%
GOCC_SECONDARY_LYSOSOME	GOCC_SECONDARY_LYSOSOME		15	0.720374	1.86483	0	0.0165895	0.416	937	tags=33%, list=6%, signal=36%
GOCC_T_CELL_RECEPTOR_COMPLEX	GOCC_T_CELL_RECEPTOR_COMPLEX		17	0.901878	1.86326	0.00204499	0.0166989	0.424	1141	tags=82%, list=8%, signal=89%
GOCC_EXTERNAL_ENCAPSULATING_STRUCTURE	GOCC_EXTERNAL_ENCAPSULATING_STRUCTURE		425	0.595047	1.8592	0.00638298	0.0172703	0.439	3366	tags=53%, list=23%, signal=67%
GOCC_BLEB	GOCC_BLEB		9	0.838307	1.84188	0	0.0207324	0.5	410	tags=33%, list=3%, signal=34%
GOCC_PROTEIN_COMPLEX_INVOLVED_IN_CELL_ADHESION	GOCC_PROTEIN_COMPLEX_INVOLVED_IN_CELL_ADHESION		34	0.768013	1.83551	0	0.0217861	0.52	2468	tags=68%, list=17%, signal=81%
GOCC_GTPASE_COMPLEX	GOCC_GTPASE_COMPLEX		29	0.576418	1.82815	0.0039604	0.0238088	0.548	1673	tags=31%, list=11%, signal=35%
GOCC_TRANS_GOLGI_NETWORK_MEMBRANE	GOCC_TRANS_GOLGI_NETWORK_MEMBRANE		86	0.465289	1.82538	0	0.024329	0.557	1327	tags=17%, list=9%, signal=19%
GOCC_PHOSPHATIDYLINOSITOL_3_KINASE_COMPLEX	GOCC_PHOSPHATIDYLINOSITOL_3_KINASE_COMPLEX		25	0.664761	1.82406	0.00205339	0.024401	0.563	560	tags=24%, list=4%, signal=25%
GOCC_LAMELLIPODIUM	GOCC_LAMELLIPODIUM		185	0.489926	1.8208	0.00414938	0.0248046	0.576	3169	tags=35%, list=22%, signal=44%
GOCC_MICROVILLUS	GOCC_MICROVILLUS		73	0.520687	1.8203	0	0.0246615	0.576	2477	tags=33%, list=17%, signal=39%
GOCC_ACTIN_CYTOSKELETON	GOCC_ACTIN_CYTOSKELETON		430	0.458873	1.8202	0.00409836	0.024413	0.577	3400	tags=35%, list=23%, signal=44%
GOCC_HIGH_DENSITY_LIPOPROTEIN_PARTICLE	GOCC_HIGH_DENSITY_LIPOPROTEIN_PARTICLE		17	0.76552	1.81028	0.00205339	0.0269934	0.615	1966	tags=59%, list=13%, signal=68%
GOCC_TETRASPANIN_ENRICHED_MICRODOMAIN	GOCC_TETRASPANIN_ENRICHED_MICRODOMAIN		9	0.816938	1.80946	0	0.0268959	0.616	872	tags=44%, list=6%, signal=47%
GOCC_ANCHORED_COMPONENT_OF_MEMBRANE	GOCC_ANCHORED_COMPONENT_OF_MEMBRANE		119	0.506233	1.80377	0	0.0280711	0.639	2537	tags=32%, list=17%, signal=38%
GOCC_NLRP3_INFLAMMASOME_COMPLEX	GOCC_NLRP3_INFLAMMASOME_COMPLEX		8	0.837523	1.8036	0.00201207	0.027812	0.639	920	tags=63%, list=6%, signal=67%
GOCC_BLOOD_MICROPARTICLE	GOCC_BLOOD_MICROPARTICLE		75	0.514471	1.80157	0.004	0.0281638	0.647	3052	tags=40%, list=21%, signal=50%
GOCC_ANCHORING_JUNCTION	GOCC_ANCHORING_JUNCTION		741	0.422409	1.79971	0.00607287	0.0283554	0.654	3326	tags=31%, list=23%, signal=38%
GOCC_ENDOCYTIC_VESICLE_LUMEN	GOCC_ENDOCYTIC_VESICLE_LUMEN		15	0.673576	1.79879	0.00606061	0.0283052	0.656	2521	tags=47%, list=17%, signal=56%
GOCC_COLLAGEN_TRIMER	GOCC_COLLAGEN_TRIMER		70	0.690115	1.79554	0.00206612	0.0289377	0.669	2854	tags=57%, list=19%, signal=71%
GOCC_PERINUCLEAR_REGION_OF_CYTOPLASM	GOCC_PERINUCLEAR_REGION_OF_CYTOPLASM		630	0.368871	1.79102	0	0.0300603	0.686	2638	tags=22%, list=18%, signal=25%
GOCC_GOLGI_APPARATUS	GOCC_GOLGI_APPARATUS		1394	0.377012	1.79008	0	0.0300587	0.693	2423	tags=20%, list=17%, signal=22%
GOCC_MHC_PROTEIN_COMPLEX	GOCC_MHC_PROTEIN_COMPLEX		22	0.880323	1.78679	0	0.0306357	0.704	1772	tags=100%, list=12%, signal=114%
GOCC_CELL_LEADING_EDGE	GOCC_CELL_LEADING_EDGE		369	0.462706	1.78343	0	0.0312695	0.717	3104	tags=30%, list=21%, signal=37%
GOCC_NADPH_OXIDASE_COMPLEX	GOCC_NADPH_OXIDASE_COMPLEX		10	0.801068	1.77536	0.00407332	0.0333323	0.739	345	tags=40%, list=2%, signal=41%
GOCC_EARLY_PHAGOSOME	GOCC_EARLY_PHAGOSOME		11	0.71678	1.76784	0.00773694	0.0355292	0.761	1327	tags=45%, list=9%, signal=50%
GOCC_ANCHORED_COMPONENT_OF_EXTERNAL_SIDE_OF_PLASMA_MEMBRANE	GOCC_ANCHORED_COMPONENT_OF_EXTERNAL_SIDE_OF_PLASMA_MEMBRANE		15	0.720239	1.76774	0.00197239	0.0352134	0.761	2703	tags=60%, list=18%, signal=73%
GOCC_CONTRACTILE_FIBER	GOCC_CONTRACTILE_FIBER		169	0.463107	1.74842	0.0100402	0.0420088	0.82	4216	tags=49%, list=29%, signal=68%
GOCC_LEADING_EDGE_MEMBRANE	GOCC_LEADING_EDGE_MEMBRANE		141	0.490081	1.7406	0.00623701	0.0447728	0.839	1936	tags=23%, list=13%, signal=27%
GOCC_CHYLOMICRON	GOCC_CHYLOMICRON		7	0.876448	1.73684	0.0019685	0.0458902	0.847	706	tags=57%, list=5%, signal=60%
GOCC_SCAR_COMPLEX	GOCC_SCAR_COMPLEX		10	0.661771	1.73669	0.00208333	0.0455357	0.849	8	tags=10%, list=0%, signal=10%
GOCC_SARCOLEMMA	GOCC_SARCOLEMMA		105	0.499168	1.73598	0.00806452	0.0454395	0.849	3352	tags=44%, list=23%, signal=56%
GOCC_PODOSOME	GOCC_PODOSOME		28	0.606909	1.72976	0.0100806	0.0478141	0.858	2004	tags=32%, list=14%, signal=37%
GOCC_MHC_CLASS_I_PROTEIN_COMPLEX	GOCC_MHC_CLASS_I_PROTEIN_COMPLEX		8	0.879481	1.72206	0	0.0509289	0.873	1772	tags=100%, list=12%, signal=114%
GOCC_ENDOPLASMIC_RETICULUM	GOCC_ENDOPLASMIC_RETICULUM		1646	0.331029	1.72194	0	0.0505237	0.873	3093	tags=22%, list=21%, signal=25%
GOCC_DEATH_INDUCING_SIGNALING_COMPLEX	GOCC_DEATH_INDUCING_SIGNALING_COMPLEX		9	0.770284	1.72081	0.00422833	0.0506069	0.874	1972	tags=44%, list=13%, signal=51%
GOCC_CAVEOLA	GOCC_CAVEOLA		72	0.500773	1.71927	0.00587084	0.0508121	0.877	3089	tags=42%, list=21%, signal=53%
GOCC_ACTIN_BASED_CELL_PROJECTION	GOCC_ACTIN_BASED_CELL_PROJECTION		175	0.433974	1.71381	0.0021097	0.0530734	0.886	2556	tags=29%, list=17%, signal=34%
GOCC_INTRINSIC_COMPONENT_OF_EXTERNAL_SIDE_OF_PLASMA_MEMBRANE	GOCC_INTRINSIC_COMPONENT_OF_EXTERNAL_SIDE_OF_PLASMA_MEMBRANE		19	0.659132	1.71279	0.00398406	0.0530745	0.887	2703	tags=47%, list=18%, signal=58%
GOCC_ANCHORED_COMPONENT_OF_PLASMA_MEMBRANE	GOCC_ANCHORED_COMPONENT_OF_PLASMA_MEMBRANE		44	0.544667	1.70717	0.0019685	0.0554603	0.899	2898	tags=36%, list=20%, signal=45%
GOCC_MAST_CELL_GRANULE	GOCC_MAST_CELL_GRANULE		5	0.898007	1.7035	0.00394477	0.0567271	0.905	1498	tags=100%, list=10%, signal=111%
GOCC_AUTOPHAGOSOME	GOCC_AUTOPHAGOSOME		94	0.409404	1.69439	0.0161943	0.061103	0.919	3766	tags=31%, list=26%, signal=41%
GOCC_ROUGH_ENDOPLASMIC_RETICULUM	GOCC_ROUGH_ENDOPLASMIC_RETICULUM		67	0.36234	1.69292	0.00592885	0.0612886	0.92	825	tags=7%, list=6%, signal=8%
GOCC_ACTIN_FILAMENT_BUNDLE	GOCC_ACTIN_FILAMENT_BUNDLE		65	0.553606	1.68785	0.028169	0.0637087	0.928	2993	tags=49%, list=20%, signal=62%
GOCC_ENDOPLASMIC_RETICULUM_LUMEN	GOCC_ENDOPLASMIC_RETICULUM_LUMEN		260	0.45671	1.68266	0.0263158	0.0661643	0.938	3820	tags=41%, list=26%, signal=55%
GOCC_TRANSPORT_VESICLE	GOCC_TRANSPORT_VESICLE		330	0.334517	1.68119	0.00205339	0.066443	0.939	3420	tags=27%, list=23%, signal=34%
GOCC_EXOCYST	GOCC_EXOCYST		18	0.569999	1.68087	0.0220441	0.0660819	0.939	862	tags=17%, list=6%, signal=18%
GOCC_FLEMMING_BODY	GOCC_FLEMMING_BODY		31	0.517656	1.6769	0.0223124	0.0677033	0.944	1589	tags=16%, list=11%, signal=18%
GOCC_ENDOPLASMIC_RETICULUM_GOLGI_INTERMEDIATE_COMPARTMENT_MEMBRANE	GOCC_ENDOPLASMIC_RETICULUM_GOLGI_INTERMEDIATE_COMPARTMENT_MEMBRANE		68	0.398093	1.67015	0.0322581	0.071107	0.95	3995	tags=34%, list=27%, signal=46%
GOCC_PLATELET_DENSE_GRANULE	GOCC_PLATELET_DENSE_GRANULE		19	0.628897	1.66943	0.0162272	0.0709532	0.951	2981	tags=53%, list=20%, signal=66%
GOCC_MHC_CLASS_II_PROTEIN_COMPLEX	GOCC_MHC_CLASS_II_PROTEIN_COMPLEX		14	0.934217	1.66672	0.00212314	0.0721172	0.953	976	tags=100%, list=7%, signal=107%
GOCC_FILOPODIUM	GOCC_FILOPODIUM		92	0.453588	1.66333	0.0125786	0.0733905	0.957	2778	tags=32%, list=19%, signal=39%
GOCC_I_BAND	GOCC_I_BAND		99	0.471175	1.65707	0.020202	0.0765418	0.963	3516	tags=44%, list=24%, signal=58%
GOCC_PHAGOLYSOSOME	GOCC_PHAGOLYSOSOME		6	0.931611	1.65663	0	0.0762297	0.964	937	tags=83%, list=6%, signal=89%
GOCC_EXTRINSIC_COMPONENT_OF_EXTERNAL_SIDE_OF_PLASMA_MEMBRANE	GOCC_EXTRINSIC_COMPONENT_OF_EXTERNAL_SIDE_OF_PLASMA_MEMBRANE		6	0.818966	1.65079	0.00616016	0.0792494	0.965	1631	tags=67%, list=11%, signal=75%
GOCC_G_PROTEIN_BETA_GAMMA_SUBUNIT_COMPLEX	GOCC_G_PROTEIN_BETA_GAMMA_SUBUNIT_COMPLEX		11	0.68377	1.65036	0.0177515	0.0788338	0.965	1570	tags=45%, list=11%, signal=51%
GOCC_PRESYNAPTIC_ACTIVE_ZONE_MEMBRANE	GOCC_PRESYNAPTIC_ACTIVE_ZONE_MEMBRANE		22	0.56466	1.64641	0.00982318	0.0806344	0.966	3217	tags=41%, list=22%, signal=52%
GOCC_CYTOLYTIC_GRANULE	GOCC_CYTOLYTIC_GRANULE		5	0.841135	1.6456	0.00406504	0.0806284	0.966	654	tags=40%, list=4%, signal=42%
GOCC_UNCONVENTIONAL_MYOSIN_COMPLEX	GOCC_UNCONVENTIONAL_MYOSIN_COMPLEX		8	0.676722	1.64259	0.0156863	0.0819967	0.973	1085	tags=25%, list=7%, signal=27%
GOCC_ACTOMYOSIN	GOCC_ACTOMYOSIN		66	0.526741	1.64074	0.0296443	0.0826787	0.974	2993	tags=44%, list=20%, signal=55%
GOCC_VARICOSITY	GOCC_VARICOSITY		6	0.807272	1.63965	0	0.0827302	0.974	476	tags=33%, list=3%, signal=34%
GOCC_INTRINSIC_COMPONENT_OF_THE_CYTOPLASMIC_SIDE_OF_THE_PLASMA_MEMBRANE	GOCC_INTRINSIC_COMPONENT_OF_THE_CYTOPLASMIC_SIDE_OF_THE_PLASMA_MEMBRANE		5	0.830952	1.63697	0.00801603	0.0840113	0.974	687	tags=40%, list=5%, signal=42%
GOCC_GOLGI_APPARATUS_SUBCOMPARTMENT	GOCC_GOLGI_APPARATUS_SUBCOMPARTMENT		785	0.340048	1.62917	0.00209644	0.0884366	0.977	3626	tags=27%, list=25%, signal=34%
GOCC_CD95_DEATH_INDUCING_SIGNALING_COMPLEX	GOCC_CD95_DEATH_INDUCING_SIGNALING_COMPLEX		6	0.836747	1.62638	0.00411523	0.0899166	0.98	1972	tags=67%, list=13%, signal=77%
GOCC_PLASMA_MEMBRANE_REGION	GOCC_PLASMA_MEMBRANE_REGION		894	0.395696	1.62562	0.0103306	0.0898617	0.98	3632	tags=32%, list=25%, signal=40%
GOCC_PROTEASOME_CORE_COMPLEX_BETA_SUBUNIT_COMPLEX	GOCC_PROTEASOME_CORE_COMPLEX_BETA_SUBUNIT_COMPLEX		10	0.75324	1.62214	0.0154143	0.0920385	0.98	1289	tags=30%, list=9%, signal=33%
GOCC_AXONAL_GROWTH_CONE	GOCC_AXONAL_GROWTH_CONE		27	0.544688	1.6161	0.0221774	0.0958307	0.983	2556	tags=37%, list=17%, signal=45%
GOCC_CENTRIOLAR_SATELLITE	GOCC_CENTRIOLAR_SATELLITE		100	0.442093	1.59804	0.0146751	0.108906	0.99	1276	tags=13%, list=9%, signal=14%
GOCC_PROTEASOME_CORE_COMPLEX	GOCC_PROTEASOME_CORE_COMPLEX		18	0.655231	1.59717	0.0660194	0.108774	0.99	1289	tags=17%, list=9%, signal=18%
GOCC_INTRINSIC_COMPONENT_OF_NUCLEAR_INNER_MEMBRANE	GOCC_INTRINSIC_COMPONENT_OF_NUCLEAR_INNER_MEMBRANE		11	0.633971	1.59669	0.0256917	0.108415	0.99	779	tags=27%, list=5%, signal=29%
GOCC_P_BODY	GOCC_P_BODY		86	0.400161	1.59444	0.0247934	0.109621	0.99	2239	tags=19%, list=15%, signal=22%
GOCC_HOST_CELL_PART	GOCC_HOST_CELL_PART		5	0.802308	1.59245	0.0262009	0.11036	0.991	2156	tags=60%, list=15%, signal=70%
GOCC_GROWTH_CONE_MEMBRANE	GOCC_GROWTH_CONE_MEMBRANE		8	0.68291	1.59002	0.0256917	0.111703	0.992	155	tags=13%, list=1%, signal=13%
GOCC_TRANS_GOLGI_NETWORK	GOCC_TRANS_GOLGI_NETWORK		233	0.366548	1.58669	0.0187891	0.113725	0.992	3158	tags=27%, list=22%, signal=33%
GOCC_MULTIVESICULAR_BODY	GOCC_MULTIVESICULAR_BODY		52	0.448083	1.57818	0.0371901	0.120294	0.995	2854	tags=31%, list=19%, signal=38%
GOCC_CELL_BODY	GOCC_CELL_BODY		410	0.366625	1.576	0.00829876	0.121285	0.995	2123	tags=19%, list=14%, signal=21%
GOCC_F_ACTIN_CAPPING_PROTEIN_COMPLEX	GOCC_F_ACTIN_CAPPING_PROTEIN_COMPLEX		7	0.672196	1.57514	0.0378486	0.121264	0.995	4258	tags=71%, list=29%, signal=101%
GOCC_ENDOPLASMIC_RETICULUM_GOLGI_INTERMEDIATE_COMPARTMENT	GOCC_ENDOPLASMIC_RETICULUM_GOLGI_INTERMEDIATE_COMPARTMENT		119	0.324596	1.56972	0.0219124	0.125387	0.995	2772	tags=20%, list=19%, signal=25%
GOCC_ENDOLYSOSOME_LUMEN	GOCC_ENDOLYSOSOME_LUMEN		5	0.826371	1.56364	0.00785855	0.130379	0.995	1732	tags=80%, list=12%, signal=91%
GOCC_SPECTRIN	GOCC_SPECTRIN		7	0.752738	1.55638	0.0179283	0.136431	0.996	435	tags=29%, list=3%, signal=29%
GOCC_EXTRACELLULAR_MEMBRANE_BOUNDED_ORGANELLE	GOCC_EXTRACELLULAR_MEMBRANE_BOUNDED_ORGANELLE		5	0.813937	1.55232	0.0372807	0.139652	0.996	2156	tags=60%, list=15%, signal=70%
GOCC_CELL_PROJECTION_MEMBRANE	GOCC_CELL_PROJECTION_MEMBRANE		267	0.40073	1.55065	0.0123967	0.140457	0.997	2739	tags=25%, list=19%, signal=30%
GOCC_MHC_CLASS_I_PEPTIDE_LOADING_COMPLEX	GOCC_MHC_CLASS_I_PEPTIDE_LOADING_COMPLEX		8	0.716451	1.5493	0.0236686	0.141084	0.997	2649	tags=63%, list=18%, signal=76%
GOCC_SPERM_ANNULUS	GOCC_SPERM_ANNULUS		5	0.759873	1.54534	0.0281996	0.144224	0.997	1496	tags=40%, list=10%, signal=45%
GOCC_TRANSPORT_VESICLE_MEMBRANE	GOCC_TRANSPORT_VESICLE_MEMBRANE		159	0.33105	1.54132	0.0212314	0.147099	0.997	4314	tags=36%, list=29%, signal=50%
GOCC_SEPTIN_COMPLEX	GOCC_SEPTIN_COMPLEX		12	0.611281	1.54009	0.039666	0.147317	0.997	1989	tags=33%, list=14%, signal=39%
GOCC_LIPOPOLYSACCHARIDE_RECEPTOR_COMPLEX	GOCC_LIPOPOLYSACCHARIDE_RECEPTOR_COMPLEX		5	0.834339	1.53468	0.0360721	0.15161	0.997	912	tags=60%, list=6%, signal=64%
GOCC_LAMELLIPODIUM_MEMBRANE	GOCC_LAMELLIPODIUM_MEMBRANE		20	0.598208	1.53432	0.0429448	0.151111	0.997	2925	tags=55%, list=20%, signal=69%
GOCC_SITE_OF_POLARIZED_GROWTH	GOCC_SITE_OF_POLARIZED_GROWTH		161	0.414463	1.53124	0.0395833	0.153131	0.997	3092	tags=31%, list=21%, signal=39%
GOCC_RIPOPTOSOME	GOCC_RIPOPTOSOME		6	0.772684	1.52987	0.0204082	0.15363	0.997	1972	tags=50%, list=13%, signal=58%
GOCC_EXTRINSIC_COMPONENT_OF_POSTSYNAPTIC_MEMBRANE	GOCC_EXTRINSIC_COMPONENT_OF_POSTSYNAPTIC_MEMBRANE		5	0.762788	1.52354	0.0314961	0.159308	0.998	1068	tags=20%, list=7%, signal=22%
GOCC_IMMUNOGLOBULIN_COMPLEX	GOCC_IMMUNOGLOBULIN_COMPLEX		8	0.819138	1.52238	0.0520833	0.159502	0.998	1586	tags=75%, list=11%, signal=84%
GOCC_NEURON_SPINE	GOCC_NEURON_SPINE		135	0.41528	1.52031	0.0421053	0.160703	0.998	3834	tags=39%, list=26%, signal=53%
GOCC_PERINUCLEAR_ENDOPLASMIC_RETICULUM	GOCC_PERINUCLEAR_ENDOPLASMIC_RETICULUM		17	0.523252	1.51755	0.0433071	0.162768	0.998	3501	tags=41%, list=24%, signal=54%
GOCC_CELL_CORTEX	GOCC_CELL_CORTEX		264	0.371304	1.51264	0.0208768	0.167238	0.998	3426	tags=29%, list=23%, signal=37%
GOCC_PLATELET_DENSE_GRANULE_LUMEN	GOCC_PLATELET_DENSE_GRANULE_LUMEN		12	0.652192	1.51166	0.0408998	0.167297	0.998	2981	tags=58%, list=20%, signal=73%
GOCC_NUCLEAR_OUTER_MEMBRANE_ENDOPLASMIC_RETICULUM_MEMBRANE_NETWORK	GOCC_NUCLEAR_OUTER_MEMBRANE_ENDOPLASMIC_RETICULUM_MEMBRANE_NETWORK		974	0.281755	1.50977	0.00804829	0.168606	0.998	3266	tags=21%, list=22%, signal=25%
GOCC_INTRINSIC_COMPONENT_OF_VACUOLAR_MEMBRANE	GOCC_INTRINSIC_COMPONENT_OF_VACUOLAR_MEMBRANE		9	0.622797	1.50878	0.0471513	0.168609	0.998	3002	tags=56%, list=20%, signal=70%
GOCC_ORGANELLE_SUBCOMPARTMENT	GOCC_ORGANELLE_SUBCOMPARTMENT		1524	0.288977	1.5052	0.0100806	0.171457	0.998	3247	tags=21%, list=22%, signal=24%
GOCC_GUANYL_NUCLEOTIDE_EXCHANGE_FACTOR_COMPLEX	GOCC_GUANYL_NUCLEOTIDE_EXCHANGE_FACTOR_COMPLEX		13	0.617608	1.49886	0.0536779	0.177199	0.999	1930	tags=46%, list=13%, signal=53%
GOCC_AUTOPHAGOSOME_MEMBRANE	GOCC_AUTOPHAGOSOME_MEMBRANE		37	0.422	1.49559	0.0564516	0.17993	0.999	3766	tags=32%, list=26%, signal=44%
GOCC_BASEMENT_MEMBRANE	GOCC_BASEMENT_MEMBRANE		76	0.509546	1.48685	0.0882957	0.189056	0.999	2798	tags=41%, list=19%, signal=50%
GOCC_T_TUBULE	GOCC_T_TUBULE		39	0.483606	1.48634	0.039666	0.188633	0.999	1822	tags=31%, list=12%, signal=35%
GOCC_EXTRINSIC_COMPONENT_OF_ENDOSOME_MEMBRANE	GOCC_EXTRINSIC_COMPONENT_OF_ENDOSOME_MEMBRANE		9	0.597402	1.48581	0.047817	0.188212	0.999	2715	tags=33%, list=19%, signal=41%
GOCC_EXCITATORY_SYNAPSE	GOCC_EXCITATORY_SYNAPSE		21	0.554966	1.46999	0.0705394	0.205471	1	4114	tags=62%, list=28%, signal=86%
GOCC_ALPHA_BETA_T_CELL_RECEPTOR_COMPLEX	GOCC_ALPHA_BETA_T_CELL_RECEPTOR_COMPLEX		5	0.922378	1.46907	0.0184805	0.205548	1	1141	tags=100%, list=8%, signal=108%
GOCC_POSTSYNAPTIC_ENDOCYTIC_ZONE	GOCC_POSTSYNAPTIC_ENDOCYTIC_ZONE		8	0.648405	1.46573	0.0746888	0.208442	1	5018	tags=75%, list=34%, signal=114%
GOCC_LIPID_DROPLET	GOCC_LIPID_DROPLET		85	0.353915	1.46514	0.0339321	0.207876	1	1766	tags=16%, list=12%, signal=19%
GOCC_PHOSPHATIDYLINOSITOL_3_KINASE_COMPLEX_CLASS_I	GOCC_PHOSPHATIDYLINOSITOL_3_KINASE_COMPLEX_CLASS_I		5	0.840875	1.46433	0.0438247	0.207694	1	1515	tags=80%, list=10%, signal=89%
GOCC_SYNAPSE	GOCC_SYNAPSE		932	0.33096	1.45025	0.0434783	0.224972	1	3077	tags=23%, list=21%, signal=27%
GOCC_CAMP_DEPENDENT_PROTEIN_KINASE_COMPLEX	GOCC_CAMP_DEPENDENT_PROTEIN_KINASE_COMPLEX		8	0.598409	1.44925	0.0862745	0.224917	1	4804	tags=75%, list=33%, signal=112%
GOCC_DISTAL_AXON	GOCC_DISTAL_AXON		221	0.376236	1.4465	0.0472279	0.227144	1	3092	tags=28%, list=21%, signal=34%
GOCC_JUXTAPARANODE_REGION_OF_AXON	GOCC_JUXTAPARANODE_REGION_OF_AXON		7	0.715603	1.44253	0.0793651	0.230895	1	2775	tags=71%, list=19%, signal=88%
GOCC_INTEGRAL_COMPONENT_OF_LYSOSOMAL_MEMBRANE	GOCC_INTEGRAL_COMPONENT_OF_LYSOSOMAL_MEMBRANE		7	0.646395	1.43496	0.0795229	0.239402	1	3002	tags=57%, list=20%, signal=72%
GOCC_POSTSYNAPSE	GOCC_POSTSYNAPSE		427	0.345253	1.43443	0.0654397	0.23881	1	3632	tags=28%, list=25%, signal=36%
GOCC_ARYL_HYDROCARBON_RECEPTOR_COMPLEX	GOCC_ARYL_HYDROCARBON_RECEPTOR_COMPLEX		8	0.574221	1.42554	0.118712	0.249624	1	2354	tags=38%, list=16%, signal=45%
GOCC_GLYCOPROTEIN_COMPLEX	GOCC_GLYCOPROTEIN_COMPLEX		15	0.558007	1.42551	0.102713	0.248367	1	3331	tags=60%, list=23%, signal=78%
GOCC_BLOC_COMPLEX	GOCC_BLOC_COMPLEX		20	0.408459	1.42363	0.106557	0.24953	1	3170	tags=35%, list=22%, signal=45%
GOCC_INTRINSIC_COMPONENT_OF_ORGANELLE_MEMBRANE	GOCC_INTRINSIC_COMPONENT_OF_ORGANELLE_MEMBRANE		367	0.273575	1.42166	0.0441767	0.250902	1	3280	tags=20%, list=22%, signal=26%
GOCC_INTRINSIC_COMPONENT_OF_PRESYNAPTIC_MEMBRANE	GOCC_INTRINSIC_COMPONENT_OF_PRESYNAPTIC_MEMBRANE		34	0.484208	1.42147	0.0884774	0.249848	1	2921	tags=32%, list=20%, signal=40%
GOCC_INTRINSIC_COMPONENT_OF_SYNAPTIC_MEMBRANE	GOCC_INTRINSIC_COMPONENT_OF_SYNAPTIC_MEMBRANE		70	0.439207	1.42003	0.0808679	0.250628	1	4139	tags=41%, list=28%, signal=57%
GOCC_INTRINSIC_COMPONENT_OF_POSTSYNAPTIC_MEMBRANE	GOCC_INTRINSIC_COMPONENT_OF_POSTSYNAPTIC_MEMBRANE		51	0.473558	1.41759	0.0840164	0.25275	1	4139	tags=41%, list=28%, signal=57%
GOCC_INTEGRAL_COMPONENT_OF_PRESYNAPTIC_ACTIVE_ZONE_MEMBRANE	GOCC_INTEGRAL_COMPONENT_OF_PRESYNAPTIC_ACTIVE_ZONE_MEMBRANE		10	0.630851	1.41728	0.102767	0.251911	1	1138	tags=30%, list=8%, signal=33%
GOCC_IKAPPAB_KINASE_COMPLEX	GOCC_IKAPPAB_KINASE_COMPLEX		7	0.626669	1.4154	0.0690335	0.253404	1	3602	tags=57%, list=25%, signal=76%
GOCC_CELL_POLE	GOCC_CELL_POLE		5	0.676453	1.41388	0.0888889	0.254197	1	2082	tags=40%, list=14%, signal=47%
GOCC_GLUTAMATERGIC_SYNAPSE	GOCC_GLUTAMATERGIC_SYNAPSE		224	0.345981	1.40517	0.0689655	0.264316	1	3050	tags=24%, list=21%, signal=30%
GOCC_BASAL_PART_OF_CELL	GOCC_BASAL_PART_OF_CELL		204	0.367185	1.40356	0.0494845	0.26521	1	2763	tags=25%, list=19%, signal=30%
GOCC_CELL_CELL_JUNCTION	GOCC_CELL_CELL_JUNCTION		411	0.353528	1.39958	0.0630081	0.269411	1	3122	tags=29%, list=21%, signal=35%
GOCC_POSTSYNAPTIC_MEMBRANE	GOCC_POSTSYNAPTIC_MEMBRANE		145	0.395886	1.39925	0.0816733	0.268544	1	3911	tags=38%, list=27%, signal=51%
GOCC_G_PROTEIN_COUPLED_RECEPTOR_DIMERIC_COMPLEX	GOCC_G_PROTEIN_COUPLED_RECEPTOR_DIMERIC_COMPLEX		5	0.785137	1.39569	0.0866142	0.271988	1	2685	tags=60%, list=18%, signal=73%
GOCC_SYNAPTIC_MEMBRANE	GOCC_SYNAPTIC_MEMBRANE		216	0.376908	1.39405	0.0745968	0.27301	1	4223	tags=41%, list=29%, signal=56%
GOCC_CHITOSOME	GOCC_CHITOSOME		10	0.601006	1.3935	0.125773	0.272454	1	4043	tags=60%, list=28%, signal=83%
GOCC_CORTICAL_CYTOSKELETON	GOCC_CORTICAL_CYTOSKELETON		87	0.380548	1.3877	0.0948454	0.279305	1	3499	tags=31%, list=24%, signal=41%
GOCC_MRE11_COMPLEX	GOCC_MRE11_COMPLEX		7	0.611653	1.38386	0.120163	0.283222	1	1960	tags=29%, list=13%, signal=33%
GOCC_INTRINSIC_COMPONENT_OF_PRESYNAPTIC_ACTIVE_ZONE_MEMBRANE	GOCC_INTRINSIC_COMPONENT_OF_PRESYNAPTIC_ACTIVE_ZONE_MEMBRANE		11	0.603249	1.38297	0.12749	0.283218	1	1138	tags=27%, list=8%, signal=30%
GOCC_CD40_RECEPTOR_COMPLEX	GOCC_CD40_RECEPTOR_COMPLEX		11	0.551102	1.38164	0.129225	0.283751	1	2551	tags=36%, list=17%, signal=44%
GOCC_CELL_CELL_CONTACT_ZONE	GOCC_CELL_CELL_CONTACT_ZONE		59	0.404573	1.379	0.0845361	0.286389	1	2993	tags=37%, list=20%, signal=47%
GOCC_MAIN_AXON	GOCC_MAIN_AXON		45	0.45389	1.37467	0.0850202	0.291081	1	1844	tags=24%, list=13%, signal=28%
GOCC_PLATELET_DENSE_GRANULE_MEMBRANE	GOCC_PLATELET_DENSE_GRANULE_MEMBRANE		6	0.655218	1.37366	0.132505	0.291223	1	3857	tags=67%, list=26%, signal=90%
GOCC_SUPRAMOLECULAR_POLYMER	GOCC_SUPRAMOLECULAR_POLYMER		707	0.323788	1.37365	0.0630081	0.289881	1	3517	tags=27%, list=24%, signal=34%
GOCC_CATION_TRANSPORTING_ATPASE_COMPLEX	GOCC_CATION_TRANSPORTING_ATPASE_COMPLEX		5	0.716169	1.37002	0.12326	0.293657	1	3517	tags=60%, list=24%, signal=79%
GOCC_CLATHRIN_COAT_OF_COATED_PIT	GOCC_CLATHRIN_COAT_OF_COATED_PIT		15	0.458725	1.3655	0.1639	0.299035	1	4246	tags=47%, list=29%, signal=66%
GOCC_EXTRINSIC_COMPONENT_OF_SYNAPTIC_MEMBRANE	GOCC_EXTRINSIC_COMPONENT_OF_SYNAPTIC_MEMBRANE		8	0.591952	1.36456	0.118712	0.298924	1	3768	tags=38%, list=26%, signal=50%
GOCC_GABA_ERGIC_SYNAPSE	GOCC_GABA_ERGIC_SYNAPSE		34	0.426887	1.36108	0.101476	0.302858	1	3198	tags=29%, list=22%, signal=38%
GOCC_SEMAPHORIN_RECEPTOR_COMPLEX	GOCC_SEMAPHORIN_RECEPTOR_COMPLEX		11	0.620573	1.35946	0.145455	0.303887	1	2585	tags=45%, list=18%, signal=55%
GOCC_WEIBEL_PALADE_BODY	GOCC_WEIBEL_PALADE_BODY		5	0.726749	1.35536	0.14405	0.308182	1	2406	tags=60%, list=16%, signal=72%
GOCC_NEURON_PROJECTION	GOCC_NEURON_PROJECTION		955	0.313867	1.34569	0.0845361	0.321025	1	3501	tags=26%, list=24%, signal=32%
GOCC_STEREOCILIUM_BUNDLE	GOCC_STEREOCILIUM_BUNDLE		41	0.41076	1.34347	0.105263	0.322947	1	1783	tags=24%, list=12%, signal=28%
GOCC_NUCLEAR_ENVELOPE_LUMEN	GOCC_NUCLEAR_ENVELOPE_LUMEN		10	0.492093	1.33923	0.135189	0.327594	1	318	tags=10%, list=2%, signal=10%
GOCC_G_PROTEIN_COUPLED_RECEPTOR_COMPLEX	GOCC_G_PROTEIN_COUPLED_RECEPTOR_COMPLEX		6	0.702034	1.33869	0.156863	0.326962	1	2685	tags=50%, list=18%, signal=61%
GOCC_DYSTROGLYCAN_COMPLEX	GOCC_DYSTROGLYCAN_COMPLEX		6	0.684922	1.3366	0.151394	0.328712	1	3331	tags=83%, list=23%, signal=108%
GOCC_SOMATODENDRITIC_COMPARTMENT	GOCC_SOMATODENDRITIC_COMPARTMENT		610	0.312348	1.32552	0.095723	0.343673	1	3453	tags=25%, list=24%, signal=31%
GOCC_BASOLATERAL_PLASMA_MEMBRANE	GOCC_BASOLATERAL_PLASMA_MEMBRANE		162	0.347368	1.32447	0.095723	0.343749	1	2761	tags=24%, list=19%, signal=29%
GOCC_FILOPODIUM_MEMBRANE	GOCC_FILOPODIUM_MEMBRANE		17	0.507012	1.32019	0.14876	0.348803	1	2722	tags=41%, list=19%, signal=51%
GOCC_GLIAL_CELL_PROJECTION	GOCC_GLIAL_CELL_PROJECTION		23	0.421425	1.31871	0.138554	0.349561	1	1844	tags=22%, list=13%, signal=25%
GOCC_CALYX_OF_HELD	GOCC_CALYX_OF_HELD		8	0.601522	1.31831	0.155512	0.348684	1	968	tags=25%, list=7%, signal=27%
GOCC_VCP_NPL4_UFD1_AAA_ATPASE_COMPLEX	GOCC_VCP_NPL4_UFD1_AAA_ATPASE_COMPLEX		8	0.505583	1.31719	0.17	0.348732	1	929	tags=13%, list=6%, signal=13%
GOCC_LATE_ENDOSOME_LUMEN	GOCC_LATE_ENDOSOME_LUMEN		6	0.7374	1.3165	0.157895	0.34823	1	2558	tags=67%, list=17%, signal=81%
GOCC_PRESYNAPTIC_MEMBRANE	GOCC_PRESYNAPTIC_MEMBRANE		86	0.386883	1.31617	0.120833	0.347197	1	3853	tags=33%, list=26%, signal=44%
GOCC_INTERCALATED_DISC	GOCC_INTERCALATED_DISC		41	0.406243	1.31172	0.128151	0.352558	1	2993	tags=37%, list=20%, signal=46%
GOCC_CLATHRIN_COATED_PIT	GOCC_CLATHRIN_COATED_PIT		65	0.351009	1.31079	0.13253	0.352606	1	3077	tags=26%, list=21%, signal=33%
GOCC_PCAF_COMPLEX	GOCC_PCAF_COMPLEX		5	0.60911	1.30974	0.157895	0.35282	1	667	tags=20%, list=5%, signal=21%
GOCC_POSTSYNAPTIC_SPECIALIZATION_INTRACELLULAR_COMPONENT	GOCC_POSTSYNAPTIC_SPECIALIZATION_INTRACELLULAR_COMPONENT		12	0.504061	1.30961	0.141393	0.351508	1	2330	tags=33%, list=16%, signal=40%
GOCC_AGGRESOME	GOCC_AGGRESOME		33	0.382199	1.30915	0.129293	0.350727	1	1182	tags=12%, list=8%, signal=13%
GOCC_SNARE_COMPLEX	GOCC_SNARE_COMPLEX		45	0.312269	1.29799	0.165669	0.366279	1	3151	tags=22%, list=22%, signal=28%
GOCC_MICROFIBRIL	GOCC_MICROFIBRIL		11	0.611442	1.29591	0.239085	0.367936	1	4010	tags=73%, list=27%, signal=100%
GOCC_APICAL_PART_OF_CELL	GOCC_APICAL_PART_OF_CELL		310	0.327403	1.29296	0.110417	0.370962	1	2820	tags=23%, list=19%, signal=28%
GOCC_INTERSTITIAL_MATRIX	GOCC_INTERSTITIAL_MATRIX		7	0.633642	1.29291	0.163223	0.369515	1	1434	tags=57%, list=10%, signal=63%
GOCC_COMPLEX_OF_COLLAGEN_TRIMERS	GOCC_COMPLEX_OF_COLLAGEN_TRIMERS		18	0.610726	1.29281	0.216867	0.368175	1	4577	tags=67%, list=31%, signal=97%
GOCC_FIBRILLAR_COLLAGEN_TRIMER	GOCC_FIBRILLAR_COLLAGEN_TRIMER		11	0.701966	1.29002	0.219368	0.370728	1	3820	tags=82%, list=26%, signal=111%
GOCC_AXON	GOCC_AXON		479	0.312196	1.28752	0.145129	0.372995	1	3518	tags=27%, list=24%, signal=35%
GOCC_CALCINEURIN_COMPLEX	GOCC_CALCINEURIN_COMPLEX		5	0.648321	1.28661	0.20284	0.372853	1	2191	tags=40%, list=15%, signal=47%
GOCC_INCLUSION_BODY	GOCC_INCLUSION_BODY		67	0.330031	1.28326	0.169102	0.376327	1	2209	tags=16%, list=15%, signal=19%
GOCC_SUPER_ELONGATION_COMPLEX	GOCC_SUPER_ELONGATION_COMPLEX		5	0.650834	1.28273	0.176349	0.375628	1	3999	tags=60%, list=27%, signal=82%
GOCC_A_BAND	GOCC_A_BAND		25	0.433065	1.28182	0.162551	0.375561	1	3633	tags=36%, list=25%, signal=48%
GOCC_PRESYNAPTIC_CYTOSOL	GOCC_PRESYNAPTIC_CYTOSOL		8	0.563374	1.27985	0.195876	0.377157	1	2595	tags=38%, list=18%, signal=46%
GOCC_CALCIUM_CHANNEL_COMPLEX	GOCC_CALCIUM_CHANNEL_COMPLEX		45	0.379794	1.27816	0.15102	0.378137	1	1982	tags=20%, list=14%, signal=23%
GOCC_ELASTIC_FIBER	GOCC_ELASTIC_FIBER		5	0.782155	1.27805	0.169355	0.376776	1	3195	tags=100%, list=22%, signal=128%
GOCC_CHROMAFFIN_GRANULE	GOCC_CHROMAFFIN_GRANULE		11	0.494805	1.2778	0.179191	0.375662	1	1732	tags=18%, list=12%, signal=21%
GOCC_CHROMATOID_BODY	GOCC_CHROMATOID_BODY		8	0.561131	1.27037	0.204239	0.385496	1	1870	tags=38%, list=13%, signal=43%
GOCC_NEUROMUSCULAR_JUNCTION	GOCC_NEUROMUSCULAR_JUNCTION		57	0.369901	1.27018	0.155242	0.384329	1	2722	tags=26%, list=19%, signal=32%
GOCC_NEURON_PROJECTION_TERMINUS	GOCC_NEURON_PROJECTION_TERMINUS		81	0.347405	1.26693	0.125253	0.387731	1	3494	tags=28%, list=24%, signal=37%
GOCC_MUSCLE_MYOSIN_COMPLEX	GOCC_MUSCLE_MYOSIN_COMPLEX		6	0.632298	1.26603	0.200382	0.387503	1	3272	tags=67%, list=22%, signal=86%
GOCC_CELL_BODY_MEMBRANE	GOCC_CELL_BODY_MEMBRANE		19	0.48466	1.26551	0.179537	0.386877	1	1817	tags=21%, list=12%, signal=24%
GOCC_STRIATED_MUSCLE_THIN_FILAMENT	GOCC_STRIATED_MUSCLE_THIN_FILAMENT		16	0.492634	1.25833	0.202083	0.395948	1	3854	tags=50%, list=26%, signal=68%
GOCC_PRESYNAPTIC_ENDOCYTIC_ZONE	GOCC_PRESYNAPTIC_ENDOCYTIC_ZONE		6	0.549984	1.25579	0.205176	0.398572	1	3853	tags=50%, list=26%, signal=68%
GOCC_EXOCYTIC_VESICLE	GOCC_EXOCYTIC_VESICLE		167	0.283865	1.255	0.13278	0.398202	1	4234	tags=34%, list=29%, signal=47%
GOCC_POSTSYNAPTIC_ENDOCYTIC_ZONE_MEMBRANE	GOCC_POSTSYNAPTIC_ENDOCYTIC_ZONE_MEMBRANE		5	0.657701	1.24973	0.229935	0.404893	1	5018	tags=100%, list=34%, signal=152%
GOCC_DENDRITIC_TREE	GOCC_DENDRITIC_TREE		449	0.300547	1.24753	0.170385	0.406861	1	3918	tags=29%, list=27%, signal=39%
GOCC_DENDRITIC_SHAFT	GOCC_DENDRITIC_SHAFT		25	0.419004	1.24527	0.212679	0.408701	1	3479	tags=32%, list=24%, signal=42%
GOCC_SITE_OF_DOUBLE_STRAND_BREAK	GOCC_SITE_OF_DOUBLE_STRAND_BREAK		67	0.355294	1.24489	0.214844	0.407634	1	3078	tags=21%, list=21%, signal=26%
GOCC_ER_MEMBRANE_INSERTION_COMPLEX	GOCC_ER_MEMBRANE_INSERTION_COMPLEX		5	0.587523	1.24483	0.225243	0.406213	1	610	tags=20%, list=4%, signal=21%
GOCC_CORTICAL_ACTIN_CYTOSKELETON	GOCC_CORTICAL_ACTIN_CYTOSKELETON		69	0.346619	1.24335	0.204868	0.406983	1	3499	tags=28%, list=24%, signal=36%
GOCC_PORE_COMPLEX	GOCC_PORE_COMPLEX		21	0.384053	1.24174	0.192	0.407838	1	3542	tags=33%, list=24%, signal=44%
GOCC_PERIKARYON	GOCC_PERIKARYON		104	0.333792	1.24034	0.157787	0.408414	1	2123	tags=18%, list=14%, signal=21%
GOCC_MYOFILAMENT	GOCC_MYOFILAMENT		19	0.454864	1.23734	0.202479	0.411346	1	3854	tags=42%, list=26%, signal=57%
GOCC_PLATELET_DENSE_TUBULAR_NETWORK	GOCC_PLATELET_DENSE_TUBULAR_NETWORK		11	0.511143	1.23726	0.202454	0.410035	1	2191	tags=45%, list=15%, signal=53%
GOCC_RETROMER_COMPLEX	GOCC_RETROMER_COMPLEX		20	0.380848	1.23561	0.238866	0.411002	1	3764	tags=40%, list=26%, signal=54%
GOCC_ACROSOMAL_MEMBRANE	GOCC_ACROSOMAL_MEMBRANE		14	0.469844	1.23212	0.216049	0.414955	1	3677	tags=50%, list=25%, signal=67%
GOCC_SUPRAMOLECULAR_COMPLEX	GOCC_SUPRAMOLECULAR_COMPLEX		996	0.274974	1.22399	0.16632	0.425761	1	3517	tags=23%, list=24%, signal=28%
GOCC_ALVEOLAR_LAMELLAR_BODY	GOCC_ALVEOLAR_LAMELLAR_BODY		7	0.69381	1.21604	0.252485	0.436496	1	2129	tags=43%, list=15%, signal=50%
GOCC_CUTICULAR_PLATE	GOCC_CUTICULAR_PLATE		5	0.632854	1.21325	0.246964	0.439184	1	2889	tags=60%, list=20%, signal=75%
GOCC_FIBRILLAR_CENTER	GOCC_FIBRILLAR_CENTER		130	0.28074	1.2127	0.186192	0.438413	1	2598	tags=18%, list=18%, signal=21%
GOCC_EUKARYOTIC_TRANSLATION_INITIATION_FACTOR_4F_COMPLEX	GOCC_EUKARYOTIC_TRANSLATION_INITIATION_FACTOR_4F_COMPLEX		12	0.420759	1.21111	0.232932	0.439399	1	1308	tags=8%, list=9%, signal=9%
GOCC_ARP2_3_PROTEIN_COMPLEX	GOCC_ARP2_3_PROTEIN_COMPLEX		9	0.511412	1.20911	0.260274	0.441103	1	4955	tags=78%, list=34%, signal=117%
GOCC_MULTIVESICULAR_BODY_MEMBRANE	GOCC_MULTIVESICULAR_BODY_MEMBRANE		12	0.437505	1.20364	0.23506	0.447902	1	134	tags=8%, list=1%, signal=8%
GOCC_EXTERNAL_SIDE_OF_APICAL_PLASMA_MEMBRANE	GOCC_EXTERNAL_SIDE_OF_APICAL_PLASMA_MEMBRANE		5	0.629387	1.19977	0.265182	0.45215	1	1747	tags=40%, list=12%, signal=45%
GOCC_FLOTILLIN_COMPLEX	GOCC_FLOTILLIN_COMPLEX		7	0.510156	1.19824	0.252964	0.452905	1	2065	tags=29%, list=14%, signal=33%
GOCC_PARANODE_REGION_OF_AXON	GOCC_PARANODE_REGION_OF_AXON		7	0.576466	1.19558	0.259259	0.455453	1	3964	tags=57%, list=27%, signal=78%
GOCC_PERICILIARY_MEMBRANE_COMPARTMENT	GOCC_PERICILIARY_MEMBRANE_COMPARTMENT		5	0.586426	1.18218	0.291165	0.474652	1	1405	tags=40%, list=10%, signal=44%
GOCC_SCHAFFER_COLLATERAL_CA1_SYNAPSE	GOCC_SCHAFFER_COLLATERAL_CA1_SYNAPSE		45	0.354098	1.18173	0.240741	0.473659	1	2669	tags=20%, list=18%, signal=24%
GOCC_VOLTAGE_GATED_CALCIUM_CHANNEL_COMPLEX	GOCC_VOLTAGE_GATED_CALCIUM_CHANNEL_COMPLEX		25	0.419331	1.17985	0.243852	0.475022	1	1982	tags=24%, list=14%, signal=28%
GOCC_BETA_CATENIN_TCF_COMPLEX	GOCC_BETA_CATENIN_TCF_COMPLEX		13	0.472879	1.1771	0.286316	0.477733	1	1750	tags=31%, list=12%, signal=35%
GOCC_CLUSTER_OF_ACTIN_BASED_CELL_PROJECTIONS	GOCC_CLUSTER_OF_ACTIN_BASED_CELL_PROJECTIONS		108	0.298188	1.17542	0.220039	0.478829	1	2947	tags=26%, list=20%, signal=32%
GOCC_SARCOPLASM	GOCC_SARCOPLASM		61	0.325645	1.17542	0.226453	0.477192	1	3241	tags=34%, list=22%, signal=44%
GOCC_POSTSYNAPTIC_RECYCLING_ENDOSOME	GOCC_POSTSYNAPTIC_RECYCLING_ENDOSOME		8	0.451978	1.17442	0.258383	0.47711	1	3785	tags=50%, list=26%, signal=67%
GOCC_DYNACTIN_COMPLEX	GOCC_DYNACTIN_COMPLEX		9	0.483107	1.17072	0.297349	0.481372	1	4599	tags=44%, list=31%, signal=65%
GOCC_APICAL_PLASMA_MEMBRANE	GOCC_APICAL_PLASMA_MEMBRANE		259	0.299963	1.16875	0.233607	0.482739	1	2432	tags=20%, list=17%, signal=24%
GOCC_PERICENTRIOLAR_MATERIAL	GOCC_PERICENTRIOLAR_MATERIAL		20	0.445449	1.15803	0.322382	0.497852	1	1945	tags=15%, list=13%, signal=17%
GOCC_PROTON_TRANSPORTING_V_TYPE_ATPASE_V0_DOMAIN	GOCC_PROTON_TRANSPORTING_V_TYPE_ATPASE_V0_DOMAIN		10	0.466163	1.15282	0.295635	0.504417	1	3724	tags=50%, list=25%, signal=67%
GOCC_MYOSIN_COMPLEX	GOCC_MYOSIN_COMPLEX		36	0.392323	1.14727	0.318367	0.511703	1	1477	tags=17%, list=10%, signal=18%
GOCC_POSTSYNAPTIC_GOLGI_APPARATUS	GOCC_POSTSYNAPTIC_GOLGI_APPARATUS		6	0.55419	1.14679	0.339623	0.510794	1	1242	tags=17%, list=8%, signal=18%
GOCC_PLATELET_DENSE_TUBULAR_NETWORK_MEMBRANE	GOCC_PLATELET_DENSE_TUBULAR_NETWORK_MEMBRANE		9	0.498201	1.14413	0.291837	0.513088	1	2191	tags=44%, list=15%, signal=52%
GOCC_CATION_CHANNEL_COMPLEX	GOCC_CATION_CHANNEL_COMPLEX		127	0.320599	1.14355	0.252066	0.512287	1	3198	tags=26%, list=22%, signal=33%
GOCC_SYNAPTIC_CLEFT	GOCC_SYNAPTIC_CLEFT		12	0.465217	1.14347	0.300626	0.510725	1	4281	tags=50%, list=29%, signal=71%
GOCC_PRESYNAPSE	GOCC_PRESYNAPSE		351	0.258019	1.14301	0.2251	0.509811	1	4314	tags=31%, list=29%, signal=43%
GOCC_PRESYNAPTIC_ACTIVE_ZONE	GOCC_PRESYNAPTIC_ACTIVE_ZONE		52	0.331703	1.14086	0.270378	0.511512	1	3217	tags=25%, list=22%, signal=32%
GOCC_OUTER_MEMBRANE	GOCC_OUTER_MEMBRANE		202	0.226278	1.13905	0.223108	0.512759	1	2606	tags=15%, list=18%, signal=18%
GOCC_CELL_DIVISION_SITE	GOCC_CELL_DIVISION_SITE		67	0.319609	1.13844	0.294845	0.512003	1	1989	tags=13%, list=14%, signal=15%
GOCC_BCL_2_FAMILY_PROTEIN_COMPLEX	GOCC_BCL_2_FAMILY_PROTEIN_COMPLEX		6	0.469188	1.1372	0.319192	0.51232	1	4665	tags=67%, list=32%, signal=98%
GOCC_POLYMERIC_CYTOSKELETAL_FIBER	GOCC_POLYMERIC_CYTOSKELETAL_FIBER		533	0.270093	1.13374	0.267606	0.515887	1	3499	tags=22%, list=24%, signal=28%
GOCC_CLEAVAGE_FURROW	GOCC_CLEAVAGE_FURROW		50	0.320807	1.13224	0.292157	0.516582	1	767	tags=8%, list=5%, signal=8%
GOCC_INSULIN_RESPONSIVE_COMPARTMENT	GOCC_INSULIN_RESPONSIVE_COMPARTMENT		9	0.433581	1.1241	0.337232	0.528121	1	2484	tags=33%, list=17%, signal=40%
GOCC_PML_BODY	GOCC_PML_BODY		95	0.298467	1.12121	0.327122	0.530871	1	2871	tags=18%, list=20%, signal=22%
GOCC_RIBONUCLEOPROTEIN_GRANULE	GOCC_RIBONUCLEOPROTEIN_GRANULE		215	0.236597	1.11632	0.314402	0.536754	1	2631	tags=14%, list=18%, signal=17%
GOCC_CHROMAFFIN_GRANULE_MEMBRANE	GOCC_CHROMAFFIN_GRANULE_MEMBRANE		8	0.475734	1.11288	0.331395	0.540666	1	874	tags=13%, list=6%, signal=13%
GOCC_TRANSPORTER_COMPLEX	GOCC_TRANSPORTER_COMPLEX		198	0.287213	1.10848	0.287698	0.545786	1	3584	tags=29%, list=24%, signal=38%
GOCC_FILAMENTOUS_ACTIN	GOCC_FILAMENTOUS_ACTIN		27	0.368702	1.1081	0.329939	0.544628	1	3056	tags=37%, list=21%, signal=47%
GOCC_CONNEXIN_COMPLEX	GOCC_CONNEXIN_COMPLEX		11	0.489817	1.1058	0.343096	0.54654	1	3992	tags=45%, list=27%, signal=62%
GOCC_ADHERENS_JUNCTION	GOCC_ADHERENS_JUNCTION		153	0.300133	1.10376	0.339431	0.547911	1	3905	tags=37%, list=27%, signal=50%
GOCC_COSTAMERE	GOCC_COSTAMERE		18	0.414108	1.10204	0.331407	0.548876	1	4482	tags=44%, list=31%, signal=64%
GOCC_NEURONAL_DENSE_CORE_VESICLE	GOCC_NEURONAL_DENSE_CORE_VESICLE		5	0.585131	1.10097	0.38171	0.548748	1	2595	tags=40%, list=18%, signal=49%
GOCC_CILIARY_MEMBRANE	GOCC_CILIARY_MEMBRANE		54	0.347085	1.09989	0.308008	0.548732	1	3853	tags=35%, list=26%, signal=48%
GOCC_EXTRINSIC_COMPONENT_OF_ENDOPLASMIC_RETICULUM_MEMBRANE	GOCC_EXTRINSIC_COMPONENT_OF_ENDOPLASMIC_RETICULUM_MEMBRANE		7	0.448558	1.09836	0.346555	0.549329	1	2934	tags=29%, list=20%, signal=36%
GOCC_MIDBODY	GOCC_MIDBODY		180	0.272802	1.09667	0.373196	0.550393	1	2304	tags=12%, list=16%, signal=14%
GOCC_PINOSOME	GOCC_PINOSOME		7	0.50572	1.09393	0.370445	0.552934	1	2092	tags=29%, list=14%, signal=33%
GOCC_INTEGRAL_COMPONENT_OF_SYNAPTIC_VESICLE_MEMBRANE	GOCC_INTEGRAL_COMPONENT_OF_SYNAPTIC_VESICLE_MEMBRANE		19	0.342387	1.09378	0.344358	0.551519	1	4688	tags=32%, list=32%, signal=46%
GOCC_BASAL_CORTEX	GOCC_BASAL_CORTEX		5	0.587086	1.08927	0.410204	0.556795	1	3795	tags=80%, list=26%, signal=108%
GOCC_DENDRITIC_SPINE_MEMBRANE	GOCC_DENDRITIC_SPINE_MEMBRANE		8	0.492377	1.08762	0.376812	0.557684	1	4735	tags=63%, list=32%, signal=92%
GOCC_CYTOPLASMIC_SIDE_OF_ROUGH_ENDOPLASMIC_RETICULUM_MEMBRANE	GOCC_CYTOPLASMIC_SIDE_OF_ROUGH_ENDOPLASMIC_RETICULUM_MEMBRANE		5	0.565779	1.0871	0.407767	0.556864	1	6302	tags=80%, list=43%, signal=140%
GOCC_MYELIN_SHEATH	GOCC_MYELIN_SHEATH		36	0.323148	1.08509	0.340996	0.558105	1	4253	tags=42%, list=29%, signal=59%
GOCC_AUTOLYSOSOME	GOCC_AUTOLYSOSOME		10	0.412174	1.07653	0.371717	0.569679	1	3533	tags=40%, list=24%, signal=53%
GOCC_GROWTH_FACTOR_COMPLEX	GOCC_GROWTH_FACTOR_COMPLEX		5	0.570617	1.07477	0.391304	0.570632	1	2495	tags=40%, list=17%, signal=48%
GOCC_BASEMENT_MEMBRANE_COLLAGEN_TRIMER	GOCC_BASEMENT_MEMBRANE_COLLAGEN_TRIMER		7	0.585206	1.07308	0.399563	0.571432	1	4577	tags=57%, list=31%, signal=83%
GOCC_FIBRINOGEN_COMPLEX	GOCC_FIBRINOGEN_COMPLEX		8	0.536208	1.07129	0.41517	0.572442	1	1776	tags=38%, list=12%, signal=43%
GOCC_DENDRITE_MEMBRANE	GOCC_DENDRITE_MEMBRANE		20	0.391266	1.06926	0.366197	0.573927	1	4735	tags=55%, list=32%, signal=81%
GOCC_NEURON_PROJECTION_MEMBRANE	GOCC_NEURON_PROJECTION_MEMBRANE		32	0.346096	1.06126	0.357002	0.584347	1	3940	tags=41%, list=27%, signal=55%
GOCC_SORTING_ENDOSOME	GOCC_SORTING_ENDOSOME		5	0.524539	1.05973	0.435318	0.584986	1	2466	tags=40%, list=17%, signal=48%
GOCC_GAMMA_SECRETASE_COMPLEX	GOCC_GAMMA_SECRETASE_COMPLEX		7	0.450059	1.05928	0.39726	0.583995	1	1580	tags=14%, list=11%, signal=16%
GOCC_SITE_OF_DNA_DAMAGE	GOCC_SITE_OF_DNA_DAMAGE		89	0.297991	1.04817	0.415323	0.600065	1	3078	tags=19%, list=21%, signal=24%
GOCC_POSTSYNAPTIC_DENSITY_MEMBRANE	GOCC_POSTSYNAPTIC_DENSITY_MEMBRANE		48	0.34226	1.04491	0.411531	0.603564	1	4406	tags=40%, list=30%, signal=56%
GOCC_INHIBITORY_SYNAPSE	GOCC_INHIBITORY_SYNAPSE		8	0.467407	1.03716	0.418146	0.614004	1	1630	tags=25%, list=11%, signal=28%
GOCC_PROTON_TRANSPORTING_V_TYPE_ATPASE_COMPLEX	GOCC_PROTON_TRANSPORTING_V_TYPE_ATPASE_COMPLEX		25	0.30004	1.02829	0.425819	0.62605	1	4735	tags=44%, list=32%, signal=65%
GOCC_GOLGI_CISTERNA_MEMBRANE	GOCC_GOLGI_CISTERNA_MEMBRANE		69	0.263471	1.02826	0.439024	0.624268	1	1419	tags=9%, list=10%, signal=10%
GOCC_GOLGI_STACK	GOCC_GOLGI_STACK		125	0.241747	1.0274	0.408644	0.623793	1	1772	tags=12%, list=12%, signal=14%
GOCC_ACROSOMAL_VESICLE	GOCC_ACROSOMAL_VESICLE		69	0.269344	1.02549	0.415289	0.625047	1	3003	tags=23%, list=20%, signal=29%
GOCC_NUCLEAR_MEMBRANE	GOCC_NUCLEAR_MEMBRANE		268	0.227649	1.02034	0.431174	0.631537	1	2679	tags=15%, list=18%, signal=18%
GOCC_NUCLEAR_ENVELOPE	GOCC_NUCLEAR_ENVELOPE		412	0.214639	1.01832	0.411043	0.632977	1	2679	tags=14%, list=18%, signal=16%
GOCC_PARANODAL_JUNCTION	GOCC_PARANODAL_JUNCTION		7	0.470638	1.01688	0.480695	0.63353	1	3964	tags=71%, list=27%, signal=98%
GOCC_COMPACT_MYELIN	GOCC_COMPACT_MYELIN		10	0.431717	1.01502	0.440644	0.634574	1	3964	tags=50%, list=27%, signal=68%
GOCC_POSTSYNAPTIC_SPECIALIZATION_MEMBRANE	GOCC_POSTSYNAPTIC_SPECIALIZATION_MEMBRANE		58	0.318957	1.01341	0.436149	0.635415	1	4450	tags=38%, list=30%, signal=54%
GOCC_GOLGI_LUMEN	GOCC_GOLGI_LUMEN		70	0.309869	1.01227	0.426854	0.635465	1	3175	tags=29%, list=22%, signal=36%
GOCC_MYOSIN_FILAMENT	GOCC_MYOSIN_FILAMENT		12	0.424075	1.00992	0.457023	0.637233	1	3633	tags=50%, list=25%, signal=66%
GOCC_CUL5_RING_UBIQUITIN_LIGASE_COMPLEX	GOCC_CUL5_RING_UBIQUITIN_LIGASE_COMPLEX		5	0.454874	1.0036	0.477011	0.645597	1	7989	tags=100%, list=55%, signal=220%
GOCC_CHLORIDE_CHANNEL_COMPLEX	GOCC_CHLORIDE_CHANNEL_COMPLEX		25	0.330376	1.00282	0.45229	0.645068	1	3327	tags=36%, list=23%, signal=46%
GOCC_LAMELLAR_BODY	GOCC_LAMELLAR_BODY		15	0.445633	0.999052	0.494163	0.649155	1	2977	tags=40%, list=20%, signal=50%
GOCC_ATG1_ULK1_KINASE_COMPLEX	GOCC_ATG1_ULK1_KINASE_COMPLEX		8	0.432301	0.998667	0.479208	0.647865	1	4037	tags=50%, list=28%, signal=69%
GOCC_UNIPLEX_COMPLEX	GOCC_UNIPLEX_COMPLEX		6	0.455725	0.997775	0.455487	0.647453	1	587	tags=17%, list=4%, signal=17%
GOCC_ORGANELLE_MEMBRANE_CONTACT_SITE	GOCC_ORGANELLE_MEMBRANE_CONTACT_SITE		39	0.268969	0.996068	0.450382	0.648468	1	4142	tags=31%, list=28%, signal=43%
GOCC_SPERM_MIDPIECE	GOCC_SPERM_MIDPIECE		16	0.407429	0.994447	0.463203	0.649266	1	4317	tags=38%, list=29%, signal=53%
GOCC_OXIDOREDUCTASE_COMPLEX	GOCC_OXIDOREDUCTASE_COMPLEX		98	0.280842	0.993019	0.455253	0.649638	1	345	tags=4%, list=2%, signal=4%
GOCC_FACIT_COLLAGEN_TRIMER	GOCC_FACIT_COLLAGEN_TRIMER		5	0.541139	0.989472	0.52834	0.65332	1	1698	tags=40%, list=12%, signal=45%
GOCC_PROTEASOME_CORE_COMPLEX_ALPHA_SUBUNIT_COMPLEX	GOCC_PROTEASOME_CORE_COMPLEX_ALPHA_SUBUNIT_COMPLEX		7	0.501366	0.98728	0.518518	0.655006	1	7309	tags=100%, list=50%, signal=199%
GOCC_DENDRITIC_SPINE_HEAD	GOCC_DENDRITIC_SPINE_HEAD		11	0.434661	0.982386	0.487552	0.661045	1	5018	tags=82%, list=34%, signal=124%
GOCC_INTRINSIC_COMPONENT_OF_POSTSYNAPTIC_DENSITY_MEMBRANE	GOCC_INTRINSIC_COMPONENT_OF_POSTSYNAPTIC_DENSITY_MEMBRANE		25	0.359678	0.981913	0.496982	0.659943	1	5312	tags=60%, list=36%, signal=94%
GOCC_TUBULAR_ENDOSOME	GOCC_TUBULAR_ENDOSOME		5	0.481002	0.980095	0.514852	0.660912	1	2372	tags=20%, list=16%, signal=24%
GOCC_NEURON_TO_NEURON_SYNAPSE	GOCC_NEURON_TO_NEURON_SYNAPSE		256	0.246961	0.979735	0.457086	0.659754	1	4342	tags=33%, list=30%, signal=46%
GOCC_CUL3_RING_UBIQUITIN_LIGASE_COMPLEX	GOCC_CUL3_RING_UBIQUITIN_LIGASE_COMPLEX		34	0.29569	0.978344	0.494824	0.660018	1	3431	tags=21%, list=23%, signal=27%
GOCC_INTRINSIC_COMPONENT_OF_POSTSYNAPTIC_SPECIALIZATION_MEMBRANE	GOCC_INTRINSIC_COMPONENT_OF_POSTSYNAPTIC_SPECIALIZATION_MEMBRANE		32	0.339883	0.97659	0.480469	0.660925	1	5312	tags=53%, list=36%, signal=83%
GOCC_HRD1P_UBIQUITIN_LIGASE_ERAD_L_COMPLEX	GOCC_HRD1P_UBIQUITIN_LIGASE_ERAD_L_COMPLEX		8	0.399914	0.973395	0.476578	0.664198	1	2437	tags=25%, list=17%, signal=30%
GOCC_MITOCHONDRIAL_CRISTA	GOCC_MITOCHONDRIAL_CRISTA		6	0.430799	0.972283	0.478261	0.664234	1	2466	tags=33%, list=17%, signal=40%
GOCC_DENDRITE_CYTOPLASM	GOCC_DENDRITE_CYTOPLASM		26	0.297854	0.970918	0.514113	0.664668	1	3162	tags=27%, list=22%, signal=34%
GOCC_ENDOPLASMIC_RETICULUM_CHAPERONE_COMPLEX	GOCC_ENDOPLASMIC_RETICULUM_CHAPERONE_COMPLEX		6	0.460404	0.955445	0.527054	0.687313	1	840	tags=17%, list=6%, signal=18%
GOCC_POTASSIUM_CHANNEL_COMPLEX	GOCC_POTASSIUM_CHANNEL_COMPLEX		57	0.287981	0.955431	0.518887	0.685503	1	3584	tags=28%, list=24%, signal=37%
GOCC_INTRINSIC_COMPONENT_OF_GOLGI_MEMBRANE	GOCC_INTRINSIC_COMPONENT_OF_GOLGI_MEMBRANE		61	0.247182	0.952315	0.50499	0.688468	1	3414	tags=25%, list=23%, signal=32%
GOCC_NUCLEAR_INNER_MEMBRANE	GOCC_NUCLEAR_INNER_MEMBRANE		47	0.262814	0.947645	0.516765	0.693823	1	779	tags=6%, list=5%, signal=7%
GOCC_WNT_SIGNALOSOME	GOCC_WNT_SIGNALOSOME		12	0.394158	0.944185	0.515924	0.697326	1	1863	tags=33%, list=13%, signal=38%
GOCC_LEWY_BODY	GOCC_LEWY_BODY		8	0.384091	0.942094	0.508547	0.698743	1	3497	tags=38%, list=24%, signal=49%
[truncated: 6,488 more rows]

## Sheet: Table S8 fig3 correlation
Table S8. Correlation analysis data between biological functions and high-ICDrisk related genes
[truncated: 81 more rows]

[truncated: 4 more sheets: Table S9 co-mutation, Table S10 biological process, Table S11 fig5. bigheatmap, table S12 estimate]
